# Supplementary material for: Genome-scale CRISPR screen reveals neddylation to contribute to cisplatin resistance of testicular germ cell tumours
Source: Br J Cancer. 2023 Apr 6;128(12):2270–82. doi: 10.1038/s41416-023-02247-5 (PMC10241889; doi:10.1038/s41416-023-02247-5)
Supplement: Supplementary file 3 — Supplementary Data Set [file 41416_2023_2247_MOESM3_ESM.xlsx]

## Sheet: info
3'mRNA sequencing	Sheet 1 to 6
Deseq2 output columns
ID	ID given by transcript assembler (Stringtie)
baseMean	mean of counts across all samples
log2FoldChange	log2 of fold change between groups
lfcSE	log2foldchange standard error
pvalue	Benjamini–Hochberg method for p-value calculation
padj	adjusted p-value
chromosome	chromosome gene is located on
ens_gene	Ensembl gene ID
ext_gene	gene symbol (external gene name)
NGS
Full list of candidate genes based on the genome scale CRISPR/Cas9 activation screen (MPHv2/SAMv2).
Sheet 7

## Sheet: 1_2102EP_CP
	baseMean	log2FoldChange	lfcSE	pvalue	padj	chromosome	ens_gene	ext_gene
MSTRG.9185	321.955	10.8152	1.24017	7.35765e-21	4.24037e-18	14	ENSG00000205476	CCDC85C
MSTRG.19309	267.599	10.5439	1.23845	7.98513e-20	3.57933e-17	20	ENSG00000101210	EEF1A2
MSTRG.267	147.231	9.73209	1.20551	1.30895e-17	4.69388e-15	1	ENSG00000120937	NPPB
MSTRG.25495	129.585	9.5257	1.22517	1.86134e-16	5.77625e-14	6	ENSG00000095970	TREM2
MSTRG.3734	103.294	9.19311	1.23829	4.10241e-15	1.12204e-12	10	ENSG00000107796	ACTA2
MSTRG.4845	96.4235	9.14291	1.20419	1.22411e-15	3.52741e-13	11	ENSG00000167992	VWCE
MSTRG.11405	87.7186	8.97942	1.23156	1.39396e-14	3.57054e-12	16	ENSG00000140675	SLC5A2
MSTRG.13962	89.1462	8.97088	1.25344	3.71578e-14	9.08509e-12	17	ENSG00000184557	SOCS3
MSTRG.6141	162.307	8.95565	1.19245	2.80839e-15	7.81363e-13	12	ENSG00000013588	GPRC5A
MSTRG.11692	88.8049	8.86268	1.32962	1.25311e-12	2.43631e-10	16	ENSG00000166592	RRAD
MSTRG.2463	70.325	8.69767	1.21473	4.80766e-14	1.1409e-11	1	ENSG00000159176	CSRP1
MSTRG.1311	70.2357	8.65968	1.24184	1.88009e-13	4.15604e-11	1	ENSG00000162614	NEXN
MSTRG.1951	63.1828	8.54542	1.22021	1.69566e-13	3.85392e-11	1	ENSG00000188015	S100A3
MSTRG.25494	58.1776	8.42907	1.22222	3.96712e-13	8.31394e-11	6	ENSG00000161911	TREML1
MSTRG.17413	54.7011	8.34615	1.22279	6.9584e-13	1.4036e-10	2	ENSG00000144015	TRIM43
MSTRG.13121	53.9038	8.32436	1.22379	8.32059e-13	1.65765e-10	17	ENSG00000131746	TNS4
MSTRG.5438	52.7919	8.26965	1.24647	2.70607e-12	4.74651e-10	11	ENSG00000168930	TRIM49
MSTRG.13862	60.9487	8.21637	1.42997	6.98468e-10	6.83101e-08	17	ENSG00000125454	SLC25A19
MSTRG.1561	49.619	8.21196	1.22394	1.71475e-12	3.25541e-10	1	ENSG00000064886	CHI3L2
MSTRG.15009	48.9595	8.19207	1.22596	2.09423e-12	3.88443e-10	19	ENSG00000196589	MBD3L2B
MSTRG.20130	47.97	8.14634	1.24186	4.91254e-12	7.92737e-10	22	ENSG00000100234	TIMP3
MSTRG.5444	47.8383	8.09632	1.27952	2.30213e-11	3.2301e-09	11	ENSG00000204449	TRIM49C
MSTRG.15959	44.4032	8.0154	1.26343	2.20717e-11	3.15195e-09	19	ENSG00000104783	KCNN4
MSTRG.17927	45.5759	8.01503	1.29005	5.05372e-11	6.57677e-09	2	ENSG00000128683	GAD1
MSTRG.17354	45.3624	7.99514	1.30346	8.38285e-11	1.00951e-08	2	ENSG00000168899	VAMP5
MSTRG.14863	67.0837	7.97109	1.67814	1.20203e-07	6.71179e-06	19	ENSG00000267469	AC005944.1
MSTRG.712	44.0647	7.93465	1.31845	1.77544e-10	1.97588e-08	1	ENSG00000189280	GJB5
MSTRG.4840	38.323	7.79228	1.28576	1.52642e-10	1.72251e-08	11	ENSG00000110446	SLC15A3
ENSG00000123243	36.1266	7.75476	1.24967	6.41311e-11	8.08503e-09	10	ENSG00000123243	ITIH5
MSTRG.4969	35.8496	7.74867	1.24723	6.15437e-11	7.85363e-09	11	ENSG00000068976	PYGM
MSTRG.18829	54.0042	7.74808	1.6473	1.69581e-07	9.06138e-06	20	ENSG00000130684	ZNF337
MSTRG.1354	35.5199	7.69142	1.28238	2.39307e-10	2.57447e-08	1	ENSG00000137975	CLCA2
MSTRG.21744	34.1066	7.67525	1.25161	1.06629e-10	1.23789e-08	3	ENSG00000214237	MINDY4B
MSTRG.16112	33.9263	7.63246	1.28391	3.42135e-10	3.58508e-08	19	ENSG00000178928	TPRX1
MSTRG.22070	33.0108	7.60046	1.27705	3.35579e-10	3.53937e-08	3	ENSG00000163347	CLDN1
MSTRG.21419	32.5277	7.60028	1.26197	2.19131e-10	2.38927e-08	3	ENSG00000163840	DTX3L
MSTRG.18731	34.6669	7.59494	1.33491	1.54252e-09	1.38396e-07	20	ENSG00000125848	FLRT3
MSTRG.5933	33.1133	7.57738	1.30314	7.62071e-10	7.31997e-08	12	ENSG00000256654	AC005906.2
MSTRG.24988	31.7973	7.57606	1.25645	2.13197e-10	2.34038e-08	6	ENSG00000137203	TFAP2A
MSTRG.17411	31.9286	7.55243	1.2831	5.10443e-10	5.23983e-08	2	ENSG00000144010	TRIM43B
MSTRG.22628	32.5196	7.51489	1.33368	2.20997e-09	1.86714e-07	4	ENSG00000109321	AREG
MSTRG.5440	31.1178	7.48191	1.31269	1.56665e-09	1.39674e-07	11	ENSG00000223417	TRIM49D1
MSTRG.5441	30.7453	7.45917	1.31851	2.01811e-09	1.72308e-07	11	ENSG00000233802	TRIM49D2
MSTRG.6602	29.357	7.45583	1.26912	5.80221e-10	5.8887e-08	12	ENSG00000167767	KRT80
MSTRG.4760	29.4363	7.43657	1.28894	1.08232e-09	1.00956e-07	11	ENSG00000134571	MYBPC3
MSTRG.17302	27.3747	7.35145	1.28001	1.32514e-09	1.20812e-07	2	ENSG00000144045	DQX1
MSTRG.5407	27.6959	7.35073	1.29274	1.83279e-09	1.58159e-07	11	ENSG00000137501	SYTL2
MSTRG.27018	28.481	7.34182	1.33222	4.84699e-09	3.76038e-07	7	ENSG00000165178	NCF1C
ENSG00000182218	25.179	7.23846	1.28106	2.39235e-09	2.0107e-07	14	ENSG00000182218	HHIPL1
MSTRG.31119	26.185	7.23413	1.33046	7.64037e-09	5.76134e-07	X	ENSG00000011677	GABRA3
MSTRG.19811	41.0875	7.22719	1.81003	2.11971e-06	8.30235e-05	22	ENSG00000100033	PRODH
ENSG00000142449	24.571	7.20061	1.28743	3.35917e-09	2.73773e-07	19	ENSG00000142449	FBN3
MSTRG.713	24.4823	7.19481	1.28823	3.52069e-09	2.85495e-07	1	ENSG00000189433	GJB4
MSTRG.18469	24.3328	7.19252	1.2822	3.08049e-09	2.52334e-07	2	ENSG00000163283	ALPP
MSTRG.928	24.0055	7.16511	1.29125	4.35885e-09	3.43116e-07	1	ENSG00000171872	KLF17
MSTRG.3911	26.5602	7.16251	1.40524	4.35618e-08	2.68704e-06	10	ENSG00000119915	ELOVL3
MSTRG.25059	24.5552	7.15093	1.32975	1.09256e-08	7.83586e-07	6	ENSG00000137393	RNF144B
ENSG00000122641	25.7251	7.13998	1.39072	3.69782e-08	2.33092e-06	7	ENSG00000122641	INHBA
MSTRG.2207	24.1184	7.13795	1.31919	9.25234e-09	6.78659e-07	1	ENSG00000143195	ILDR2
MSTRG.24621	649.091	7.11536	0.576279	1.03701e-35	1.67343e-32	5	ENSG00000113196	HAND1
MSTRG.1340	27.018	7.05538	1.51892	3.09068e-07	1.5346e-05	1	ENSG00000162643	WDR63
MSTRG.23657	26.7467	7.04853	1.51164	2.89891e-07	1.45731e-05	5	ENSG00000249069	LINC01033
MSTRG.2241	30.3902	7.02527	1.67268	1.33472e-06	5.56549e-05	1	ENSG00000000460	C1orf112
MSTRG.5330	22.9565	7.01017	1.37497	4.65748e-08	2.84689e-06	11	ENSG00000137474	MYO7A
MSTRG.2013	21.4505	7.00034	1.30715	1.32239e-08	9.1194e-07	1	ENSG00000169242	EFNA1
MSTRG.13137	23.1848	6.98463	1.41036	9.13904e-08	5.2859e-06	17	ENSG00000171346	KRT15
MSTRG.4783	21.3015	6.96597	1.33059	2.46181e-08	1.60835e-06	11	ENSG00000182053	TRIM49B
MSTRG.5673	22.0162	6.95649	1.3787	6.09073e-08	3.64023e-06	11	ENSG00000167286	CD3D
MSTRG.14749	21.4085	6.89877	1.39864	1.03337e-07	5.87164e-06	19	ENSG00000099812	MISP
MSTRG.26341	19.6088	6.80914	1.37296	9.51734e-08	5.46553e-06	6	ENSG00000164458	TBXT
MSTRG.13141	19.6723	6.80776	1.38291	1.11674e-07	6.27905e-06	17	ENSG00000128422	KRT17
MSTRG.27666	18.8378	6.79496	1.3414	5.94354e-08	3.57877e-06	7	ENSG00000106123	EPHB6
MSTRG.7853	19.2726	6.79488	1.3689	9.39066e-08	5.41204e-06	13	ENSG00000102760	RGCC
MSTRG.17439	19.2763	6.78752	1.377	1.09436e-07	6.1964e-06	2	ENSG00000144188	TRIM43CP
MSTRG.12215	19.0955	6.76103	1.3913	1.48469e-07	8.06684e-06	17	ENSG00000186594	MIR22HG
MSTRG.30854	18.3621	6.75943	1.34154	6.81616e-08	4.04384e-06	X	ENSG00000182508	LHFPL1
ENSG00000154930	18.9075	6.75685	1.37867	1.24882e-07	6.92514e-06	20	ENSG00000154930	ACSS1
MSTRG.10424	19.6576	6.69881	1.48695	5.78585e-07	2.65245e-05	15	ENSG00000136383	ALPK3
MSTRG.17408	18.2289	6.68317	1.40978	2.4614e-07	1.26094e-05	2	ENSG00000155066	PROM2
MSTRG.9117	17.5168	6.6754	1.36493	1.34163e-07	7.41437e-06	14	ENSG00000140092	FBLN5
MSTRG.11996	18.6093	6.67023	1.44741	4.06078e-07	1.95026e-05	16	ENSG00000261838	AC092718.6
ENSG00000142661	17.4893	6.66995	1.37017	1.47821e-07	8.05873e-06	1	ENSG00000142661	MYOM3
MSTRG.1514	17.9381	6.65199	1.42055	3.10269e-07	1.53583e-05	1	ENSG00000116299	KIAA1324
MSTRG.15703	26.8748	6.60781	1.94134	9.35717e-06	0.000297118	19	ENSG00000011600	TYROBP
ENSG00000105929	16.3655	6.58353	1.37056	1.97599e-07	1.03193e-05	7	ENSG00000105929	ATP6V0A4
MSTRG.21793	19.3572	6.56622	1.60174	2.03338e-06	8.04233e-05	3	ENSG00000174899	PQLC2L
MSTRG.16276	16.7727	6.51	1.47949	8.58577e-07	3.7547e-05	19	ENSG00000105374	NKG7
MSTRG.11389	60.1381	6.45719	0.952726	3.07924e-12	5.28614e-10	16	ENSG00000261385	AC009088.3
MSTRG.3739	14.8461	6.43232	1.39871	4.46595e-07	2.10108e-05	10	ENSG00000119917	IFIT3
MSTRG.6079	16.4353	6.41276	1.55484	1.96764e-06	7.83996e-05	12	ENSG00000172243	CLEC7A
MSTRG.13143	15.9034	6.38858	1.53723	1.81398e-06	7.31804e-05	17	ENSG00000184502	GAST
MSTRG.29347	15.6098	6.36907	1.53533	1.8587e-06	7.47976e-05	9	ENSG00000156049	GNA14
MSTRG.6649	14.8586	6.33986	1.49575	1.44932e-06	5.96626e-05	12	ENSG00000123364	HOXC13
MSTRG.28920	14.6651	6.32907	1.4908	1.42342e-06	5.88969e-05	8	ENSG00000178814	OPLAH
MSTRG.17656	14.2337	6.32821	1.4538	1.03202e-06	4.39413e-05	2	ENSG00000072163	LIMS2
MSTRG.20302	14.4945	6.30238	1.50475	1.68245e-06	6.83871e-05	22	ENSG00000172346	CSDC2
MSTRG.13901	14.1897	6.29858	1.4795	1.38208e-06	5.74812e-05	17	ENSG00000129654	FOXJ1
MSTRG.7758	14.0709	6.23584	1.54036	2.4794e-06	9.48106e-05	13	ENSG00000165556	CDX2
MSTRG.15045	15.3514	6.20122	1.69092	6.1125e-06	0.000207658	19	ENSG00000131142	CCL25
ENSG00000189253	13.0128	6.19198	1.48138	1.7493e-06	7.09258e-05	11	ENSG00000189253	TRIM64B
MSTRG.11330	13.8326	6.19114	1.56196	3.09226e-06	0.000113667	16	ENSG00000180209	MYLPF
MSTRG.716	13.1555	6.18487	1.5032	2.09511e-06	8.25153e-05	1	ENSG00000187513	GJA4
MSTRG.276	13.2606	6.1675	1.53529	2.71061e-06	0.000100554	1	ENSG00000120949	TNFRSF8
MSTRG.13423	13.7075	6.16354	1.58349	3.69291e-06	0.000133317	17	ENSG00000244649	LINC02086
MSTRG.23562	12.7727	6.1518	1.50094	2.19452e-06	8.51272e-05	5	ENSG00000168621	GDNF
MSTRG.12132	13.1543	6.13695	1.55874	3.32419e-06	0.000120816	16	ENSG00000259803	SLC22A31
MSTRG.21285	12.7305	6.10003	1.55516	3.45974e-06	0.00012546	3	ENSG00000243701	DUBR
MSTRG.6045	12.1785	6.07004	1.52671	3.04004e-06	0.000112002	12	ENSG00000197614	MFAP5
MSTRG.691	12.9574	6.06618	1.61529	5.13293e-06	0.000178129	1	ENSG00000160097	FNDC5
MSTRG.4064	14.604	6.05388	1.77903	1.07157e-05	0.000332537	10	ENSG00000203805	PLPP4
MSTRG.25399	15.8703	6.0456	1.8887	1.56383e-05	0.000457166	6	ENSG00000161896	IP6K3
MSTRG.30043	15.6494	6.04005	1.87881	1.52679e-05	0.000448775	9	ENSG00000187609	EXD3
MSTRG.15088	11.8919	6.03834	1.52805	3.23829e-06	0.000118495	19	ENSG00000080573	COL5A3
MSTRG.891	1539.79	6.02835	0.351814	2.71557e-66	4.38212e-62	1	ENSG00000117394	SLC2A1
MSTRG.19679	12.0082	6.02775	1.55479	3.88841e-06	0.000139438	21	ENSG00000184441	AP001062.1
ENSG00000182040	12.3464	5.98648	1.63356	6.32476e-06	0.000213075	17	ENSG00000182040	USH1G
ENSG00000198691	11.8538	5.98646	1.58195	4.8459e-06	0.000169996	1	ENSG00000198691	ABCA4
MSTRG.12157	12.4676	5.97088	1.66408	7.45899e-06	0.000245644	16	ENSG00000204991	SPIRE2
MSTRG.18698	11.3786	5.94728	1.56841	4.77492e-06	0.000168238	20	ENSG00000125869	LAMP5
MSTRG.22114	11.5602	5.93823	1.59913	5.70658e-06	0.000196767	3	ENSG00000189058	APOD
MSTRG.7456	11.5012	5.93202	1.60164	5.83341e-06	0.000199436	12	ENSG00000248008	NRAV
MSTRG.13511	14.337	5.92084	1.891	1.81262e-05	0.000520467	17	ENSG00000173714	WFIKKN2
MSTRG.5311	11.2928	5.90415	1.60791	6.26831e-06	0.000212058	11	ENSG00000085741	WNT11
MSTRG.4980	11.9117	5.88905	1.695	9.50232e-06	0.000298927	11	ENSG00000068971	PPP2R5B
MSTRG.15743	12.1806	5.88864	1.72326	1.06519e-05	0.000331195	19	ENSG00000251247	ZNF345
ENSG00000138347	11.0498	5.87939	1.60387	6.36395e-06	0.000213948	10	ENSG00000138347	MYPN
MSTRG.3382	11.667	5.87767	1.67826	8.98904e-06	0.000288382	10	ENSG00000265190	ANXA8
ENSG00000101134	11.0266	5.85673	1.62747	7.36404e-06	0.000243511	20	ENSG00000101134	DOK5
MSTRG.17800	29.2985	5.85458	1.20658	1.82159e-07	9.57492e-06	2	ENSG00000123610	TNFAIP6
ENSG00000179023	13.0786	5.84785	1.85908	1.78646e-05	0.000514788	1	ENSG00000179023	KLHDC7A
ENSG00000198774	11.9424	5.84473	1.74569	1.22457e-05	0.000377117	12	ENSG00000198774	RASSF9
MSTRG.7517	11.3694	5.83001	1.69434	1.02172e-05	0.000318907	12	ENSG00000255398	HCAR3
MSTRG.17900	13.1277	5.82764	1.88321	1.96331e-05	0.000556801	2	ENSG00000227617	CERS6-AS1
MSTRG.16261	10.8422	5.823	1.64069	8.19209e-06	0.000265453	19	ENSG00000167755	KLK6
ENSG00000187800	11.7094	5.81208	1.7549	1.3172e-05	0.000398045	1	ENSG00000187800	PEAR1
ENSG00000168404	10.8626	5.80181	1.6673	9.46502e-06	0.000298927	16	ENSG00000168404	MLKL
MSTRG.17569	11.8951	5.75812	1.82816	1.79397e-05	0.00051603	2	ENSG00000115008	IL1A
MSTRG.18704	11.5817	5.75221	1.8041	1.67185e-05	0.000486979	20	ENSG00000132639	SNAP25
MSTRG.18067	11.416	5.73585	1.80259	1.69466e-05	0.000492735	2	ENSG00000204262	COL5A2
MSTRG.29667	10.7911	5.69846	1.7631	1.54863e-05	0.000453542	9	ENSG00000181634	TNFSF15
MSTRG.3912	12.2624	5.67097	1.94707	2.76179e-05	0.000746516	10	ENSG00000107859	PITX3
MSTRG.22061	11.4727	5.666	1.87518	2.28355e-05	0.000635339	3	ENSG00000285938	AC072022.2
MSTRG.13709	10.3817	5.66552	1.752	1.54749e-05	0.000453542	17	ENSG00000136487	GH2
MSTRG.28831	10.031	5.63842	1.73345	1.49516e-05	0.000441085	8	ENSG00000254101	LINC02055
MSTRG.2560	9.99778	5.59074	1.77717	1.83398e-05	0.000525381	1	ENSG00000276600	RAB7B
MSTRG.24152	10.4331	5.56725	1.85695	2.40574e-05	0.000662481	5	ENSG00000129596	CDO1
MSTRG.21597	18.1868	5.56528	1.70128	1.44714e-05	0.000429272	3	ENSG00000201413	RNA5SP141
ENSG00000166257	10.8333	5.55659	1.90703	2.79605e-05	0.000754513	11	ENSG00000166257	SCN3B
MSTRG.7320	9.6317	5.495	1.82575	2.36901e-05	0.000655725	12	ENSG00000258240	AC002351.1
MSTRG.3371	10.0101	5.45938	1.90921	3.10493e-05	0.000830916	10	ENSG00000273225	FAM25BP
MSTRG.23174	12.4146	5.45471	2.15266	5.38237e-05	0.00132401	4	ENSG00000164125	GASK1B
MSTRG.15355	24.3721	5.44896	1.25098	1.0179e-06	4.37513e-05	19	ENSG00000160111	CPAMD8
MSTRG.5238	9.3678	5.43923	1.84623	2.66647e-05	0.000724391	11	ENSG00000171631	P2RY6
MSTRG.30581	22.3291	5.42739	2.68289	0.000116985	0.00254761	X	ENSG00000130052	STARD8
MSTRG.18560	10.2011	5.40476	1.97495	3.86377e-05	0.00101217	2	ENSG00000172478	MAB21L4
MSTRG.25950	9.97443	5.37829	1.97283	3.94499e-05	0.00102844	6	ENSG00000230177	AL080317.1
MSTRG.723	74.3073	5.37028	1.12226	2.24913e-07	1.15956e-05	1	ENSG00000284640	AL590434.1
MSTRG.10297	11.982	5.36506	2.18276	6.18959e-05	0.00148412	15	ENSG00000259362	AC046168.1
ENSG00000180532	9.17206	5.3443	1.90959	3.48779e-05	0.000921152	19	ENSG00000180532	ZSCAN4
MSTRG.7317	15.1109	5.34071	2.42173	9.25718e-05	0.00208345	12	ENSG00000173093	CCDC63
ENSG00000127920	9.66858	5.33399	1.98153	4.20398e-05	0.00108025	7	ENSG00000127920	GNG11
MSTRG.24876	9.68762	5.32981	1.98728	4.27793e-05	0.00109403	5	ENSG00000248367	AC008610.1
MSTRG.31117	37.6416	5.31187	1.00196	2.39157e-08	1.57522e-06	X	ENSG00000102287	GABRE
ENSG00000171540	11.4408	5.29168	2.19159	6.72982e-05	0.00158308	5	ENSG00000171540	OTP
MSTRG.13894	9.86574	5.29014	2.04164	5.0175e-05	0.00124757	17	ENSG00000167880	EVPL
MSTRG.13625	51.828	5.25799	1.11494	2.8333e-07	1.42878e-05	17	ENSG00000261040	WFDC21P
MSTRG.13715	20.4348	5.24646	1.36878	4.12388e-06	0.000146903	17	ENSG00000224383	PRR29
MSTRG.8199	8.80455	5.22452	1.96713	4.5172e-05	0.00114613	13	ENSG00000275830	AL355974.2
MSTRG.23912	9.08523	5.21017	2.01248	5.07866e-05	0.00126084	5	ENSG00000249042	AC008771.1
MSTRG.9070	9.15242	5.20231	2.02896	5.30472e-05	0.0013089	14	ENSG00000070778	AL162171.1
ENSG00000159251	9.02893	5.19807	2.01598	5.17709e-05	0.0012833	15	ENSG00000159251	ACTC1
MSTRG.19400	8.81355	5.19344	1.99215	4.93028e-05	0.00123158	21	ENSG00000278931	CR381670.1
ENSG00000131831	9.6438	5.18007	2.10207	6.30142e-05	0.00150646	X	ENSG00000131831	RAI2
ENSG00000165566	8.53204	5.13067	2.01007	5.44617e-05	0.00133767	13	ENSG00000165566	AMER2
ENSG00000158220	10.0158	5.12132	2.18284	7.7427e-05	0.0017926	3	ENSG00000158220	ESYT3
ENSG00000159173	9.00845	5.11947	2.07588	6.32513e-05	0.00150989	1	ENSG00000159173	TNNI1
MSTRG.4952	8.62786	5.11149	2.03836	5.8949e-05	0.00142738	11	ENSG00000256940	AP001453.2
MSTRG.21632	8.98351	5.10897	2.08442	6.49821e-05	0.00154435	3	ENSG00000206262	FOXL2NB
ENSG00000171243	9.13829	5.09086	2.11434	7.00906e-05	0.00164397	7	ENSG00000171243	SOSTDC1
MSTRG.18379	9.42289	5.06045	2.17145	8.01868e-05	0.0018459	2	ENSG00000123999	INHA
MSTRG.14802	11.3013	5.0011	2.37852	0.000117925	0.00255431	19	ENSG00000185988	PLK5
MSTRG.7557	9.59196	4.98774	2.23395	9.54726e-05	0.00213385	12	ENSG00000119242	CCDC92
MSTRG.12813	9.39622	4.91417	2.26326	0.000107038	0.00235324	17	ENSG00000108255	CRYBA1
ENSG00000161405	10.0608	4.90135	2.33523	0.000121023	0.00260393	17	ENSG00000161405	IKZF3
MSTRG.24356	9.31725	4.86278	2.29147	0.000117209	0.00254906	5	ENSG00000250284	AC109439.2
ENSG00000257335	7.90244	4.75323	2.20382	0.000112143	0.00244878	7	ENSG00000257335	MGAM
MSTRG.29327	342.806	4.74946	1.96586	7.06e-05	0.00165352	9	ENSG00000135046	ANXA1
MSTRG.5442	8.66164	4.7301	2.30739	0.000135283	0.00284253	11	ENSG00000204450	TRIM64
MSTRG.2911	7.8011	4.66917	2.24394	0.000129357	0.00274663	1	ENSG00000180287	PLD5
MSTRG.22264	19.5541	4.6623	1.36763	9.32704e-06	0.000296865	4	ENSG00000125388	GRK4
MSTRG.11704	8.30253	4.65367	2.31111	0.000145713	0.00303402	16	ENSG00000102890	ELMO3
MSTRG.21751	26.8034	4.64035	1.42528	1.30372e-05	0.000395454	3	ENSG00000138271	GPR87
ENSG00000152503	7.84062	4.63195	2.27175	0.00013986	0.00293107	5	ENSG00000152503	TRIM36
MSTRG.8544	9.30674	4.62097	2.42548	0.000176374	0.00353559	14	ENSG00000258649	AL392023.1
MSTRG.13257	584.366	4.59973	0.361889	2.42808e-37	4.89775e-34	17	ENSG00000141349	G6PC3
ENSG00000221866	8.0523	4.58297	2.32232	0.000157912	0.0032338	7	ENSG00000221866	PLXNA4
MSTRG.25461	627.746	4.58225	1.4119	1.3063e-05	0.000395494	6	ENSG00000124762	CDKN1A
MSTRG.4784	8.565	4.56313	2.38659	0.000176237	0.00353559	11	ENSG00000150244	TRIM48
MSTRG.19925	8.64994	4.55992	2.39547	0.000178915	0.00357321	22	ENSG00000100228	RAB36
ENSG00000073756	9.50105	4.54485	2.47979	0.000202398	0.00396853	1	ENSG00000073756	PTGS2
MSTRG.13794	7.92557	4.50565	2.34999	0.000176297	0.00353559	17	ENSG00000108950	FAM20A
MSTRG.7424	29.603	4.50498	1.38322	1.23557e-05	0.000379777	12	ENSG00000183273	CCDC60
MSTRG.4085	8.81477	4.48526	2.44841	0.000205214	0.00400653	10	ENSG00000138161	CUZD1
ENSG00000168453	7.57854	4.48468	2.32224	0.00017257	0.00348531	8	ENSG00000168453	HR
MSTRG.18216	76.4992	4.47145	0.801234	3.85858e-09	3.06729e-07	2	ENSG00000118257	NRP2
MSTRG.13708	8.1946	4.45299	2.40676	0.000200034	0.00392694	17	ENSG00000213218	CSH2
MSTRG.5148	112.685	4.42674	1.77063	5.89989e-05	0.00142738	11	ENSG00000172935	MRGPRF
MSTRG.23454	156.02	4.35096	1.17858	3.94688e-06	0.000140909	5	ENSG00000269466	H3.Y
MSTRG.751	333.017	4.3311	1.03218	9.11322e-07	3.96388e-05	1	ENSG00000116871	MAP7D1
MSTRG.258	7.05625	4.30796	2.3517	0.000211594	0.00409903	1	ENSG00000116663	FBXO6
ENSG00000125872	7.28433	4.29774	2.38347	0.000223243	0.00428245	20	ENSG00000125872	LRRN4
ENSG00000171016	7.64346	4.29576	2.42241	0.000235601	0.00449929	15	ENSG00000171016	PYGO1
MSTRG.28876	648.236	4.24333	1.61658	4.41918e-05	0.0011248	8	ENSG00000160932	LY6E
MSTRG.5236	7.57959	4.20216	2.4586	0.000268898	0.00503974	11	ENSG00000175591	P2RY2
MSTRG.15851	7.53901	4.16838	2.4641	0.000279319	0.0052046	19	ENSG00000275395	FCGBP
MSTRG.2691	7.24156	4.15545	2.44079	0.000274534	0.00513267	1	ENSG00000143512	HHIPL2
ENSG00000163328	8.18887	4.11728	2.54469	0.000322039	0.00584561	2	ENSG00000163328	GPR155
MSTRG.5443	24.9975	4.08328	1.53411	3.8982e-05	0.00101953	11	ENSG00000225581	TRIM53AP
MSTRG.13203	130.818	4.07347	1.92847	0.000123841	0.00264692	17	ENSG00000176563	CNTD1
MSTRG.30633	7.82831	4.06793	2.52931	0.000331297	0.00598671	X	ENSG00000215113	CXorf49B
MSTRG.2128	652.645	4.03187	1.00259	1.14633e-06	4.84249e-05	1	ENSG00000122218	COPA
MSTRG.11314	8.48368	4.023	2.60061	0.000373337	0.00657702	16	ENSG00000102886	GDPD3
MSTRG.17507	60.2786	3.99216	1.76807	9.06043e-05	0.00204487	2	ENSG00000198075	SULT1C4
MSTRG.2902	7.87275	3.96739	2.56632	0.000379203	0.0066513	1	ENSG00000180875	GREM2
ENSG00000187134	6.61339	3.96201	2.44383	0.000330482	0.00597868	10	ENSG00000187134	AKR1C1
MSTRG.30630	7.70157	3.9563	2.55429	0.000378196	0.00664086	X	ENSG00000215115	CXorf49
MSTRG.20554	101.917	3.92747	1.44327	3.21652e-05	0.000856518	3	ENSG00000088726	TMEM40
MSTRG.3194	9.87084	3.90001	2.23164	0.000260203	0.00490525	10	ENSG00000223131	RNA5SP304
MSTRG.504	398.12	3.87056	1.13695	5.75474e-06	0.000197607	1	ENSG00000157978	LDLRAP1
MSTRG.11304	288.898	3.84955	0.341365	4.87193e-30	6.04757e-27	16	ENSG00000169592	INO80E
MSTRG.22640	7.03985	3.84399	2.52584	0.000407735	0.00702951	4	ENSG00000174792	ODAPH
MSTRG.15804	318.772	3.8222	0.473476	1.23944e-16	4.0818e-14	19	ENSG00000178934	LGALS7B
MSTRG.5412	389.96	3.81345	0.336325	2.29361e-30	3.08433e-27	11	ENSG00000150687	PRSS23
ENSG00000115844	7.71079	3.80816	2.59831	0.000456044	0.00776285	2	ENSG00000115844	DLX2
MSTRG.15010	18.6694	3.8033	1.64788	7.81482e-05	0.0018067	19	ENSG00000237247	MBD3L5
MSTRG.25661	6.81199	3.7807	2.52395	0.000432487	0.00742451	6	ENSG00000239650	GUSBP4
MSTRG.25609	6.89512	3.76917	2.53579	0.00044313	0.00757499	6	ENSG00000244694	PTCHD4
MSTRG.25670	552.76	3.74507	1.30649	2.07817e-05	0.000586283	6	ENSG00000112245	PTP4A1
MSTRG.16622	208.318	3.74247	2.64441	0.000508268	0.00852591	2	ENSG00000134330	IAH1
ENSG00000137801	40.5736	3.73891	0.583774	1.22873e-11	1.94392e-09	15	ENSG00000137801	THBS1
MSTRG.20908	680.976	3.73017	0.336202	3.06025e-29	3.08646e-26	3	ENSG00000114270	COL7A1
MSTRG.547	2116.6	3.66335	0.257647	1.6882e-46	6.81063e-43	1	ENSG00000175793	SFN
ENSG00000181031	6.3931	3.63949	2.51623	0.000492518	0.00829621	17	ENSG00000181031	RPH3AL
MSTRG.4127	6.61831	3.61241	2.54432	0.000521674	0.00872357	10	ENSG00000203780	FANK1
MSTRG.1160	52.6797	3.5975	0.651569	1.13488e-09	1.0525e-07	1	ENSG00000184292	TACSTD2
MSTRG.15803	256.806	3.50807	0.474529	9.36335e-15	2.43704e-12	19	ENSG00000205076	LGALS7
MSTRG.14129	6.09375	3.48559	2.51715	0.000575711	0.0094413	17	ENSG00000141579	ZNF750
ENSG00000120332	6.7223	3.47393	2.5804	0.000622207	0.0100405	1	ENSG00000120332	TNN
MSTRG.16075	18.0799	3.47087	1.81055	0.000178222	0.00356377	19	ENSG00000197380	DACT3
MSTRG.3381	93.622	3.44801	1.35871	3.98862e-05	0.00103814	10	ENSG00000265763	ZNF488
MSTRG.22089	816.704	3.44768	0.270072	3.3032e-38	7.61483e-35	3	ENSG00000114315	HES1
MSTRG.6972	136.605	3.42881	0.638703	1.53431e-09	1.38396e-07	12	ENSG00000173401	GLIPR1L1
ENSG00000166923	6.66108	3.42082	2.58443	0.000659368	0.0105663	15	ENSG00000166923	GREM1
ENSG00000158258	6.60478	3.39901	2.58282	0.000673198	0.0107665	3	ENSG00000158258	CLSTN2
ENSG00000101938	6.12466	3.32959	2.54672	0.000697857	0.011047	X	ENSG00000101938	CHRDL1
MSTRG.4997	479.549	3.32611	0.516916	2.922e-12	5.07013e-10	11	ENSG00000149792	MRPL49
MSTRG.28929	106.444	3.32342	1.20426	2.08526e-05	0.000587258	8	ENSG00000235173	HGH1
ENSG00000162998	6.45226	3.31218	2.5829	0.000736529	0.0115616	2	ENSG00000162998	FRZB
MSTRG.13487	604.868	3.27152	0.372261	6.0531e-20	2.87291e-17	17	ENSG00000108821	COL1A1
MSTRG.14065	17.2771	3.26575	1.85713	0.000253873	0.00480276	17	ENSG00000262831	AC145207.3
MSTRG.27280	781.79	3.26213	0.642473	3.90766e-09	3.09107e-07	7	ENSG00000106366	SERPINE1
MSTRG.30783	331.715	3.24868	0.598343	6.52473e-10	6.49359e-08	X	ENSG00000102409	BEX4
ENSG00000165092	6.18875	3.24141	2.5646	0.000779554	0.0120726	9	ENSG00000165092	ALDH1A1
MSTRG.5004	1266.24	3.23043	0.386064	1.77292e-18	7.1524e-16	11	ENSG00000245532	NEAT1
MSTRG.5648	6.41887	3.21836	2.58652	0.000815707	0.0125602	11	ENSG00000149591	TAGLN
MSTRG.6372	6.11831	3.21829	2.55983	0.000795278	0.0122808	12	ENSG00000274976	AC087588.2
MSTRG.22810	5.83393	3.21493	2.53162	0.000776144	0.0120429	4	ENSG00000070190	DAPP1
ENSG00000101327	6.5843	3.18186	2.6049	0.000862363	0.0130421	20	ENSG00000101327	PDYN
MSTRG.2592	47.0779	3.16406	1.06402	1.00844e-05	0.000315373	1	ENSG00000196878	LAMB3
MSTRG.29727	7.71472	3.16104	2.69343	0.00094916	0.0141167	9	ENSG00000261094	AC007066.2
ENSG00000149256	6.75404	3.14362	2.62119	0.000911219	0.0136404	11	ENSG00000149256	TENM4
MSTRG.23825	239.16	3.10253	0.394979	5.84938e-17	1.96649e-14	5	ENSG00000251493	FOXD1
MSTRG.1548	12.6686	3.10096	1.88595	0.000332395	0.00599984	1	ENSG00000168679	SLC16A4
ENSG00000176641	27.6377	3.09611	1.05654	1.08208e-05	0.000335155	18	ENSG00000176641	RNF152
MSTRG.6509	2373.22	3.07973	0.830824	8.20321e-07	3.60695e-05	12	ENSG00000167553	TUBA1C
MSTRG.21842	5.86219	3.06024	2.54934	0.000934622	0.0139261	3	ENSG00000163536	SERPINI1
ENSG00000122176	7.77957	3.05299	2.69789	0.00106704	0.0154301	1	ENSG00000122176	FMOD
MSTRG.16178	44.4364	3.05233	0.614036	3.54415e-09	2.8596e-07	19	ENSG00000130529	TRPM4
MSTRG.116	230.725	3.04726	1.21226	3.45849e-05	0.000914913	1	ENSG00000158109	TPRG1L
MSTRG.7368	6.9299	3.04538	2.63893	0.00102781	0.0150643	12	ENSG00000166578	IQCD
MSTRG.16283	5.97072	3.01889	2.56189	0.000989869	0.0146144	19	ENSG00000105501	SIGLEC5
MSTRG.22010	6.71043	2.99105	2.62304	0.00107634	0.0155496	3	ENSG00000272970	AC107294.2
MSTRG.25131	12.2599	2.98952	2.08936	0.000562267	0.00926793	6	ENSG00000276966	HIST1H4E
MSTRG.5665	5.73546	2.97804	2.54074	0.00101601	0.014932	11	ENSG00000137747	TMPRSS13
MSTRG.12299	30.0486	2.9663	2.41748	0.000907955	0.0136042	17	ENSG00000183018	AC118754.1
MSTRG.14492	111.245	2.95026	1.613	0.000206583	0.00402126	18	ENSG00000152229	PSTPIP2
MSTRG.24760	370.29	2.92495	0.388046	2.7238e-16	8.13964e-14	5	ENSG00000120149	MSX2
MSTRG.26253	130.079	2.89877	0.499116	2.42661e-11	3.32536e-09	6	ENSG00000155906	RMND1
ENSG00000178597	10.8422	2.85666	2.14438	0.000726656	0.0114289	4	ENSG00000178597	PSAPL1
MSTRG.29283	11.09	2.85454	2.16608	0.000752683	0.0117127	9	ENSG00000237238	BMS1P10
MSTRG.5232	12.7538	2.8527	2.90469	0.00147023	0.0198166	11	ENSG00000168010	ATG16L2
MSTRG.24386	84.8392	2.84794	1.39824	0.000117803	0.00255431	5	ENSG00000120725	SIL1
MSTRG.8099	317.807	2.8349	0.330816	4.25168e-20	2.07907e-17	13	ENSG00000134873	CLDN10
MSTRG.2591	249.242	2.82651	0.863442	2.7701e-06	0.000102525	1	ENSG00000230937	MIR205HG
MSTRG.17208	54.5359	2.80239	1.22989	6.01342e-05	0.0014505	2	ENSG00000196975	ANXA4
MSTRG.7585	42.5637	2.79275	0.813466	1.50892e-06	6.19579e-05	12	ENSG00000279233	AC122688.3
MSTRG.1948	1116.54	2.76863	0.319562	1.31154e-20	7.29806e-18	1	ENSG00000197956	S100A6
MSTRG.31073	148.094	2.75441	0.321011	2.50502e-20	1.34745e-17	X	ENSG00000203930	LINC00632
MSTRG.28871	6.05876	2.73041	2.56607	0.00138036	0.0188996	8	ENSG00000167656	LY6D
MSTRG.11254	45.0673	2.71461	2.15822	0.000893648	0.0134397	16	ENSG00000168488	ATXN2L
MSTRG.6171	25.7224	2.71459	3.11219	0.00172007	0.0223936	12	ENSG00000111348	ARHGDIB
MSTRG.28865	29.3034	2.70958	3.14817	0.0017188	0.0223936	8	ENSG00000253741	LNCOC1
ENSG00000198570	5.28482	2.6867	2.49363	0.00136705	0.0187701	1	ENSG00000198570	RD3
MSTRG.19806	60.5253	2.68631	0.71119	3.50265e-07	1.72324e-05	22	ENSG00000184979	USP18
MSTRG.25089	32.373	2.67874	1.98743	0.000716389	0.0113005	6	ENSG00000260286	ARMH2
ENSG00000189431	9.45201	2.66882	2.06671	0.000828604	0.0126621	11	ENSG00000189431	RASSF10
MSTRG.4476	656.929	2.66673	1.135	4.72877e-05	0.00119188	11	ENSG00000148926	ADM
ENSG00000174740	5.64825	2.65095	2.52638	0.00146842	0.0198166	X	ENSG00000174740	PABPC5
MSTRG.14623	5.64825	2.65095	2.52638	0.00146842	0.0198166	18	ENSG00000267279	AC090409.1
MSTRG.23217	135.049	2.64865	0.419002	4.24094e-13	8.77386e-11	4	ENSG00000109472	CPE
MSTRG.10835	105.735	2.63858	0.586669	1.31151e-08	9.08318e-07	16	ENSG00000008517	IL32
MSTRG.21506	161.979	2.63512	0.411688	2.41167e-13	5.25908e-11	3	ENSG00000179348	GATA2
MSTRG.19711	24.9112	2.63484	3.08149	0.00184868	0.0235782	21	ENSG00000160255	ITGB2
MSTRG.27109	5.41012	2.63133	2.50147	0.0014724	0.0198166	7	ENSG00000200397	RF00019
MSTRG.14149	24.9297	2.6297	3.08028	0.0018572	0.0236354	18	ENSG00000176890	TYMS
MSTRG.29670	9.18736	2.62052	2.06608	0.000885874	0.0133601	9	ENSG00000041982	TNC
MSTRG.4664	350.872	2.61765	0.289481	2.0632e-22	1.23311e-19	11	ENSG00000026508	CD44
MSTRG.30619	6.35071	2.61699	2.57761	0.00159223	0.0210605	X	ENSG00000147166	ITGB1BP2
MSTRG.21271	62.8856	2.61091	0.726462	6.77606e-07	3.02896e-05	3	ENSG00000170017	ALCAM
ENSG00000118946	48.8414	2.59942	0.534766	1.98144e-09	1.70077e-07	13	ENSG00000118946	PCDH17
MSTRG.24240	73.7137	2.59363	1.55628	0.000311225	0.00568127	5	ENSG00000138829	FBN2
MSTRG.865	26.8234	2.57772	3.08537	0.00194062	0.0243893	1	ENSG00000204060	FOXO6
MSTRG.5739	26.7211	2.56731	1.00137	2.43326e-05	0.00066892	11	ENSG00000137709	POU2F3
MSTRG.28224	196.634	2.53921	0.545598	5.23072e-09	4.03867e-07	8	ENSG00000104368	PLAT
MSTRG.27726	7.99843	2.51477	2.66336	0.00189798	0.0240406	7	ENSG00000197362	ZNF786
MSTRG.5719	20.8404	2.51221	1.42723	0.000242287	0.00461605	11	ENSG00000248712	CCDC153
ENSG00000184584	6.70106	2.49802	2.58823	0.00184978	0.0235782	5	ENSG00000184584	TMEM173
MSTRG.631	69.8521	2.49744	1.54723	0.000360327	0.00640374	1	ENSG00000162511	LAPTM5
MSTRG.4844	17.4258	2.49335	1.72079	0.000562001	0.00926793	11	ENSG00000229183	PGA4
MSTRG.5036	183.145	2.48093	0.437807	1.76273e-11	2.59549e-09	11	ENSG00000175592	FOSL1
MSTRG.16987	5.52273	2.47604	2.49508	0.00177588	0.0228893	2	ENSG00000228925	AC016722.2
MSTRG.4095	149.583	2.46961	0.56505	1.97601e-08	1.33418e-06	10	ENSG00000182022	CHST15
MSTRG.31072	185.388	2.46692	0.415792	3.35277e-12	5.67193e-10	X	ENSG00000134595	SOX3
MSTRG.27113	59.8184	2.45413	1.68996	0.000560065	0.00926001	7	ENSG00000005469	CROT
MSTRG.2578	17.5305	2.4511	2.23986	0.00142648	0.0193764	1	ENSG00000162896	PIGR
MSTRG.15792	6.47706	2.43553	2.56254	0.00196232	0.0245473	19	ENSG00000171777	RASGRP4
MSTRG.29082	166.296	2.41726	0.451131	1.01857e-10	1.20858e-08	9	ENSG00000188352	FOCAD
MSTRG.13359	6.06079	2.40847	2.52966	0.00198427	0.024726	17	ENSG00000262879	AC068152.1
MSTRG.30392	7.58875	2.39894	2.61951	0.00212408	0.0261851	X	ENSG00000130988	RGN
MSTRG.3054	225.543	2.39696	0.38609	5.29927e-13	1.08246e-10	10	ENSG00000107485	GATA3
MSTRG.4269	193.967	2.38631	0.446168	1.05963e-10	1.23789e-08	11	ENSG00000167244	IGF2
MSTRG.3967	285.974	2.38022	1.72392	0.00068696	0.0109002	10	ENSG00000065618	COL17A1
MSTRG.12566	5.75042	2.37052	2.49953	0.00203761	0.0253125	17	ENSG00000225442	MPRIP-AS1
MSTRG.27004	446.323	2.3574	0.281255	3.51086e-20	1.82758e-17	7	ENSG00000049541	RFC2
MSTRG.18338	19.4405	2.34708	1.86729	0.00096406	0.0142856	2	ENSG00000115596	WNT6
ENSG00000137449	7.43171	2.33067	2.59632	0.00227826	0.0276631	4	ENSG00000137449	CPEB2
MSTRG.29939	25.0082	2.3216	2.9798	0.00246794	0.0295001	9	ENSG00000170835	CEL
MSTRG.12147	7.10809	2.31629	2.57783	0.0022953	0.0277864	16	ENSG00000015413	DPEP1
MSTRG.2653	101.396	2.27982	1.70592	0.000790688	0.0122216	1	ENSG00000143499	SMYD2
MSTRG.15021	97.6251	2.27755	1.07192	9.03228e-05	0.00204137	19	ENSG00000090674	MCOLN1
MSTRG.21714	33.2045	2.26311	3.02557	0.00255415	0.0303061	3	ENSG00000047457	CP
MSTRG.16701	177.589	2.25965	0.385266	4.88825e-12	7.92737e-10	2	ENSG00000115884	SDC1
MSTRG.16740	203.259	2.25751	0.413118	5.57489e-11	7.19696e-09	2	ENSG00000115129	TP53I3
MSTRG.15012	64.1441	2.2064	1.31149	0.000315306	0.00573629	19	ENSG00000230522	MBD3L2
MSTRG.24344	361.433	2.19355	0.226651	2.50637e-25	1.75849e-22	5	ENSG00000145824	CXCL14
MSTRG.5132	163.129	2.1795	0.59602	5.11059e-07	2.36982e-05	11	ENSG00000110719	TCIRG1
MSTRG.16836	42.2215	2.17003	0.909942	4.41176e-05	0.00112469	2	ENSG00000075426	FOSL2
MSTRG.19089	996.302	2.16878	0.19935	9.4473e-31	1.38592e-27	20	ENSG00000101443	WFDC2
MSTRG.29895	25.8308	2.16668	1.02025	9.43778e-05	0.00211753	9	ENSG00000107164	FUBP3
MSTRG.14693	5.26842	2.16492	2.41652	0.0025195	0.0300274	18	ENSG00000263146	LINC01896
MSTRG.29355	506.199	2.12833	0.269628	2.95979e-18	1.16493e-15	9	ENSG00000106829	TLE4
MSTRG.30844	6.87481	2.12707	2.5128	0.00281731	0.0326167	X	ENSG00000243978	RTL9
MSTRG.14641	228.966	2.11503	1.07007	0.000146252	0.00304133	18	ENSG00000206075	SERPINB5
MSTRG.26996	428.952	2.10769	0.284356	1.43815e-16	4.62606e-14	7	ENSG00000189143	CLDN4
MSTRG.22222	357.804	2.10278	1.66134	0.00100764	0.0148496	4	ENSG00000159674	SPON2
MSTRG.3780	88.9449	2.09724	2.01629	0.00184706	0.0235782	10	ENSG00000138119	MYOF
MSTRG.28555	103.694	2.09211	0.701251	6.97774e-06	0.000232644	8	ENSG00000164938	TP53INP1
MSTRG.28212	94.8163	2.08931	0.478232	2.50957e-08	1.62638e-06	8	ENSG00000029534	ANK1
MSTRG.18643	190.884	2.08098	0.436613	3.59823e-09	2.88879e-07	20	ENSG00000088836	SLC4A11
MSTRG.9323	83.4083	2.07828	1.01788	0.000124706	0.00265837	14	ENSG00000185215	TNFAIP2
MSTRG.29586	220.24	2.0776	0.286799	5.78741e-16	1.69803e-13	9	ENSG00000165029	ABCA1
MSTRG.10014	8.98036	2.07015	2.58917	0.00313197	0.0352199	15	ENSG00000259370	AC103740.1
MSTRG.4150	108.04	2.06861	0.377622	7.60585e-11	9.29816e-09	10	ENSG00000151640	DPYSL4
MSTRG.73	112.926	2.05291	0.865552	4.97435e-05	0.00123875	1	ENSG00000160072	ATAD3B
MSTRG.24915	595.725	2.0339	0.206608	9.48508e-26	7.28861e-23	6	ENSG00000170542	SERPINB9
MSTRG.12338	218.166	2.02977	0.416884	2.43501e-09	2.03594e-07	17	ENSG00000132517	SLC52A1
MSTRG.11618	20.6838	2.02628	2.80882	0.00334302	0.0371275	16	ENSG00000140859	KIFC3
MSTRG.6161	5.64168	2.0259	2.40733	0.00303843	0.0346529	12	ENSG00000197837	HIST4H4
MSTRG.28271	32.3402	2.02439	1.88549	0.00173973	0.0225675	8	ENSG00000147509	RGS20
MSTRG.6614	4634.69	2.01327	0.451401	1.95205e-08	1.32354e-06	12	ENSG00000111057	KRT18
MSTRG.6709	618.744	2.01272	1.29001	0.0004748	0.00803972	12	ENSG00000065357	DGKA
MSTRG.30419	22.4096	2.00437	2.8175	0.00340476	0.0377612	X	ENSG00000017483	SLC38A5
ENSG00000089225	5.86589	2.00312	2.41777	0.00315738	0.0354208	12	ENSG00000089225	TBX5
MSTRG.7186	265.35	2.00191	0.386583	5.1304e-10	5.23983e-08	12	ENSG00000136048	DRAM1
MSTRG.21011	20.0317	1.99669	2.78725	0.00345368	0.0381726	3	ENSG00000164088	PPM1M
MSTRG.10210	68.4924	1.99374	1.09391	0.000239261	0.00456377	15	ENSG00000260266	PPIAP46
MSTRG.3102	66.7932	1.98536	0.541073	6.5952e-07	2.97282e-05	10	ENSG00000151474	FRMD4A
MSTRG.20351	171.154	1.98281	0.356976	6.62344e-11	8.28546e-09	22	ENSG00000100290	BIK
MSTRG.24456	37.2199	1.98041	0.532527	5.47111e-07	2.52249e-05	5	ENSG00000120322	PCDHB8
MSTRG.2380	74.2951	1.98001	0.394221	1.28032e-09	1.1739e-07	1	ENSG00000116667	C1orf21
MSTRG.20195	548.646	1.97208	0.318431	1.39579e-12	2.68142e-10	22	ENSG00000100139	MICALL1
MSTRG.5830	518.896	1.9688	0.50417	2.62427e-07	1.33589e-05	11	ENSG00000149418	ST14
MSTRG.16393	6.04342	1.96789	2.41739	0.00331653	0.03697	19	ENSG00000204577	LILRB3
MSTRG.26567	29.2744	1.96583	1.84782	0.0018297	0.0234892	7	ENSG00000122691	TWIST1
MSTRG.1805	46.3942	1.95624	0.686133	1.28918e-05	0.00039252	1	ENSG00000178104	PDE4DIP
MSTRG.29900	75.3463	1.95607	0.494727	2.20856e-07	1.14596e-05	9	ENSG00000130720	FIBCD1
ENSG00000141161	4.73427	1.95548	2.3168	0.00316345	0.0354504	17	ENSG00000141161	UNC45B
MSTRG.13640	160.773	1.94752	0.880904	8.70011e-05	0.00198017	17	ENSG00000170836	PPM1D
MSTRG.26827	701.709	1.92729	0.204277	1.02238e-23	6.8742e-21	7	ENSG00000136274	NACAD
MSTRG.10601	92.9932	1.92591	0.829386	6.53695e-05	0.001549	15	ENSG00000232386	AC015712.1
MSTRG.27425	80.8996	1.92072	0.415359	1.1858e-08	8.29794e-07	7	ENSG00000105971	CAV2
MSTRG.28824	18.8718	1.91982	2.73592	0.00375967	0.0407772	8	ENSG00000066827	ZFAT
MSTRG.4217	18.8906	1.91669	2.73463	0.00377226	0.0407772	11	ENSG00000185507	IRF7
MSTRG.7714	155.083	1.91555	0.416124	1.33584e-08	9.17296e-07	13	ENSG00000075673	ATP12A
MSTRG.26655	28.8963	1.91515	1.83405	0.00197212	0.0246126	7	ENSG00000106038	EVX1
ENSG00000183580	14.5726	1.91478	1.90711	0.00219422	0.0268446	5	ENSG00000183580	FBXL7
ENSG00000143995	16.6117	1.9052	1.84461	0.00204216	0.02533	2	ENSG00000143995	MEIS1
MSTRG.1118	5.44186	1.89999	2.35349	0.00352123	0.0387599	1	ENSG00000203985	LDLRAD1
MSTRG.2359	817.939	1.89808	0.286407	1.15411e-13	2.66056e-11	1	ENSG00000143333	RGS16
MSTRG.1589	237.237	1.89469	1.23264	0.00054218	0.00900118	1	ENSG00000155363	MOV10
MSTRG.15869	273.504	1.89093	0.376717	1.83008e-09	1.58159e-07	19	ENSG00000197019	SERTAD1
ENSG00000151632	4.60897	1.89005	2.28623	0.00341637	0.037838	10	ENSG00000151632	AKR1C2
MSTRG.14771	67.4716	1.88955	1.49975	0.0011226	0.0160739	19	ENSG00000180448	ARHGAP45
MSTRG.11397	441.51	1.88585	0.242275	2.49804e-17	8.76324e-15	16	ENSG00000103490	PYCARD
MSTRG.18523	24.4357	1.87977	0.984123	0.000209111	0.00406068	2	ENSG00000132329	RAMP1
MSTRG.13828	19.8823	1.86798	2.72177	0.00396785	0.0423194	17	ENSG00000141540	TTYH2
ENSG00000166292	4.54488	1.83871	2.26319	0.00363865	0.0397914	17	ENSG00000166292	TMEM100
MSTRG.1954	154.548	1.83475	0.402697	2.25262e-08	1.49801e-06	1	ENSG00000188643	S100A16
MSTRG.13839	1330.07	1.83176	0.257342	5.42278e-15	1.45846e-12	17	ENSG00000161513	FDXR
MSTRG.5439	15.0459	1.82374	1.76623	0.0021277	0.0262097	11	ENSG00000166013	TRIM53BP
MSTRG.11833	30.4481	1.8198	0.666589	2.37557e-05	0.000656414	16	ENSG00000279569	AC020763.4
MSTRG.14595	426.471	1.80707	0.226624	9.0553e-18	3.32103e-15	18	ENSG00000049759	NEDD4L
MSTRG.27110	140.655	1.80616	0.58658	8.28185e-06	0.000267824	7	ENSG00000182165	TP53TG1
MSTRG.8822	409.502	1.80323	0.405216	4.1457e-08	2.57305e-06	14	ENSG00000126803	HSPA2
MSTRG.19328	227.304	1.80083	0.615066	1.35442e-05	0.00040772	20	ENSG00000101152	DNAJC5
MSTRG.15665	99.5839	1.79821	0.399286	3.31165e-08	2.09569e-06	19	ENSG00000179066	AC020907.1
MSTRG.19149	515.82	1.78449	0.583784	9.37181e-06	0.000297118	20	ENSG00000124201	ZNFX1
MSTRG.10360	690.281	1.78324	0.491653	1.31745e-06	5.52202e-05	15	ENSG00000259546	AC027808.1
ENSG00000260230	5.24816	1.78314	2.29832	0.00405975	0.0430111	9	ENSG00000260230	FRRS1L
MSTRG.5808	25.0151	1.78113	1.99009	0.00311653	0.0351629	11	ENSG00000110080	ST3GAL4
ENSG00000133110	4.69845	1.7731	2.25339	0.00400815	0.0426365	13	ENSG00000133110	POSTN
MSTRG.6758	116.561	1.77278	1.41639	0.00123205	0.0172733	12	ENSG00000166863	TAC3
MSTRG.10565	4.48488	1.76237	2.22955	0.00401147	0.0426437	15	ENSG00000185551	NR2F2
MSTRG.24041	4.46319	1.76086	2.22885	0.00401923	0.04267	5	ENSG00000145721	LIX1
MSTRG.7131	4.32232	1.75463	2.21319	0.00401502	0.0426533	12	ENSG00000084110	HAL
MSTRG.21907	122.531	1.7546	1.30532	0.000986005	0.0145707	3	ENSG00000177565	TBL1XR1
MSTRG.30002	4.36593	1.75324	2.21633	0.00403329	0.042791	9	ENSG00000177984	LCN15
MSTRG.18499	323.128	1.74962	0.418401	1.64104e-07	8.85665e-06	2	ENSG00000188042	ARL4C
MSTRG.28574	164.606	1.73795	0.411339	1.42625e-07	7.85506e-06	8	ENSG00000169439	SDC2
MSTRG.30637	31.3661	1.73241	1.46445	0.00151221	0.0201884	X	ENSG00000242732	RTL5
MSTRG.17762	84.0318	1.73178	0.526989	5.08802e-06	0.000176951	2	ENSG00000150540	HNMT
MSTRG.26795	479.031	1.73069	1.31646	0.00108279	0.0156148	7	ENSG00000164543	STK17A
MSTRG.19029	334.763	1.72857	0.226172	2.01792e-16	6.14399e-14	20	ENSG00000204103	MAFB
MSTRG.2142	169.665	1.72284	1.57742	0.00192654	0.024269	1	ENSG00000143217	NECTIN4
ENSG00000176399	4.63436	1.71326	2.22481	0.00432973	0.0451058	9	ENSG00000176399	DMRTA1
MSTRG.11337	10.4768	1.71303	1.5971	0.00204067	0.02533	16	ENSG00000005844	ITGAL
MSTRG.1714	73.5662	1.71171	0.377019	3.95918e-08	2.48597e-06	1	ENSG00000232527	AC245595.1
MSTRG.21974	17.1986	1.70633	2.60113	0.00480544	0.0489864	3	ENSG00000176597	B3GNT5
MSTRG.3946	551.497	1.70606	0.290005	3.65999e-11	4.80173e-09	10	ENSG00000148798	INA
MSTRG.23894	5.05856	1.70573	2.25213	0.00445844	0.0461783	5	ENSG00000145692	BHMT
MSTRG.24222	1804.04	1.70119	0.374184	4.01508e-08	2.51129e-06	5	ENSG00000164904	ALDH7A1
MSTRG.63	403.478	1.69504	0.252033	1.86256e-13	4.15604e-11	1	ENSG00000162576	MXRA8
MSTRG.25700	10.6454	1.69392	1.83966	0.00307256	0.0348584	6	ENSG00000232295	AL589935.1
MSTRG.7044	298.338	1.68764	0.282827	2.43163e-11	3.32536e-09	12	ENSG00000133636	NTS
MSTRG.20463	73.394	1.68569	0.483539	2.95471e-06	0.000109108	3	ENSG00000134107	BHLHE40
MSTRG.24709	5.33191	1.68509	2.26233	0.00463428	0.0475726	5	ENSG00000134516	DOCK2
MSTRG.13917	5.67197	1.67402	2.28	0.00475996	0.0485841	17	ENSG00000214140	PRCD
MSTRG.17400	112.493	1.67231	0.30902	6.17511e-10	6.1893e-08	2	ENSG00000143429	LSP1P4
MSTRG.29961	17.4099	1.66676	1.3022	0.00124658	0.0174315	9	ENSG00000221676	RNU6ATAC
MSTRG.3800	2754.62	1.66608	0.281566	3.63331e-11	4.80173e-09	10	ENSG00000107438	PDLIM1
MSTRG.1557	139.794	1.66153	0.59043	2.65909e-05	0.000723604	1	ENSG00000134255	CEPT1
MSTRG.6919	60.6633	1.6588	0.412759	4.45621e-07	2.10108e-05	12	ENSG00000135678	CPM
MSTRG.17385	74.1524	1.65357	1.66777	0.00262234	0.0309558	2	ENSG00000214336	FOXI3
MSTRG.3347	95.4914	1.64461	0.454835	2.13729e-06	8.34506e-05	10	ENSG00000165507	DEPP1
MSTRG.12420	999.83	1.64439	0.154066	2.46587e-28	2.34069e-25	17	ENSG00000129194	SOX15
MSTRG.693	200.312	1.63836	0.331395	7.97396e-09	5.98492e-07	1	ENSG00000121900	TMEM54
MSTRG.31001	950.132	1.63567	0.25451	1.80668e-12	3.39004e-10	X	ENSG00000076716	GPC4
MSTRG.25706	221.558	1.63461	0.378896	1.44626e-07	7.93819e-06	6	ENSG00000251360	KHDC1P1
MSTRG.28504	92.3249	1.63323	1.25021	0.00120604	0.0169973	8	ENSG00000123119	NECAB1
MSTRG.7052	52.6455	1.6233	0.410221	6.44844e-07	2.92299e-05	12	ENSG00000049130	KITLG
MSTRG.29978	42.8605	1.61546	0.451663	2.70293e-06	0.000100554	9	ENSG00000260193	AL138781.1
ENSG00000101076	14.1945	1.60379	1.82136	0.00361311	0.0395887	20	ENSG00000101076	HNF4A
MSTRG.27586	1027.25	1.60355	0.273822	6.91142e-11	8.5792e-09	7	ENSG00000122786	CALD1
MSTRG.7811	121.498	1.5916	1.49099	0.00225716	0.0274689	13	ENSG00000133101	CCNA1
MSTRG.26098	339.949	1.58594	0.246616	2.20418e-12	3.99649e-10	6	ENSG00000118515	SGK1
MSTRG.791	326.851	1.58407	0.479602	7.51458e-06	0.000246971	1	ENSG00000185668	POU3F1
MSTRG.460	2729.45	1.57796	0.247741	3.37427e-12	5.67193e-10	1	ENSG00000117318	ID3
MSTRG.16108	273.16	1.56863	0.454618	4.85764e-06	0.000170038	19	ENSG00000024422	EHD2
ENSG00000273238	11.8318	1.56859	1.30847	0.00166666	0.0219014	4	ENSG00000273238	TMEM271
MSTRG.31142	81.4909	1.5681	0.349797	8.93734e-08	5.20656e-06	X	ENSG00000182492	BGN
MSTRG.2747	53.2631	1.56436	1.79404	0.00379678	0.0408457	1	ENSG00000143772	ITPKB
MSTRG.20846	361.004	1.55886	0.24614	4.58588e-12	7.55126e-10	3	ENSG00000163814	CDCP1
MSTRG.28294	107.264	1.55666	0.364175	2.27636e-07	1.16986e-05	8	ENSG00000169122	FAM110B
MSTRG.4753	955.787	1.55145	0.236323	1.06244e-12	2.09079e-10	11	ENSG00000134574	DDB2
MSTRG.2546	238.959	1.54332	0.333227	5.02791e-08	3.0502e-06	1	ENSG00000163545	NUAK2
MSTRG.16952	1330.36	1.5406	0.386581	7.72298e-07	3.40674e-05	2	ENSG00000152518	ZFP36L2
MSTRG.13585	30.9503	1.53619	0.905666	0.000561007	0.00926608	17	ENSG00000121101	TEX14
MSTRG.30832	54.3164	1.53431	0.416179	2.39894e-06	9.19518e-05	X	ENSG00000188153	COL4A5
MSTRG.11411	63.1614	1.5338	0.853352	0.000450333	0.00768998	16	ENSG00000131797	CLUHP3
MSTRG.16703	218.955	1.53378	0.315619	1.79396e-08	1.22148e-06	2	ENSG00000143878	RHOB
MSTRG.10335	108.405	1.53309	0.308177	1.02991e-08	7.41946e-07	15	ENSG00000136378	ADAMTS7
MSTRG.26311	6021.58	1.53172	0.186272	5.34125e-18	2.00446e-15	6	ENSG00000092820	EZR
MSTRG.15895	301.996	1.53155	0.263467	1.17894e-10	1.3589e-08	19	ENSG00000167601	AXL
MSTRG.15422	620.358	1.53089	0.500258	1.87755e-05	0.000535301	19	ENSG00000105655	ISYNA1
MSTRG.28038	65.7216	1.52429	0.414647	2.57436e-06	9.72889e-05	8	ENSG00000167034	NKX3-1
MSTRG.17398	94.1948	1.52209	0.299001	6.02161e-09	4.60525e-07	2	ENSG00000283196	AC006453.2
MSTRG.5840	248.708	1.51481	1.00795	0.000888936	0.0133813	11	ENSG00000166086	JAM3
MSTRG.12064	70.6929	1.51365	0.539588	4.09461e-05	0.00105551	16	ENSG00000154102	C16orf74
MSTRG.14428	75.6376	1.51326	0.409979	2.53078e-06	9.6319e-05	18	ENSG00000134769	DTNA
MSTRG.13979	297.044	1.50909	0.309006	1.73985e-08	1.18966e-06	17	ENSG00000108679	LGALS3BP
MSTRG.23832	320.365	1.5085	0.358366	3.51762e-07	1.72535e-05	5	ENSG00000171617	ENC1
MSTRG.22067	62.7387	1.50354	1.54718	0.00308905	0.034944	3	ENSG00000090530	P3H2
MSTRG.25014	38.8613	1.49775	1.39196	0.00240266	0.028848	6	ENSG00000111859	NEDD9
MSTRG.22358	189.456	1.49436	0.34073	1.75825e-07	9.33319e-06	4	ENSG00000137441	FGFBP2
MSTRG.4289	2300.51	1.49288	0.281343	2.19286e-09	1.86243e-07	11	ENSG00000181649	PHLDA2
MSTRG.13462	724.021	1.49186	0.273338	9.80812e-10	9.31021e-08	17	ENSG00000064300	NGFR
MSTRG.28819	106.957	1.4857	0.309327	2.75816e-08	1.77325e-06	8	ENSG00000104419	NDRG1
MSTRG.23417	282.333	1.48539	0.339903	1.93615e-07	1.0144e-05	5	ENSG00000164236	ANKRD33B
MSTRG.1162	461.426	1.48398	0.29885	1.26855e-08	8.8235e-07	1	ENSG00000177606	JUN
MSTRG.1242	91.3121	1.48354	0.382631	1.40903e-06	5.8451e-05	1	ENSG00000116729	WLS
MSTRG.23699	295.081	1.47955	1.42504	0.00267956	0.0314356	5	ENSG00000145632	PLK2
MSTRG.947	18.181	1.47903	1.64246	0.00377213	0.0407772	1	ENSG00000222009	BTBD19
MSTRG.13252	13.9755	1.47527	1.41876	0.00268046	0.0314356	17	ENSG00000108849	PPY
MSTRG.15717	631.886	1.47495	1.38749	0.00253555	0.0301298	19	ENSG00000126247	CAPNS1
MSTRG.22473	64.3291	1.47369	0.595515	0.000108378	0.00237598	4	ENSG00000064042	LIMCH1
MSTRG.5632	595.626	1.4654	0.368652	1.02839e-06	4.39023e-05	11	ENSG00000182985	CADM1
MSTRG.6278	2422.89	1.46222	0.166845	6.6444e-20	3.06345e-17	12	ENSG00000064115	TM7SF3
ENSG00000076641	33.3949	1.46176	0.742122	0.000358732	0.00639653	8	ENSG00000076641	PAG1
MSTRG.7135	334.378	1.46173	0.393037	2.7016e-06	0.000100554	12	ENSG00000111145	ELK3
MSTRG.2367	33.0002	1.45796	0.844587	0.000608935	0.00987577	1	ENSG00000058085	LAMC2
MSTRG.17484	640.972	1.4525	0.255688	3.21883e-10	3.41725e-08	2	ENSG00000071054	MAP4K4
MSTRG.6508	2102.92	1.44657	0.242369	6.1809e-11	7.85363e-09	12	ENSG00000167552	TUBA1A
MSTRG.13378	63.8144	1.43994	0.496575	3.9244e-05	0.00102472	17	ENSG00000006025	AC003665.1
MSTRG.13138	3260.66	1.4353	0.199383	1.95238e-14	4.92273e-12	17	ENSG00000171345	KRT19
MSTRG.5943	23.0108	1.43343	0.968164	0.00106558	0.0154301	12	ENSG00000202318	RF00019
MSTRG.18575	353.472	1.43261	0.892217	0.000823514	0.0126298	2	ENSG00000115694	STK25
MSTRG.12394	99.301	1.42792	1.13523	0.00172169	0.0223936	17	ENSG00000170291	ELP5
MSTRG.27240	80.91	1.42663	1.37914	0.00285367	0.0328926	7	ENSG00000197093	GAL3ST4
MSTRG.29880	221.428	1.42139	0.383689	3.22262e-06	0.00011819	9	ENSG00000167157	PRRX2
MSTRG.17797	144.608	1.41596	0.288789	2.09114e-08	1.4002e-06	2	ENSG00000115963	RND3
MSTRG.16851	251.351	1.4151	0.530478	7.88258e-05	0.00181716	2	ENSG00000213626	LBH
MSTRG.24811	486.188	1.41356	0.261891	1.68829e-09	1.48874e-07	5	ENSG00000196923	PDLIM7
MSTRG.4724	93.4869	1.41305	1.14448	0.00184851	0.0235782	11	ENSG00000165905	LARGE2
MSTRG.4097	326.118	1.40903	0.227548	1.74082e-11	2.59549e-09	10	ENSG00000229544	NKX1-2
MSTRG.16251	113.327	1.40806	1.12745	0.00180575	0.0232556	19	ENSG00000105472	CLEC11A
ENSG00000120156	21.0032	1.39921	0.809141	0.000685433	0.0109002	9	ENSG00000120156	TEK
MSTRG.22421	179.664	1.39669	0.562299	0.000131761	0.00279399	4	ENSG00000169299	PGM2
MSTRG.16023	227.696	1.39012	0.287346	3.05511e-08	1.94095e-06	19	ENSG00000104881	PPP1R13L
MSTRG.28768	199.701	1.38687	0.271919	8.45327e-09	6.25736e-07	8	ENSG00000173334	TRIB1
MSTRG.22746	977.227	1.38533	0.31937	2.97551e-07	1.49117e-05	4	ENSG00000118785	SPP1
MSTRG.18932	429.742	1.38525	0.45422	3.01934e-05	0.000810701	20	ENSG00000101000	PROCR
MSTRG.18993	228.977	1.38024	1.11731	0.00193653	0.0243568	20	ENSG00000101363	MANBAL
MSTRG.5141	2541.73	1.37859	0.282759	2.61903e-08	1.69053e-06	11	ENSG00000069482	GAL
MSTRG.19063	345.638	1.37255	0.201302	3.16919e-13	6.72911e-11	20	ENSG00000196839	ADA
MSTRG.28047	98.1541	1.36817	0.554801	0.000149505	0.00308907	8	ENSG00000277586	NEFL
MSTRG.14890	144.392	1.36017	0.311083	2.73262e-07	1.38667e-05	19	ENSG00000105289	TJP3
MSTRG.5047	167.952	1.35826	0.387376	7.74544e-06	0.000253012	11	ENSG00000175115	PACS1
MSTRG.13119	874.11	1.35741	0.290273	7.05684e-08	4.17129e-06	17	ENSG00000141753	IGFBP4
MSTRG.15939	46.55	1.35549	0.915024	0.00123109	0.0172733	19	ENSG00000079385	CEACAM1
MSTRG.25702	30.3555	1.35228	0.854825	0.0010185	0.014955	6	ENSG00000119900	OGFRL1
MSTRG.3251	69.9179	1.35211	0.578195	0.000211401	0.00409903	10	ENSG00000165757	JCAD
MSTRG.15628	88.7343	1.35031	0.324092	6.66263e-07	2.99484e-05	19	ENSG00000245848	CEBPA
MSTRG.27138	160.139	1.34906	0.654915	0.000393425	0.0068339	7	ENSG00000001629	ANKIB1
MSTRG.30808	353.697	1.34728	0.315848	4.44536e-07	2.10108e-05	X	ENSG00000123572	NRK
MSTRG.21883	49.9995	1.34704	0.48496	7.24342e-05	0.00169156	3	ENSG00000075651	PLD1
MSTRG.4119	219.956	1.34634	0.336728	1.32188e-06	5.52622e-05	10	ENSG00000107938	EDRF1
MSTRG.4710	680.857	1.34457	0.330869	1.02461e-06	4.38573e-05	11	ENSG00000175274	TP53I11
MSTRG.29745	121.261	1.33999	1.39308	0.00372042	0.0404831	9	ENSG00000119408	NEK6
MSTRG.4266	523.882	1.33799	0.280894	4.89483e-08	2.98067e-06	11	ENSG00000130600	H19
MSTRG.8233	36.8635	1.33659	1.21501	0.00274794	0.0320864	13	ENSG00000126218	F10
MSTRG.4092	87.0708	1.3344	0.581481	0.000245866	0.00466769	10	ENSG00000121898	CPXM2
MSTRG.1955	498.325	1.32053	0.267814	2.25656e-08	1.49801e-06	1	ENSG00000189334	S100A14
MSTRG.5951	85.733	1.3166	0.422613	3.04896e-05	0.000817292	12	ENSG00000139190	VAMP1
MSTRG.17034	252.368	1.31559	0.622143	0.000384931	0.0067195	2	ENSG00000115239	ASB3
MSTRG.21986	867.053	1.3094	0.257136	1.02501e-08	7.4173e-07	3	ENSG00000114770	ABCC5
MSTRG.23264	12.4526	1.30585	1.1345	0.00258564	0.0306122	4	ENSG00000177822	TENM3-AS1
MSTRG.15419	18232.6	1.3044	0.315231	8.35788e-07	3.66498e-05	19	ENSG00000130513	GDF15
MSTRG.13212	14.3759	1.30122	1.16483	0.00279158	0.0324186	17	ENSG00000068079	IFI35
MSTRG.6322	41.8751	1.29921	1.3891	0.00414797	0.0437775	12	ENSG00000110900	TSPAN11
MSTRG.93	33.3355	1.29427	0.732846	0.000821567	0.0126298	1	ENSG00000187730	GABRD
MSTRG.25359	95.8773	1.29223	0.335513	2.6678e-06	9.99289e-05	6	ENSG00000168394	TAP1
MSTRG.7290	266.68	1.29189	0.358335	6.59064e-06	0.000221108	12	ENSG00000111199	TRPV4
MSTRG.25741	417.627	1.29161	0.21129	3.38464e-11	4.55149e-09	6	ENSG00000196586	MYO6
MSTRG.24594	719.372	1.29047	0.23004	6.55919e-10	6.49359e-08	5	ENSG00000196743	GM2A
MSTRG.26344	67.9317	1.28368	0.377847	1.37301e-05	0.000409922	6	ENSG00000060762	MPC1
MSTRG.29319	180.091	1.28122	0.362871	8.7924e-06	0.0002832	9	ENSG00000155621	C9orf85
MSTRG.28450	2626.67	1.27919	0.196162	2.55866e-12	4.53726e-10	8	ENSG00000164687	FABP5
MSTRG.20040	500.74	1.27714	0.329666	2.53737e-06	9.63426e-05	22	ENSG00000100285	NEFH
MSTRG.24691	70.0446	1.27492	0.657822	0.000620412	0.0100219	5	ENSG00000254297	AC091820.1
MSTRG.21260	303.486	1.27075	0.453025	8.45315e-05	0.0019294	3	ENSG00000174173	TRMT10C
MSTRG.8370	118.985	1.27047	0.291806	3.60485e-07	1.75745e-05	14	ENSG00000100842	EFS
MSTRG.21762	828.57	1.26573	0.316258	1.57762e-06	6.46142e-05	3	ENSG00000181467	RAP2B
MSTRG.30740	282.556	1.26381	0.369792	1.35287e-05	0.00040772	X	ENSG00000126950	TMEM35A
MSTRG.6472	39.3039	1.26355	0.609349	0.000487861	0.00823518	12	ENSG00000177875	CCDC184
MSTRG.29857	398.23	1.25918	1.14312	0.0030781	0.0348815	9	ENSG00000198917	SPOUT1
MSTRG.26390	4282.6	1.25609	0.367393	1.37428e-05	0.000409922	7	ENSG00000197461	PDGFA
MSTRG.7171	44.5033	1.24895	0.499164	0.000195979	0.00385912	12	ENSG00000151572	ANO4
MSTRG.16591	2138.27	1.24763	0.211872	1.36451e-10	1.55064e-08	2	ENSG00000130508	PXDN
MSTRG.858	487.654	1.24504	0.557089	0.000366448	0.00648396	1	ENSG00000171793	CTPS1
MSTRG.1633	51.3631	1.24412	0.685441	0.000858286	0.0130049	1	ENSG00000177551	NHLH2
MSTRG.14721	120.11	1.24244	0.535635	0.000306166	0.00560159	18	ENSG00000178184	PARD6G
MSTRG.17760	39.491	1.24137	1.2201	0.00375196	0.0407713	2	ENSG00000121966	CXCR4
MSTRG.12884	132.118	1.24104	0.525572	0.00027963	0.0052046	17	ENSG00000181481	RNF135
MSTRG.1539	55.3891	1.23549	1.26127	0.00409445	0.0432975	1	ENSG00000197106	SLC6A17
MSTRG.8829	801.633	1.23186	0.258953	6.07656e-08	3.64023e-06	14	ENSG00000139998	RAB15
MSTRG.4884	133.674	1.22682	0.46603	0.000151528	0.00312286	11	ENSG00000124942	AHNAK
MSTRG.9387	983.399	1.2218	0.269572	1.77189e-07	9.37478e-06	14	ENSG00000213145	CRIP1
MSTRG.595	250.037	1.2199	0.329686	5.57339e-06	0.000192586	1	ENSG00000169403	PTAFR
MSTRG.6711	120.144	1.21968	0.504105	0.00026079	0.00491058	12	ENSG00000185664	PMEL
MSTRG.30753	194.793	1.21833	0.969678	0.00248075	0.0296094	X	ENSG00000102401	ARMCX3
MSTRG.28645	545.91	1.2163	0.272922	2.5233e-07	1.28856e-05	8	ENSG00000048392	RRM2B
MSTRG.30260	6812.32	1.21481	0.339769	8.86653e-06	0.000285018	X	ENSG00000130066	SAT1
MSTRG.9343	68.1237	1.21159	0.395338	4.77379e-05	0.00119805	14	ENSG00000269958	AL049840.4
MSTRG.21589	127.334	1.20543	0.413646	7.54335e-05	0.00175147	3	ENSG00000214289	RPL39P5
MSTRG.26638	34.7856	1.20114	0.669838	0.00101159	0.0148911	7	ENSG00000105991	HOXA1
MSTRG.15787	258.48	1.19959	0.439138	0.000126816	0.00269621	19	ENSG00000099337	KCNK6
MSTRG.13975	212.331	1.19908	0.496161	0.000279534	0.0052046	17	ENSG00000035862	TIMP2
MSTRG.17343	45.5785	1.19675	0.670898	0.00104241	0.0152367	2	ENSG00000115459	ELMOD3
MSTRG.5748	139.178	1.19413	0.304935	2.58508e-06	9.74658e-05	11	ENSG00000154127	UBASH3B
MSTRG.30318	75.3545	1.19242	0.611774	0.000774526	0.0120294	X	ENSG00000130962	PRRG1
MSTRG.27315	37.2924	1.19107	0.622735	0.000834136	0.0127131	7	ENSG00000161036	LRWD1
MSTRG.27038	66.4288	1.1866	0.972267	0.00282531	0.0326638	7	ENSG00000005486	RHBDD2
MSTRG.10859	55.1776	1.18623	0.743431	0.00149713	0.0200491	16	ENSG00000167981	ZNF597
MSTRG.18831	64.5063	1.18453	0.434071	0.000133489	0.00281584	20	ENSG00000226465	AL390198.1
MSTRG.2825	102.676	1.18212	0.324959	7.63738e-06	0.000250497	1	ENSG00000182118	FAM89A
ENSG00000167785	27.0918	1.18027	0.770673	0.00169701	0.0221559	19	ENSG00000167785	ZNF558
MSTRG.630	244.784	1.17974	1.22302	0.00459308	0.0472266	1	ENSG00000060656	PTPRU
MSTRG.26131	1206.31	1.1783	0.212412	1.04051e-09	9.8191e-08	6	ENSG00000112378	PERP
MSTRG.4501	100.238	1.17756	0.310328	4.2916e-06	0.000152541	11	ENSG00000197702	PARVA
MSTRG.15153	132.927	1.17339	0.315698	5.81258e-06	0.000199146	19	ENSG00000105520	PLPPR2
MSTRG.27908	33.1116	1.17264	0.698817	0.00135015	0.01859	8	ENSG00000171044	XKR6
MSTRG.27428	92.8157	1.16714	0.726213	0.0015491	0.0206253	7	ENSG00000105974	CAV1
MSTRG.16642	1684.33	1.16541	0.212708	1.54373e-09	1.38396e-07	2	ENSG00000115758	ODC1
MSTRG.5157	2006.31	1.16483	0.225138	8.09113e-09	6.04475e-07	11	ENSG00000110092	CCND1
MSTRG.4023	80.4481	1.1613	0.452282	0.000217059	0.00418982	10	ENSG00000165868	HSPA12A
MSTRG.25044	1096.07	1.16122	0.291405	2.0965e-06	8.25153e-05	6	ENSG00000282024	AL009031.1
MSTRG.6178	90.9138	1.16061	0.817304	0.00215122	0.0264389	12	ENSG00000151491	EPS8
MSTRG.4057	237.616	1.15925	0.306311	4.63521e-06	0.000164026	10	ENSG00000151929	BAG3
MSTRG.13717	14.8693	1.15758	1.02554	0.0035202	0.0387599	17	ENSG00000178607	ERN1
MSTRG.18472	1253.72	1.15557	0.2239	8.74187e-09	6.44144e-07	2	ENSG00000163286	ALPG
ENSG00000166750	51.8832	1.15074	0.499138	0.000419022	0.00720869	17	ENSG00000166750	SLFN5
MSTRG.9291	15.3461	1.15017	0.721001	0.00165973	0.021828	14	ENSG00000197406	DIO3
MSTRG.18849	2155.42	1.14759	0.213025	2.60969e-09	2.15962e-07	20	ENSG00000125968	ID1
MSTRG.23110	192.785	1.14713	0.576548	0.000823967	0.0126298	4	ENSG00000071205	ARHGAP10
MSTRG.16125	64.7289	1.14115	0.648107	0.00128443	0.0178373	19	ENSG00000142227	EMP3
MSTRG.1669	194.782	1.14107	0.5354	0.00063071	0.0101473	1	ENSG00000134250	NOTCH2
MSTRG.31187	209.834	1.13863	0.263661	5.31886e-07	2.45933e-05	X	ENSG00000126903	SLC10A3
MSTRG.24572	34.8083	1.13802	0.659763	0.00138084	0.0188996	5	ENSG00000113722	CDX1
MSTRG.18807	404.619	1.13359	0.23913	7.56461e-08	4.45511e-06	20	ENSG00000101439	CST3
MSTRG.19081	2238.23	1.12614	0.1906	1.31435e-10	1.50423e-08	20	ENSG00000124145	SDC4
MSTRG.18572	75.0755	1.12509	0.408721	0.000148415	0.00307048	2	ENSG00000006607	FARP2
MSTRG.9188	65.2951	1.12283	0.614148	0.00120573	0.0169973	14	ENSG00000066629	EML1
MSTRG.6672	41.2077	1.12206	0.616292	0.00122542	0.0172102	12	ENSG00000123405	NFE2
MSTRG.13253	121.469	1.12183	0.419965	0.000186486	0.00370606	17	ENSG00000131096	PYY
MSTRG.365	562.18	1.1202	0.44236	0.000267992	0.00502859	1	ENSG00000142619	PADI3
MSTRG.12451	226.66	1.11503	1.09433	0.00464409	0.0476425	17	ENSG00000178921	PFAS
MSTRG.19301	107.67	1.1142	0.673771	0.00167726	0.0219869	20	ENSG00000101198	NKAIN4
MSTRG.23408	197.079	1.11311	0.444557	0.000293813	0.0054124	5	ENSG00000164237	CMBL
MSTRG.21394	511.261	1.10791	0.176358	1.30072e-11	2.03209e-09	3	ENSG00000163430	FSTL1
MSTRG.29984	163.862	1.1043	0.332897	2.81458e-05	0.000758245	9	ENSG00000165684	SNAPC4
MSTRG.16209	104.316	1.10195	0.654278	0.00165578	0.0217939	19	ENSG00000196961	AP2A1
MSTRG.4013	263.9	1.10125	0.39607	0.00014701	0.00305316	10	ENSG00000099204	ABLIM1
MSTRG.14438	220.794	1.09802	0.368813	8.41155e-05	0.00192262	18	ENSG00000257267	ZNF271P
MSTRG.17167	94.7289	1.09754	0.430589	0.000274811	0.00513267	2	ENSG00000138069	RAB1A
MSTRG.2419	1141.11	1.0951	0.221553	2.91501e-08	1.85927e-06	1	ENSG00000116741	RGS2
MSTRG.10883	25.1211	1.095	0.673964	0.00186745	0.0237283	16	ENSG00000168140	VASN
MSTRG.29197	556.03	1.09407	0.206339	4.39117e-09	3.43982e-07	9	ENSG00000198467	TPM2
MSTRG.28328	233.121	1.0906	0.778147	0.0026827	0.0314356	8	ENSG00000185728	YTHDF3
MSTRG.19532	1846.34	1.09042	0.331691	3.21583e-05	0.000856518	21	ENSG00000243927	MRPS6
MSTRG.30082	17990	1.08971	0.155828	1.07235e-13	2.5079e-11	MT	ENSG00000198888	MT-ND1
MSTRG.12269	324.683	1.08686	0.594931	0.00135655	0.0186462	17	ENSG00000196689	TRPV1
MSTRG.7681	185.518	1.08643	0.354439	6.63373e-05	0.0015666	13	ENSG00000165480	SKA3
MSTRG.26066	94.6122	1.08564	0.403409	0.000196101	0.00385912	6	ENSG00000146376	ARHGAP18
MSTRG.24800	862.325	1.08555	0.426593	0.000287759	0.00531223	5	ENSG00000169228	RAB24
MSTRG.1816	125.21	1.0847	0.394538	0.000167818	0.00341498	1	ENSG00000286219	AC242843.1
MSTRG.7152	346.801	1.08452	0.263888	1.44683e-06	5.96626e-05	12	ENSG00000166130	IKBIP
MSTRG.31095	226.304	1.08391	0.359766	7.84045e-05	0.00181003	X	ENSG00000010404	IDS
MSTRG.1748	112.134	1.08307	0.29683	9.11972e-06	0.00029084	1	ENSG00000234222	LIX1L-AS1
MSTRG.5971	247.978	1.08229	0.936124	0.00397565	0.0423286	12	ENSG00000111652	COPS7A
MSTRG.14256	1346.56	1.08119	0.470261	0.000527323	0.0087998	18	ENSG00000168461	RAB31
MSTRG.16323	1111.13	1.0811	0.24831	5.0178e-07	2.34024e-05	19	ENSG00000258405	ZNF578
MSTRG.8473	90.6371	1.07424	0.497712	0.000736091	0.0115616	14	ENSG00000129521	EGLN3
MSTRG.26084	284.931	1.07263	0.352942	7.45132e-05	0.0017376	6	ENSG00000118523	CCN2
MSTRG.17931	158.822	1.06956	0.554167	0.00118596	0.0167582	2	ENSG00000123600	METTL8
MSTRG.29990	323.149	1.06794	0.385273	0.000165162	0.00336943	9	ENSG00000148400	NOTCH1
MSTRG.9495	117.065	1.066	0.339937	5.59874e-05	0.00136889	15	ENSG00000206149	HERC2P9
MSTRG.22769	144.089	1.06523	0.659221	0.00208186	0.0257433	4	ENSG00000251095	AC097478.1
MSTRG.7292	503.532	1.06458	0.200678	4.49283e-09	3.50245e-07	12	ENSG00000139433	GLTP
MSTRG.24573	71.492	1.06405	0.389362	0.00018607	0.00370236	5	ENSG00000183876	ARSI
MSTRG.30174	71.7002	1.06281	0.374571	0.000139182	0.00292064	X	ENSG00000197582	GPX1P1
MSTRG.31038	133.396	1.06087	0.444687	0.000458449	0.00779557	X	ENSG00000229015	AL450472.1
MSTRG.30744	676.393	1.05373	0.221478	7.84526e-08	4.6036e-06	X	ENSG00000126953	TIMM8A
MSTRG.3374	19.6896	1.05352	0.674161	0.00235048	0.028348	10	ENSG00000204175	GPRIN2
MSTRG.29216	72.4907	1.0527	0.771917	0.00316813	0.0354783	9	ENSG00000122694	GLIPR2
MSTRG.12043	140.477	1.04872	0.261583	2.36895e-06	9.10185e-05	16	ENSG00000140950	MEAK7
MSTRG.23725	163.783	1.04333	0.273477	5.25337e-06	0.000181918	5	ENSG00000130449	ZSWIM6
MSTRG.16984	196.786	1.03852	0.263892	3.27765e-06	0.000119394	2	ENSG00000119878	CRIPT
MSTRG.5752	5196.58	1.03617	0.245936	1.01943e-06	4.37513e-05	11	ENSG00000109971	HSPA8
MSTRG.20371	173.077	1.03318	0.409462	0.000354387	0.00634006	22	ENSG00000100364	KIAA0930
MSTRG.24643	196.718	1.03115	0.362293	0.000147933	0.00306444	5	ENSG00000135074	ADAM19
MSTRG.13048	290.462	1.03108	0.3027	2.47245e-05	0.000677384	17	ENSG00000275832	ARHGAP23
MSTRG.25604	623.015	1.02852	0.367756	0.000171702	0.00347649	6	ENSG00000146072	TNFRSF21
MSTRG.15599	178.021	1.02584	0.25212	1.93622e-06	7.77232e-05	19	ENSG00000166289	PLEKHF1
MSTRG.13470	403.945	1.02576	0.190497	3.06598e-09	2.52334e-07	17	ENSG00000121104	FAM117A
MSTRG.10635	446.773	1.02306	0.233849	5.09055e-07	2.36733e-05	16	ENSG00000007392	LUC7L
MSTRG.8599	57.3976	1.02143	0.435373	0.000568061	0.0093536	14	ENSG00000165506	DNAAF2
MSTRG.28940	375.978	1.02103	0.442705	0.000624578	0.0100687	8	ENSG00000147804	SLC39A4
MSTRG.29893	346.267	1.02055	0.503647	0.00115281	0.0164047	9	ENSG00000107130	NCS1
MSTRG.26050	1277.45	1.01703	0.173829	2.09019e-10	2.31024e-08	6	ENSG00000203760	CENPW
MSTRG.3512	69.827	1.01348	0.565326	0.00183888	0.0235508	10	ENSG00000122958	VPS26A
MSTRG.19719	155.32	1.01174	0.410307	0.000436611	0.00747939	21	ENSG00000197381	ADARB1
MSTRG.20248	250.032	1.00969	0.370105	0.000219432	0.00422274	22	ENSG00000100321	SYNGR1
MSTRG.1565	1208.95	1.00889	0.482285	0.00104542	0.0152531	1	ENSG00000243960	AL390195.1
MSTRG.25322	404.678	1.0047	0.318056	6.07895e-05	0.00146194	6	ENSG00000204389	HSPA1A
MSTRG.14995	742.4	1.00415	0.230879	5.94963e-07	2.71981e-05	19	ENSG00000125657	TNFSF9
MSTRG.4893	216.095	1.00084	0.340315	0.00012139	0.00260835	11	ENSG00000149541	B3GAT3
MSTRG.14421	83.7928	-1.00234	0.562233	0.00194346	0.0244059	18	ENSG00000262477	AC021224.1
MSTRG.21861	184.184	-1.00335	0.248252	2.28099e-06	8.82693e-05	3	ENSG00000173890	GPR160
MSTRG.11120	356.92	-1.01113	0.450225	0.000740494	0.0116013	16	ENSG00000066654	THUMPD1
MSTRG.12429	277.674	-1.0118	0.298473	2.74367e-05	0.000742861	17	ENSG00000132510	KDM6B
MSTRG.23153	344.31	-1.01208	0.179138	6.93351e-10	6.82232e-08	4	ENSG00000145423	SFRP2
MSTRG.26571	891.792	-1.0132	0.197127	1.18784e-08	8.29794e-07	7	ENSG00000243004	AC005062.1
MSTRG.12575	84.2639	-1.01659	0.536712	0.00151254	0.0201884	17	ENSG00000205309	NT5M
MSTRG.26430	61.7636	-1.02237	0.734848	0.00334173	0.0371275	7	ENSG00000106003	LFNG
MSTRG.10664	110.744	-1.02293	0.395561	0.000310342	0.00567155	16	ENSG00000127580	WDR24
MSTRG.28303	27.996	-1.0271	0.76531	0.00352787	0.0388066	8	ENSG00000198846	TOX
MSTRG.26046	72.8218	-1.03009	0.348816	0.000108218	0.00237595	6	ENSG00000111911	HINT3
MSTRG.4856	17.3097	-1.03478	0.701765	0.00285101	0.0328926	11	ENSG00000204950	LRRC10B
MSTRG.3662	94.9755	-1.03518	0.388478	0.000242996	0.00462408	10	ENSG00000165424	ZCCHC24
MSTRG.15234	84.4394	-1.03768	0.434354	0.000487874	0.00823518	19	ENSG00000179262	RAD23A
MSTRG.6775	546.153	-1.03941	0.488257	0.000876224	0.013227	12	ENSG00000166986	MARS
MSTRG.7301	125.449	-1.04484	0.489083	0.000847454	0.012877	12	ENSG00000174456	C12orf76
MSTRG.28363	641.503	-1.04534	0.247595	9.62959e-07	4.17722e-05	8	ENSG00000147596	PRDM14
MSTRG.3857	275.41	-1.04566	0.237132	4.15696e-07	1.98464e-05	10	ENSG00000107554	DNMBP
MSTRG.6015	145.528	-1.04632	0.289543	1.1285e-05	0.000348506	12	ENSG00000173262	SLC2A14
MSTRG.16145	105.395	-1.04686	0.523252	0.00111354	0.0159726	19	ENSG00000174951	FUT1
MSTRG.26736	37.4096	-1.0469	0.548754	0.00133279	0.0184137	7	ENSG00000164542	KIAA0895
MSTRG.22934	524.2	-1.04758	0.174751	8.34291e-11	1.00951e-08	4	ENSG00000174720	LARP7
MSTRG.20519	112.477	-1.04933	0.281508	7.28872e-06	0.000241516	3	ENSG00000186162	CIDECP1
MSTRG.6084	272.64	-1.05374	0.353031	9.23727e-05	0.00208187	12	ENSG00000256288	LINC02617
MSTRG.10697	89.1273	-1.0652	0.850696	0.003595	0.039449	16	ENSG00000090581	GNPTG
MSTRG.31239	10.8537	-1.06954	0.961793	0.00438767	0.0455832	Y	ENSG00000235175	RPL26P37
MSTRG.835	54.1439	-1.07042	0.434555	0.000368975	0.00652152	1	ENSG00000259943	AL050341.2
MSTRG.683	156.695	-1.07217	0.332244	4.10618e-05	0.0010568	1	ENSG00000254553	AL033529.1
MSTRG.851	120.086	-1.07346	0.473182	0.000578934	0.00947491	1	ENSG00000117016	RIMS3
MSTRG.25178	68.121	-1.0747	0.595121	0.0014654	0.0198166	6	ENSG00000184357	HIST1H1B
MSTRG.4662	102.008	-1.07947	0.723614	0.0024169	0.0289543	11	ENSG00000110435	PDHX
MSTRG.2177	39.3151	-1.08103	0.492761	0.000667278	0.0106824	1	ENSG00000132196	HSD17B7
MSTRG.11386	117.953	-1.08462	0.289291	6.21074e-06	0.000210552	16	ENSG00000103510	KAT8
MSTRG.356	157.051	-1.08535	0.349877	5.93076e-05	0.0014327	1	ENSG00000238142	BX284668.5
MSTRG.15285	225.117	-1.0862	0.274427	2.70819e-06	0.000100554	19	ENSG00000123143	PKN1
MSTRG.22236	240.086	-1.09114	0.250114	4.73946e-07	2.22327e-05	4	ENSG00000168936	TMEM129
MSTRG.24199	344.386	-1.09201	0.212038	9.97656e-09	7.28469e-07	5	ENSG00000168944	CEP120
MSTRG.18320	258.418	-1.0953	0.225723	4.59792e-08	2.82116e-06	2	ENSG00000144579	CTDSP1
MSTRG.519	35.5381	-1.09592	0.682583	0.00192095	0.0242175	1	ENSG00000158008	EXTL1
MSTRG.14584	328.096	-1.096	0.801361	0.00278142	0.0323945	18	ENSG00000091164	TXNL1
MSTRG.6740	90.9301	-1.09623	0.449922	0.000364518	0.00646398	12	ENSG00000135473	PAN2
MSTRG.12328	267.189	-1.0993	0.284853	3.92216e-06	0.000140337	17	ENSG00000108509	CAMTA2
MSTRG.1593	1801.25	-1.09933	0.277945	2.66898e-06	9.99289e-05	1	ENSG00000215866	LINC01356
MSTRG.11819	3802.99	-1.10218	0.221432	2.4187e-08	1.58661e-06	16	ENSG00000090861	AARS
MSTRG.16440	423.308	-1.10359	0.319642	1.77209e-05	0.000511562	19	ENSG00000283567	C19orf85
MSTRG.19988	139.891	-1.10423	0.409403	0.000183017	0.00365061	22	ENSG00000100077	GRK3
MSTRG.17865	1470.48	-1.10675	0.555669	0.000933141	0.0139261	2	ENSG00000115233	PSMD14
MSTRG.1171	261.049	-1.11092	0.361369	6.05607e-05	0.00145861	1	ENSG00000134709	HOOK1
MSTRG.29811	69.7156	-1.11283	0.403358	0.000151051	0.00311701	9	ENSG00000167103	PIP5KL1
MSTRG.29894	386.848	-1.11428	0.266078	9.81435e-07	4.2346e-05	9	ENSG00000130707	ASS1
MSTRG.25155	25.2295	-1.11626	0.807562	0.00257199	0.0304729	6	ENSG00000124635	HIST1H2BJ
MSTRG.1668	3312.42	-1.11734	0.242801	1.50562e-07	8.1531e-06	1	ENSG00000092621	PHGDH
MSTRG.4841	453.768	-1.11878	0.204953	1.80378e-09	1.57338e-07	11	ENSG00000167987	VPS37C
MSTRG.27001	365.734	-1.12066	0.938665	0.00342057	0.0378586	7	ENSG00000106682	EIF4H
MSTRG.22226	20.3596	-1.12172	0.637585	0.00136789	0.0187701	4	ENSG00000196810	CTBP1-DT
MSTRG.26701	2942.46	-1.12217	0.140424	5.40465e-17	1.85563e-14	7	ENSG00000106105	GARS
MSTRG.25113	26.2759	-1.12303	1.11793	0.00469295	0.0480521	6	ENSG00000124610	HIST1H1A
MSTRG.13778	223.726	-1.12987	0.254246	3.07259e-07	1.53032e-05	17	ENSG00000186665	C17orf58
MSTRG.6642	6465.38	-1.13161	0.217783	7.45884e-09	5.65086e-07	12	ENSG00000135390	ATP5MC2
MSTRG.9524	103.914	-1.13406	0.642129	0.00130063	0.0180312	15	ENSG00000198690	FAN1
MSTRG.17633	55.2717	-1.1342	0.415784	0.000154723	0.00317654	2	ENSG00000236859	NIFK-AS1
MSTRG.16695	71.3766	-1.13487	0.575586	0.000887064	0.0133656	2	ENSG00000183891	TTC32
MSTRG.19291	208.45	-1.13677	0.2848	2.14095e-06	8.34506e-05	20	ENSG00000101190	TCFL5
MSTRG.30681	42.8386	-1.1373	1.13411	0.00458593	0.0471959	X	ENSG00000094841	UPRT
MSTRG.27639	54.2196	-1.13884	0.463149	0.000303608	0.00556741	7	ENSG00000260231	KDM7A-DT
MSTRG.6804	104.706	-1.14372	0.391995	8.8621e-05	0.00201136	12	ENSG00000257698	GIHCG
MSTRG.18688	189.961	-1.14488	0.250305	1.64709e-07	8.8597e-06	20	ENSG00000125827	TMX4
MSTRG.6776	295.146	-1.15331	0.696308	0.0014835	0.0199327	12	ENSG00000175197	DDIT3
MSTRG.31045	72.8057	-1.15544	0.933505	0.00293838	0.0336766	X	ENSG00000022267	FHL1
ENSG00000177181	38.3659	-1.15575	0.622899	0.00103494	0.015155	1	ENSG00000177181	RIMKLA
MSTRG.29546	1589.22	-1.16006	0.177484	2.42957e-12	4.35623e-10	9	ENSG00000136938	ANP32B
MSTRG.25174	64.9559	-1.16415	0.388204	6.61049e-05	0.00156413	6	ENSG00000273542	HIST1H4K
MSTRG.5936	29.354	-1.16945	0.573854	0.000698266	0.011047	12	ENSG00000256417	AC006206.2
MSTRG.3122	33.6532	-1.1705	0.802881	0.00196969	0.0246014	10	ENSG00000152457	DCLRE1C
MSTRG.7729	70.2796	-1.1746	0.561114	0.000614101	0.00993957	13	ENSG00000132932	ATP8A2
MSTRG.2384	163.575	-1.178	0.461485	0.000214429	0.00414401	1	ENSG00000135842	FAM129A
MSTRG.28200	275.788	-1.18025	0.272998	4.85345e-07	2.27015e-05	8	ENSG00000104332	SFRP1
MSTRG.25536	28.7464	-1.18202	0.955152	0.0027703	0.0323242	6	ENSG00000272223	AL136304.1
MSTRG.14773	1239.48	-1.18405	0.403931	7.62453e-05	0.00176777	19	ENSG00000167468	GPX4
MSTRG.8383	106.674	-1.18539	0.51685	0.000386681	0.00673126	14	ENSG00000100889	PCK2
MSTRG.10668	212.989	-1.18987	0.409777	8.11885e-05	0.00186332	16	ENSG00000103254	FAM173A
MSTRG.15580	87.2477	-1.19269	0.422161	0.000100384	0.00222514	19	ENSG00000261824	LINC00662
MSTRG.31210	117.618	-1.19455	0.301687	2.17294e-06	8.44934e-05	X	ENSG00000155961	RAB39B
MSTRG.13898	178.969	-1.1996	0.539128	0.000430274	0.00739438	17	ENSG00000182473	EXOC7
MSTRG.1618	129.269	-1.20241	0.411939	7.50603e-05	0.00174783	1	ENSG00000134207	SYT6
MSTRG.28952	349.167	-1.20459	0.293877	1.20861e-06	5.07899e-05	8	ENSG00000167700	MFSD3
MSTRG.30189	378.62	-1.20621	0.283723	6.3376e-07	2.88084e-05	X	ENSG00000087842	PIR
MSTRG.29354	4454.92	-1.20812	0.285194	6.74102e-07	3.02166e-05	9	ENSG00000135069	PSAT1
MSTRG.14592	100.662	-1.21921	0.387436	3.6407e-05	0.000958401	18	ENSG00000267040	AC027097.1
MSTRG.3346	126.099	-1.2195	0.446037	0.000118883	0.00256817	10	ENSG00000107551	RASSF4
MSTRG.26522	21.6806	-1.22277	0.787049	0.00145977	0.019762	7	ENSG00000244239	AC007009.1
MSTRG.14589	403.812	-1.2259	0.291139	7.26655e-07	3.23031e-05	18	ENSG00000258609	LINC-ROR
MSTRG.2442	57.0671	-1.23057	0.510301	0.000257073	0.00485759	1	ENSG00000116833	NR5A2
MSTRG.8298	385.763	-1.23559	0.86763	0.00177528	0.0228893	14	ENSG00000100823	APEX1
MSTRG.13032	121.258	-1.24862	0.504122	0.000208482	0.00405334	17	ENSG00000276234	TADA2A
MSTRG.11554	59.2319	-1.25082	0.419968	5.51674e-05	0.00135294	16	ENSG00000245694	CRNDE
MSTRG.1988	1437.42	-1.25209	0.226304	1.05478e-09	9.89592e-08	1	ENSG00000143575	HAX1
MSTRG.5094	39.6863	-1.26021	0.606742	0.000489261	0.00824995	11	ENSG00000173020	GRK2
MSTRG.13860	93.8762	-1.26355	0.768582	0.00111773	0.0160185	17	ENSG00000125457	MIF4GD
MSTRG.6855	464.842	-1.26457	0.229384	1.16231e-09	1.07179e-07	12	ENSG00000184575	XPOT
MSTRG.3918	237.827	-1.26897	0.322382	2.03225e-06	8.04233e-05	10	ENSG00000269609	RPARP-AS1
MSTRG.22048	538.776	-1.27687	0.327894	2.34994e-06	9.05034e-05	3	ENSG00000163918	RFC4
MSTRG.2081	10.2354	-1.28019	1.40429	0.00447849	0.0462672	1	ENSG00000272068	AL365181.2
MSTRG.15455	298.477	-1.28694	0.377121	1.29397e-05	0.000393236	19	ENSG00000105705	AC004475.1
ENSG00000156475	38.1972	-1.28959	0.579883	0.000328354	0.00594685	5	ENSG00000156475	PPP2R2B
MSTRG.28162	1254.94	-1.29167	0.276181	8.04695e-08	4.70484e-06	8	ENSG00000187840	EIF4EBP1
MSTRG.8174	85.9456	-1.30052	0.358165	5.88076e-06	0.00020063	13	ENSG00000272143	FGF14-AS2
MSTRG.13198	23.8904	-1.30153	1.25766	0.00331738	0.03697	17	ENSG00000197291	RAMP2-AS1
MSTRG.11220	57.2768	-1.30178	0.514212	0.000155511	0.00318866	16	ENSG00000103522	IL21R
MSTRG.26004	27.4107	-1.3108	0.960027	0.00168305	0.0220208	6	ENSG00000196376	SLC35F1
MSTRG.25109	39.4496	-1.31217	0.750406	0.000811292	0.0125041	6	ENSG00000146047	HIST1H2BA
MSTRG.24391	993.995	-1.3122	0.386494	1.2794e-05	0.000391205	5	ENSG00000280987	MATR3
MSTRG.3610	78.4359	-1.31254	0.775046	0.000900869	0.0135105	10	ENSG00000196968	FUT11
MSTRG.24897	219.574	-1.31473	0.292013	1.71093e-07	9.11198e-06	5	ENSG00000233937	AC008443.1
MSTRG.6924	2236.48	-1.32029	0.206494	5.63469e-12	9.00268e-10	12	ENSG00000127337	YEATS4
MSTRG.18985	96.6019	-1.32801	0.376016	7.73044e-06	0.000253012	20	ENSG00000080839	RBL1
MSTRG.23778	354.371	-1.3306	0.562928	0.000212478	0.00411122	5	ENSG00000134056	MRPS36
MSTRG.26630	1497.65	-1.33377	0.927553	0.00139907	0.0191167	7	ENSG00000122566	HNRNPA2B1
MSTRG.18219	194.517	-1.34117	0.454589	4.58806e-05	0.00116129	2	ENSG00000114933	INO80D
MSTRG.3744	103.577	-1.34212	0.605483	0.000286217	0.00529508	10	ENSG00000152779	SLC16A12
MSTRG.3930	42.3761	-1.34813	0.98583	0.00156156	0.020774	10	ENSG00000166272	WBP1L
MSTRG.28708	604.795	-1.35103	0.389688	9.03066e-06	0.000289142	8	ENSG00000147676	MAL2
MSTRG.25133	91.2865	-1.35296	0.474682	5.84903e-05	0.00142147	6	ENSG00000277075	HIST1H2AE
MSTRG.12961	23.2631	-1.35953	0.715014	0.000531331	0.00884653	17	ENSG00000226049	TLK2P1
MSTRG.11116	30.128	-1.37262	0.861125	0.000952264	0.0141498	16	ENSG00000005187	ACSM3
MSTRG.23751	114.421	-1.3835	0.289354	4.06175e-08	2.53068e-06	5	ENSG00000112851	ERBIN
MSTRG.6353	27.9735	-1.38407	0.675158	0.000365733	0.00647841	12	ENSG00000276136	AC016957.2
MSTRG.16816	253.349	-1.38628	0.202382	2.50057e-13	5.38022e-11	2	ENSG00000157992	KRTCAP3
MSTRG.17357	77.0135	-1.39282	0.483412	4.76342e-05	0.00119731	2	ENSG00000168883	USP39
MSTRG.3842	78.6186	-1.403	0.448944	2.28912e-05	0.000635792	10	ENSG00000166024	R3HCC1L
MSTRG.20016	521.778	-1.40572	0.316307	1.77989e-07	9.38633e-06	22	ENSG00000183765	CHEK2
MSTRG.6215	73.5942	-1.41053	0.37295	2.5129e-06	9.58643e-05	12	ENSG00000084453	SLCO1A2
MSTRG.11175	57.7702	-1.41484	0.795837	0.000599379	0.00974037	16	ENSG00000083093	PALB2
MSTRG.24883	24.0933	-1.42535	0.797331	0.000573726	0.00941833	5	ENSG00000280161	AC022413.1
MSTRG.1836	26.9647	-1.42549	0.966644	0.00109381	0.0157596	1	ENSG00000184270	HIST2H2AB
MSTRG.586	36.1602	-1.42657	0.908326	0.00089574	0.0134534	1	ENSG00000130775	THEMIS2
MSTRG.17913	1843.28	-1.43416	0.461479	2.19214e-05	0.000613076	2	ENSG00000138385	SSB
MSTRG.2416	27.2915	-1.43438	0.560566	9.82388e-05	0.00218358	1	ENSG00000231767	AL136454.1
MSTRG.2378	197.849	-1.43446	0.439427	1.35679e-05	0.00040772	1	ENSG00000198860	TSEN15
MSTRG.18602	323.836	-1.44742	0.245802	9.87923e-11	1.1809e-08	20	ENSG00000177732	SOX12
MSTRG.25156	17.5488	-1.45553	0.841753	0.000608187	0.00987355	6	ENSG00000196787	HIST1H2AG
MSTRG.24095	28.0653	-1.46473	0.755831	0.000381804	0.00668965	5	ENSG00000272523	LINC01023
MSTRG.23179	107.674	-1.46496	1.1832	0.00171045	0.0223133	4	ENSG00000171503	ETFDH
MSTRG.7231	39.3927	-1.4676	1.42684	0.00277524	0.0323584	12	ENSG00000136010	ALDH1L2
MSTRG.24529	683.094	-1.47281	0.325442	1.0235e-07	5.83611e-06	5	ENSG00000164265	SCGB3A2
MSTRG.16379	80.879	-1.47841	0.456031	1.27002e-05	0.000389625	19	ENSG00000105605	CACNG7
MSTRG.18683	13.2064	-1.48543	1.1448	0.00145855	0.019762	20	ENSG00000275632	AL035461.2
MSTRG.25418	133.141	-1.48911	0.449882	9.90899e-06	0.000311092	6	ENSG00000065060	UHRF1BP1
MSTRG.1029	6.87003	-1.49338	1.61025	0.0034831	0.0384451	1	ENSG00000162374	ELAVL4
MSTRG.24789	89.6062	-1.51034	1.4373	0.00252403	0.0300558	5	ENSG00000048140	TSPAN17
MSTRG.22275	146.945	-1.51736	0.45214	7.81803e-06	0.000254868	4	ENSG00000184160	ADRA2C
MSTRG.4293	2175.34	-1.52004	0.297612	5.57131e-09	4.28115e-07	11	ENSG00000110619	CARS
MSTRG.2778	102.73	-1.52304	0.436138	4.89276e-06	0.000170897	1	ENSG00000181218	HIST3H2A
MSTRG.12915	6.37058	-1.52614	1.80085	0.00415471	0.0438074	17	ENSG00000264164	AC090616.2
MSTRG.25173	116.138	-1.52759	0.429626	3.88301e-06	0.000139438	6	ENSG00000197238	HIST1H4J
MSTRG.7394	54.2631	-1.54129	0.654378	0.000121722	0.00260855	12	ENSG00000135116	HRK
MSTRG.15762	35.2475	-1.55415	1.79419	0.00388129	0.0416716	19	ENSG00000266916	ZNF793-AS1
MSTRG.25118	6754.41	-1.5563	0.253368	1.51634e-11	2.30841e-09	6	ENSG00000197061	HIST1H4C
MSTRG.6423	672.38	-1.56649	0.568788	4.05561e-05	0.00105049	12	ENSG00000111371	SLC38A1
MSTRG.4568	86.7399	-1.57651	0.569025	3.77048e-05	0.000989338	11	ENSG00000166833	NAV2
MSTRG.5965	38.6401	-1.59563	1.54222	0.00244556	0.0292742	12	ENSG00000111653	ING4
MSTRG.26632	639.111	-1.61641	0.393866	3.69636e-07	1.79124e-05	7	ENSG00000086300	SNX10
MSTRG.4606	90.9888	-1.61815	0.553671	2.18137e-05	0.000611126	11	ENSG00000254934	LINC00678
MSTRG.7593	24.7573	-1.62095	0.643818	6.64036e-05	0.0015666	12	ENSG00000250208	FZD10-AS1
MSTRG.30834	51.8163	-1.62963	1.16686	0.000975088	0.0144225	X	ENSG00000101888	NXT2
MSTRG.1749	27.7104	-1.63249	1.45804	0.00191474	0.024158	1	ENSG00000271601	LIX1L
MSTRG.28988	300.464	-1.64602	0.458401	2.32554e-06	8.97781e-05	9	ENSG00000080503	SMARCA2
MSTRG.21246	276.097	-1.64836	0.475084	3.52087e-06	0.000127391	3	ENSG00000036054	TBC1D23
MSTRG.458	66.467	-1.67786	0.409184	2.99287e-07	1.49523e-05	1	ENSG00000007968	E2F2
MSTRG.13471	317.274	-1.67923	0.428123	6.05501e-07	2.76016e-05	17	ENSG00000136504	KAT7
MSTRG.12468	312.488	-1.68123	0.307921	4.56007e-10	4.74747e-08	17	ENSG00000170310	STX8
MSTRG.11239	165.159	-1.6927	0.335423	3.79442e-09	3.03121e-07	16	ENSG00000176046	NUPR1
MSTRG.8145	47.6695	-1.6952	0.440913	7.72676e-07	3.40674e-05	13	ENSG00000125246	CLYBL
MSTRG.1617	524.609	-1.69528	0.296979	1.06409e-10	1.23789e-08	1	ENSG00000282048	AL591742.2
MSTRG.13052	45.5737	-1.6996	0.748969	0.000106878	0.00235293	17	ENSG00000277969	AC006449.6
MSTRG.20961	113.241	-1.70774	0.328773	1.66416e-09	1.47552e-07	3	ENSG00000164076	CAMKV
MSTRG.3530	81.308	-1.71101	0.424766	3.55582e-07	1.7388e-05	10	ENSG00000172731	LRRC20
MSTRG.9655	300.771	-1.71674	0.854416	0.000199883	0.00392694	15	ENSG00000104129	DNAJC17
MSTRG.10726	246.825	-1.75603	1.24831	0.000841544	0.0128113	16	ENSG00000095906	NUBP2
MSTRG.13005	91.3257	-1.75701	1.56583	0.0017433	0.0225952	17	ENSG00000278023	RDM1
MSTRG.20900	40.9317	-1.75748	1.19627	0.000719143	0.0113289	3	ENSG00000172113	NME6
MSTRG.3926	34.1245	-1.76893	0.49298	1.58706e-06	6.48364e-05	10	ENSG00000171206	TRIM8
MSTRG.2014	48.0069	-1.79975	1.01725	0.000326179	0.0059141	1	ENSG00000169241	SLC50A1
MSTRG.22621	41.4164	-1.80655	1.53285	0.00145847	0.019762	4	ENSG00000163626	COX18
MSTRG.21981	195.111	-1.84064	1.1216	0.000433227	0.00742931	3	ENSG00000163872	YEATS2
MSTRG.18977	10.1223	-1.84068	1.45863	0.00114816	0.0163674	20	ENSG00000101082	SLA2
MSTRG.4971	4.40265	-1.84238	2.33308	0.00378841	0.0408457	11	ENSG00000269038	AP001462.1
MSTRG.25527	73.0459	-1.85025	0.443903	1.21664e-07	6.76999e-06	6	ENSG00000221821	C6orf226
MSTRG.20862	5.13256	-1.85505	2.39089	0.00383828	0.0412647	3	ENSG00000163825	RTP3
MSTRG.558	31.1147	-1.85977	1.72919	0.0018629	0.0236892	1	ENSG00000142784	WDTC1
MSTRG.15124	330.305	-1.86	0.397338	1.12816e-08	8.05539e-07	19	ENSG00000267100	ILF3-DT
MSTRG.18661	85.0901	-1.87798	1.5694	0.00133607	0.0184432	20	ENSG00000171867	PRNP
MSTRG.9750	164.643	-1.89177	0.326106	2.32194e-11	3.2301e-09	15	ENSG00000092470	WDR76
MSTRG.18565	39.4908	-1.89219	0.763565	4.38868e-05	0.00112057	2	ENSG00000115687	PASK
MSTRG.27768	5.52737	-1.89635	2.43222	0.00369349	0.0402988	7	ENSG00000272661	AC021097.1
MSTRG.6524	117.537	-1.89843	0.44117	5.71947e-08	3.45675e-06	12	ENSG00000110844	PRPF40B
MSTRG.10303	31.2257	-1.90373	0.781855	4.88666e-05	0.00122257	15	ENSG00000260776	AC104758.3
MSTRG.2594	15.0835	-1.91699	2.73248	0.00377272	0.0407772	1	ENSG00000123689	G0S2
MSTRG.17631	586.709	-1.92515	0.505928	4.41855e-07	2.09712e-05	2	ENSG00000264229	RNU4ATAC
MSTRG.3554	2093.11	-1.95731	0.235379	2.04839e-19	8.47559e-17	10	ENSG00000168209	DDIT4
MSTRG.5650	47.0699	-1.97008	0.697329	1.3718e-05	0.000409922	11	ENSG00000280143	AP000892.3
MSTRG.8210	58.9738	-1.9751	1.72739	0.00147225	0.0198166	13	ENSG00000213995	NAXD
MSTRG.24314	51.5343	-1.99159	1.3792	0.000653472	0.0104926	5	ENSG00000250564	AC109454.3
MSTRG.25129	20.8915	-1.99361	1.01143	0.00016064	0.00328132	6	ENSG00000277224	HIST1H2BF
MSTRG.28934	183.783	-2.00412	0.392427	7.5045e-10	7.2515e-08	8	ENSG00000185000	DGAT1
MSTRG.924	161.523	-2.02924	0.352247	1.62787e-11	2.45504e-09	1	ENSG00000196517	SLC6A9
MSTRG.26579	29.4714	-2.05841	1.01797	0.000133388	0.00281584	7	ENSG00000164651	SP8
ENSG00000253230	11.4221	-2.07746	1.1937	0.000283784	0.00525766	8	ENSG00000253230	LINC00599
MSTRG.30822	1157.77	-2.10204	0.36537	1.33686e-11	2.05457e-09	X	ENSG00000157514	TSC22D3
MSTRG.4837	145.183	-2.14292	2.08974	0.00188468	0.0238908	11	ENSG00000110108	TMEM109
MSTRG.1106	297.35	-2.14485	0.877391	3.74336e-05	0.000983821	1	ENSG00000157193	LRP8
MSTRG.21166	17.1279	-2.16325	2.87549	0.00290346	0.0333388	3	ENSG00000163421	PROK2
MSTRG.19011	63.6995	-2.18144	1.33047	0.000357	0.00637269	20	ENSG00000174365	SNHG11
MSTRG.25119	15.663	-2.19203	1.44828	0.000500682	0.00842492	6	ENSG00000180596	HIST1H2BC
MSTRG.10280	17.482	-2.19247	2.89276	0.0028176	0.0326167	15	ENSG00000159556	ISL2
MSTRG.7121	540.007	-2.20576	0.367116	2.12989e-12	3.90568e-10	12	ENSG00000136014	USP44
MSTRG.10022	62.0622	-2.20581	0.504985	2.08766e-08	1.4002e-06	15	ENSG00000138613	APH1B
MSTRG.14077	1130.12	-2.22376	0.1683	3.60058e-43	1.16205e-39	17	ENSG00000183010	PYCR1
MSTRG.10081	19.2444	-2.23465	2.93367	0.00269054	0.0314845	15	ENSG00000275638	AC011939.3
MSTRG.26219	11.1726	-2.2935	1.64921	0.000680589	0.0108632	6	ENSG00000278899	AL358852.1
MSTRG.28003	101.489	-2.31076	1.25148	0.000195702	0.00385912	8	ENSG00000104635	SLC39A14
ENSG00000169181	15.3769	-2.3183	1.95792	0.0011783	0.0166667	16	ENSG00000169181	GSG1L
MSTRG.21528	3648.06	-2.33148	0.449591	2.6607e-10	2.84343e-08	3	ENSG00000184897	H1FX
MSTRG.25135	141.712	-2.34996	0.3524	2.27815e-14	5.65577e-12	6	ENSG00000124575	HIST1H1D
MSTRG.11130	49.1752	-2.37408	1.67717	0.000626109	0.0100833	16	ENSG00000011638	TMEM159
MSTRG.13155	42.8754	-2.4012	0.533891	1.02443e-08	7.4173e-07	17	ENSG00000204815	TTC25
MSTRG.6400	198.206	-2.411	0.885362	1.43868e-05	0.00042755	12	ENSG00000139174	PRICKLE1
MSTRG.10828	68.0069	-2.46625	1.95291	0.000925295	0.0138255	16	ENSG00000006327	TNFRSF12A
MSTRG.19253	34.54	-2.51338	1.11658	6.13784e-05	0.0014739	20	ENSG00000179242	CDH4
MSTRG.28991	46.0066	-2.5331	1.52175	0.000313647	0.005719	9	ENSG00000236404	VLDLR-AS1
MSTRG.29848	9991	-2.55199	0.672431	2.83055e-07	1.42878e-05	9	ENSG00000119335	SET
MSTRG.1265	47.7685	-2.56048	0.569186	1.16414e-08	8.20337e-07	1	ENSG00000271992	AL354872.2
MSTRG.540	142.151	-2.56696	1.73608	0.000515092	0.00863141	1	ENSG00000117676	RPS6KA1
MSTRG.5092	489.183	-2.6419	0.245446	7.87061e-30	8.4672e-27	11	ENSG00000173120	KDM2A
MSTRG.13989	260.893	-2.65776	0.260698	3.48784e-27	3.12685e-24	17	ENSG00000141582	CBX4
MSTRG.5159	187.71	-2.66968	0.272508	2.05334e-25	1.50613e-22	11	ENSG00000162344	FGF19
MSTRG.4406	6.66335	-2.6827	2.70355	0.00160367	0.0211944	11	ENSG00000149050	ZNF214
MSTRG.25117	304.655	-2.68766	0.219282	3.24391e-37	5.81633e-34	6	ENSG00000187837	HIST1H1C
MSTRG.4792	111.153	-2.70046	0.479796	3.60081e-11	4.80173e-09	11	ENSG00000149150	SLC43A1
MSTRG.1835	60.6847	-2.70728	0.616975	2.48428e-08	1.61649e-06	1	ENSG00000184260	HIST2H2AC
MSTRG.9171	192.801	-2.74124	0.252743	5.81732e-30	6.70529e-27	14	ENSG00000100744	GSKIP
MSTRG.6217	105.079	-2.85441	1.83389	0.000413919	0.00712851	12	ENSG00000121350	PYROXD1
MSTRG.13831	50.7253	-2.86865	0.647774	2.85118e-08	1.82577e-06	17	ENSG00000172794	RAB37
MSTRG.28241	24.8376	-2.93442	3.21653	0.00141291	0.019244	8	ENSG00000248498	ASNSP1
MSTRG.12277	735.796	-3.03303	4.043	0.000755542	0.0117458	17	ENSG00000127774	EMC6
MSTRG.27184	1893.89	-3.10419	0.187563	5.97006e-63	4.81694e-59	7	ENSG00000070669	ASNS
MSTRG.25169	185.579	-3.11798	0.362827	1.57335e-19	6.86195e-17	6	ENSG00000196747	HIST1H2AI
MSTRG.20190	661.127	-3.16232	0.367222	1.67853e-19	7.128e-17	22	ENSG00000189060	H1F0
MSTRG.25171	262.656	-3.17075	0.338102	1.89856e-22	1.17835e-19	6	ENSG00000276368	HIST1H2AJ
MSTRG.7345	174.995	-3.22087	1.08057	1.03792e-05	0.000323337	12	ENSG00000135148	TRAFD1
MSTRG.11310	109.798	-3.27356	1.85462	0.000250038	0.00474132	16	ENSG00000149923	PPP4C
MSTRG.19750	102.908	-3.31391	1.18441	1.86779e-05	0.00053346	21	ENSG00000160298	C21orf58
MSTRG.30027	9.96386	-3.34558	2.1426	0.000402419	0.00695271	9	ENSG00000268996	MAN1B1-DT
MSTRG.9386	147.023	-3.34663	0.544483	1.76925e-11	2.59549e-09	14	ENSG00000182809	CRIP2
MSTRG.30627	211.946	-3.35373	0.320082	8.20387e-27	6.96767e-24	X	ENSG00000147162	OGT
MSTRG.18604	700.334	-3.41817	0.351156	1.83786e-23	1.1863e-20	20	ENSG00000101255	TRIB3
MSTRG.23028	967.457	-3.47299	0.3304	8.74231e-27	7.05373e-24	4	ENSG00000151012	SLC7A11
MSTRG.10658	268.667	-3.47353	2.21756	0.000394161	0.00683933	16	ENSG00000140983	RHOT2
MSTRG.7578	266.191	-3.52832	0.394594	4.05273e-20	2.04371e-17	12	ENSG00000073060	SCARB1
MSTRG.24686	31.4139	-3.70144	1.32669	2.44408e-05	0.00067075	5	ENSG00000254252	RPL7P20
MSTRG.9665	1279.93	-3.94827	0.265992	2.8214e-50	1.51763e-46	15	ENSG00000128965	CHAC1
MSTRG.10898	165.906	-3.98334	0.622236	2.09032e-11	3.01174e-09	16	ENSG00000168101	NUDT16L1
MSTRG.13495	134.47	-4.13275	1.4283	2.37966e-05	0.00065642	17	ENSG00000154920	EME1
MSTRG.5500	19.8622	-4.2542	2.00871	0.00012344	0.00264184	11	ENSG00000110318	CEP126
MSTRG.15177	41.3944	-4.38567	0.649526	3.86022e-12	6.42189e-10	19	ENSG00000196757	ZNF700
MSTRG.5958	162.421	-4.60229	0.538363	5.04837e-18	1.93966e-15	12	ENSG00000010295	IFFO1
MSTRG.4186	231.192	-4.97732	0.669051	3.87787e-14	9.33988e-12	11	ENSG00000177963	RIC8A
MSTRG.14101	99.591	-5.0672	1.0258	1.09859e-07	6.19858e-06	17	ENSG00000182459	TEX19
MSTRG.2544	51.607	-5.15152	0.632102	1.46204e-16	4.62606e-14	1	ENSG00000133069	TMCC2
MSTRG.15073	11.5884	-5.29623	2.39894	9.3312e-05	0.00209718	19	ENSG00000278611	ZNF426-DT
MSTRG.19023	272.292	-5.46922	1.14029	2.20088e-07	1.14566e-05	20	ENSG00000101447	FAM83D
MSTRG.15344	83.2857	-5.49917	0.885849	1.66691e-10	1.86798e-08	19	ENSG00000279529	AC008764.8
MSTRG.28229	672.29	-5.59339	0.881868	7.11301e-11	8.76203e-09	8	ENSG00000078668	VDAC3
MSTRG.9383	544.637	-5.78971	0.439126	3.88809e-40	1.0457e-36	14	ENSG00000226174	TEX22
MSTRG.6772	262.12	-5.90274	0.754712	1.71257e-15	4.84837e-13	12	ENSG00000139269	INHBE
MSTRG.17565	13.3574	-6.22944	1.75808	7.87285e-06	0.000256137	2	ENSG00000237753	AC079922.2
MSTRG.9053	16.8967	-6.68822	1.56456	1.20476e-06	5.07603e-05	14	ENSG00000273783	AL136040.1
MSTRG.5039	16.1072	-6.80481	1.40108	1.47787e-07	8.05873e-06	11	ENSG00000175513	TSGA10IP
MSTRG.30417	20.6699	-7.21602	1.31849	6.38795e-09	4.86237e-07	X	ENSG00000268009	SSX4
MSTRG.25577	692.264	-7.53337	1.25205	2.37017e-10	2.56694e-08	6	ENSG00000112759	SLC29A1
MSTRG.30418	27.0599	-7.60216	1.29171	4.96212e-10	5.13293e-08	X	ENSG00000269791	SSX4B

## Sheet: 2_2102EP_MLN
	baseMean	log2FoldChange	lfcSE	pvalue	padj	chromosome	ens_gene	ext_gene
MSTRG.16622	306.915	10.3778	1.93646	7.39764e-11	7.15758e-09	2	ENSG00000134330	IAH1
MSTRG.13962	50.5332	8.36903	1.30368	2.00243e-12	2.5667e-10	17	ENSG00000184557	SOCS3
MSTRG.6141	84.7287	8.21832	1.24409	7.00959e-13	9.91725e-11	12	ENSG00000013588	GPRC5A
MSTRG.7758	38.0475	7.79328	1.42503	1.10184e-09	8.78954e-08	13	ENSG00000165556	CDX2
MSTRG.20130	32.3722	7.76127	1.27201	2.91785e-11	3.01787e-09	22	ENSG00000100234	TIMP3
MSTRG.1534	30.96	7.69175	1.27668	5.00451e-11	4.9054e-09	1	ENSG00000184371	CSF1
MSTRG.13244	31.3512	7.64168	1.33129	2.82674e-10	2.49368e-08	17	ENSG00000167941	SOST
MSTRG.25494	28.3675	7.53401	1.3017	2.38428e-10	2.14114e-08	6	ENSG00000161911	TREML1
MSTRG.15959	24.2628	7.29383	1.3159	1.18648e-09	9.36511e-08	19	ENSG00000104783	KCNN4
MSTRG.13018	23.8281	7.2656	1.32036	1.51363e-09	1.18229e-07	17	ENSG00000273706	LHX1
MSTRG.6435	23.7333	7.25385	1.324	1.74104e-09	1.33899e-07	12	ENSG00000139211	AMIGO2
MSTRG.9117	22.7173	7.17737	1.33817	3.42623e-09	2.51878e-07	14	ENSG00000140092	FBLN5
MSTRG.9623	21.5711	7.1039	1.3368	4.7044e-09	3.37569e-07	15	ENSG00000104081	BMF
MSTRG.26641	22.5051	7.04542	1.42897	3.14158e-08	1.80514e-06	7	ENSG00000105997	HOXA3
MSTRG.19541	20.733	7.03563	1.34707	7.88522e-09	5.47476e-07	21	ENSG00000159216	RUNX1
MSTRG.4760	18.268	6.86312	1.34661	1.65883e-08	1.09592e-06	11	ENSG00000134571	MYBPC3
MSTRG.3734	72.0634	6.84254	1.4498	8.87304e-08	4.66909e-06	10	ENSG00000107796	ACTA2
MSTRG.13423	18.2111	6.83451	1.36417	2.53738e-08	1.52823e-06	17	ENSG00000244649	LINC02086
MSTRG.22070	17.8713	6.83228	1.34509	1.83857e-08	1.18849e-06	3	ENSG00000163347	CLDN1
MSTRG.26648	17.8992	6.83157	1.34807	1.9441e-08	1.24822e-06	7	ENSG00000005073	HOXA11
ENSG00000124721	18.5803	6.74871	1.46022	1.38034e-07	6.8774e-06	6	ENSG00000124721	DNAH8
MSTRG.14100	16.2839	6.59938	1.43482	1.62836e-07	7.92873e-06	17	ENSG00000141574	SECTM1
ENSG00000182218	15.7101	6.57418	1.41857	1.44458e-07	7.14998e-06	14	ENSG00000182218	HHIPL1
MSTRG.7557	14.9312	6.52195	1.40161	1.37957e-07	6.8774e-06	12	ENSG00000119242	CCDC92
MSTRG.723	18.6325	6.5048	1.68622	1.6577e-06	6.07836e-05	1	ENSG00000284640	AL590434.1
MSTRG.25321	14.9484	6.48435	1.43616	2.34616e-07	1.08933e-05	6	ENSG00000204390	HSPA1L
MSTRG.18515	14.5598	6.46559	1.42252	2.12284e-07	1.00114e-05	2	ENSG00000144476	ACKR3
MSTRG.13436	398.559	6.45016	1.06367	1.13936e-10	1.07465e-08	17	ENSG00000159202	UBE2Z
MSTRG.23863	14.1652	6.44282	1.41219	2.01494e-07	9.53251e-06	5	ENSG00000164220	F2RL2
MSTRG.5673	15.0161	6.397	1.52602	6.99306e-07	2.86544e-05	11	ENSG00000167286	CD3D
MSTRG.7909	19.091	6.33969	1.86566	4.85836e-06	0.000156354	13	ENSG00000102445	RUBCNL
MSTRG.8384	206.416	6.27855	0.522997	3.98576e-34	3.3208e-31	14	ENSG00000100897	DCAF11
MSTRG.13417	13.0213	6.23919	1.49968	8.12189e-07	3.25679e-05	17	ENSG00000260027	HOXB7
MSTRG.8128	13.4703	6.21039	1.57226	1.46139e-06	5.42487e-05	13	ENSG00000088387	DOCK9
ENSG00000166897	15.0622	6.14041	1.76973	4.51591e-06	0.000146909	22	ENSG00000166897	ELFN2
MSTRG.9165	12.6776	6.03014	1.6665	3.40242e-06	0.000114666	14	ENSG00000168398	BDKRB2
ENSG00000159337	11.0453	5.83824	1.68436	4.95402e-06	0.000159091	15	ENSG00000159337	PLA2G4D
MSTRG.13141	99.6991	5.75024	1.10516	1.72587e-08	1.13019e-06	17	ENSG00000128422	KRT17
ENSG00000078018	9.94845	5.69585	1.6913	6.2588e-06	0.000195548	2	ENSG00000078018	MAP2
MSTRG.20565	10.0439	5.65606	1.74188	8.01777e-06	0.0002439	3	ENSG00000154764	WNT7A
MSTRG.13416	11.9747	5.65144	1.94887	1.51596e-05	0.000426546	17	ENSG00000120075	HOXB5
MSTRG.895	11.6105	5.57295	1.98207	1.80288e-05	0.000494293	1	ENSG00000186973	FAM183A
MSTRG.29907	12.777	5.29967	2.286	4.34514e-05	0.00107531	9	ENSG00000236986	AL157938.2
MSTRG.691	9.36017	5.28244	1.98468	2.5112e-05	0.000653827	1	ENSG00000160097	FNDC5
MSTRG.1951	78.832	5.15744	0.824493	6.07334e-11	5.91441e-09	1	ENSG00000188015	S100A3
ENSG00000138944	22.8501	5.1454	1.09604	1.49143e-07	7.35758e-06	22	ENSG00000138944	SHISAL1
MSTRG.22294	83.7197	5.139	1.36716	2.69376e-06	9.37315e-05	4	ENSG00000163132	MSX1
MSTRG.19290	230.1	5.11007	1.10188	1.82935e-07	8.68187e-06	20	ENSG00000092758	COL9A3
ENSG00000052850	8.69119	5.09835	2.05262	3.54447e-05	0.000899432	11	ENSG00000052850	ALX4
ENSG00000255399	8.89608	5.06193	2.10067	4.04593e-05	0.0010096	12	ENSG00000255399	TBX5-AS1
MSTRG.28933	184.597	4.9469	1.34804	3.27356e-06	0.000111071	8	ENSG00000185122	HSF1
MSTRG.13710	30.4079	4.91707	1.18978	9.25365e-07	3.62342e-05	17	ENSG00000136488	CSH1
MSTRG.9123	8.77839	4.89392	2.199	5.7227e-05	0.00134099	14	ENSG00000100599	RIN3
ENSG00000186517	8.31083	4.88326	2.15622	5.38464e-05	0.00127977	1	ENSG00000186517	ARHGAP30
MSTRG.5146	10.3381	4.71359	2.44526	9.67234e-05	0.00207223	11	ENSG00000261625	AP003071.4
ENSG00000124134	7.43724	4.70997	2.16014	6.47947e-05	0.00148129	20	ENSG00000124134	KCNS1
MSTRG.455	40.0421	4.70789	0.920454	2.17976e-08	1.38516e-06	1	ENSG00000204219	TCEA3
MSTRG.13112	251.76	4.51653	0.984091	1.61058e-07	7.89887e-06	17	ENSG00000171475	WIPF2
ENSG00000162510	7.30036	4.51578	2.25451	9.16783e-05	0.00198112	1	ENSG00000162510	MATN1
MSTRG.891	602.263	4.51536	0.934484	6.26936e-08	3.36995e-06	1	ENSG00000117394	SLC2A1
MSTRG.19617	63.7745	4.49557	0.56896	5.24606e-16	1.14022e-13	21	ENSG00000182240	BACE2
MSTRG.15757	127.987	4.45266	0.358279	4.81902e-36	8.03009e-33	19	ENSG00000181666	HKR1
MSTRG.13252	43.2232	4.40601	0.660582	3.33723e-12	4.20575e-10	17	ENSG00000108849	PPY
MSTRG.26646	39.5174	4.3806	0.794156	2.46005e-09	1.8633e-07	7	ENSG00000078399	HOXA9
ENSG00000090376	7.3928	4.31731	2.3598	0.000129442	0.00265924	12	ENSG00000090376	IRAK3
MSTRG.10634	8.01378	4.31537	2.42311	0.00014001	0.00283364	16	ENSG00000268836	Z69706.1
MSTRG.10210	208.117	4.30887	0.541561	2.96141e-16	6.72914e-14	15	ENSG00000260266	PPIAP46
MSTRG.11924	130.542	4.23097	0.898089	7.66859e-08	4.09273e-06	16	ENSG00000050820	BCAR1
MSTRG.26639	253.021	4.22737	0.307599	1.35953e-43	3.39814e-40	7	ENSG00000233429	HOTAIRM1
MSTRG.7853	9.83371	4.22434	2.60865	0.000185257	0.00353923	13	ENSG00000102760	RGCC
MSTRG.11739	1512.06	4.18361	0.895587	8.49217e-08	4.4844e-06	16	ENSG00000102898	NUTF2
MSTRG.547	2126.63	4.175	0.205371	1.83739e-92	2.75553e-88	1	ENSG00000175793	SFN
MSTRG.29869	127.019	4.16508	0.637193	5.86044e-12	6.97532e-10	9	ENSG00000188483	IER5L
MSTRG.2758	29.808	4.14505	2.1816	0.00012063	0.00251962	1	ENSG00000234277	LINC01641
MSTRG.13709	15.5763	4.07218	1.54199	2.81114e-05	0.000726873	17	ENSG00000136487	GH2
MSTRG.18334	379.628	3.97488	0.364582	1.79613e-28	1.17115e-25	2	ENSG00000135912	TTLL4
ENSG00000105929	7.20709	3.94811	2.47993	0.000216308	0.00400985	7	ENSG00000105929	ATP6V0A4
MSTRG.5004	959.261	3.94215	0.620737	1.26139e-11	1.43311e-09	11	ENSG00000245532	NEAT1
MSTRG.17927	134.751	3.91298	1.17384	5.07638e-06	0.000161636	2	ENSG00000128683	GAD1
MSTRG.31080	14.8437	3.88456	1.69471	5.79448e-05	0.00134938	X	ENSG00000198573	SPANXC
MSTRG.20556	8.8627	3.81953	2.65141	0.0002872	0.00502584	3	ENSG00000272263	AC034198.2
MSTRG.6509	5734.32	3.79257	1.38781	2.15323e-05	0.000575615	12	ENSG00000167553	TUBA1C
MSTRG.19782	71.1258	3.7676	1.565	4.48642e-05	0.001103	22	ENSG00000093072	ADA2
MSTRG.24575	68.5565	3.76396	0.851071	1.2642e-07	6.38359e-06	5	ENSG00000019582	CD74
MSTRG.2142	262.163	3.72336	0.379953	9.79594e-24	4.32087e-21	1	ENSG00000143217	NECTIN4
MSTRG.477	8.89218	3.70354	2.6745	0.00032848	0.00559162	1	ENSG00000158055	GRHL3
MSTRG.30422	130.004	3.67175	0.971364	1.10809e-06	4.26102e-05	X	ENSG00000102312	PORCN
ENSG00000162998	6.19789	3.65951	2.45813	0.000286193	0.00501407	2	ENSG00000162998	FRZB
MSTRG.17408	8.27704	3.63584	2.64432	0.000344415	0.00576472	2	ENSG00000155066	PROM2
MSTRG.15803	216.844	3.59514	0.389379	1.47958e-21	5.16028e-19	19	ENSG00000205076	LGALS7
MSTRG.11555	279.025	3.58023	0.907829	5.71524e-07	2.41441e-05	16	ENSG00000087245	MMP2
MSTRG.15804	248.245	3.53751	0.342788	3.13148e-26	1.61941e-23	19	ENSG00000178934	LGALS7B
MSTRG.11832	82.3439	3.52598	2.02045	0.000184649	0.00353212	16	ENSG00000132613	MTSS1L
MSTRG.3967	138.356	3.50749	0.454127	3.55705e-16	7.8962e-14	10	ENSG00000065618	COL17A1
MSTRG.18463	13.8465	3.49106	1.14996	8.77785e-06	0.000264548	2	ENSG00000261096	AC073476.3
MSTRG.15665	261.729	3.47979	0.499134	7.3048e-14	1.21722e-11	19	ENSG00000179066	AC020907.1
MSTRG.27280	647.614	3.39357	0.32044	1.1305e-27	6.78167e-25	7	ENSG00000106366	SERPINE1
MSTRG.15411	164.214	3.38949	0.337406	3.03803e-25	1.51871e-22	19	ENSG00000254858	MPV17L2
MSTRG.26647	5.91604	3.38395	2.48571	0.00039581	0.00646618	7	ENSG00000253187	HOXA10-AS
MSTRG.11692	21.8276	3.33472	1.88402	0.000180983	0.00347529	16	ENSG00000166592	RRAD
MSTRG.5722	66.549	3.32748	0.678818	7.04416e-09	4.95968e-07	11	ENSG00000076706	AP002956.1
MSTRG.13208	12.2855	3.31887	2.87559	0.000537954	0.00824076	17	ENSG00000131471	AOC3
MSTRG.18661	112.336	3.31512	1.83858	0.000168909	0.00331129	20	ENSG00000171867	PRNP
MSTRG.28688	49.869	3.30866	1.54722	7.9177e-05	0.00174877	8	ENSG00000104412	EMC2
MSTRG.20573	38.3342	3.25544	0.853045	5.94179e-07	2.49605e-05	3	ENSG00000144596	GRIP2
MSTRG.13382	164.85	3.2514	1.46484	6.50536e-05	0.00148494	17	ENSG00000189120	SP6
MSTRG.20908	533.245	3.23115	0.388241	1.1394e-18	2.99782e-16	3	ENSG00000114270	COL7A1
MSTRG.2767	701.282	3.21173	1.1549	1.53198e-05	0.000430245	1	ENSG00000143761	ARF1
MSTRG.14492	37.9909	3.19229	0.801171	2.8922e-07	1.31837e-05	18	ENSG00000152229	PSTPIP2
MSTRG.8818	10.1475	3.11384	2.00563	0.000301182	0.00522781	14	ENSG00000179841	AKAP5
MSTRG.4869	12.4907	3.10493	2.87864	0.000665448	0.00967966	11	ENSG00000167995	BEST1
MSTRG.26638	66.3929	2.99157	0.477093	1.4626e-12	1.94112e-10	7	ENSG00000105991	HOXA1
MSTRG.14938	5.51498	2.98864	2.48281	0.000617235	0.00916502	19	ENSG00000176840	MIR7-3HG
MSTRG.865	28.8293	2.97234	3.18015	0.00076384	0.0108171	1	ENSG00000204060	FOXO6
MSTRG.8378	77.026	2.96665	0.510277	2.21866e-11	2.37025e-09	14	ENSG00000100867	DHRS2
MSTRG.2743	141.89	2.9662	0.497214	8.94847e-12	1.04031e-09	1	ENSG00000185155	MIXL1
MSTRG.6651	63.718	2.96527	1.37804	7.52794e-05	0.00168001	12	ENSG00000180818	HOXC10
ENSG00000172061	5.28264	2.95282	2.46003	0.000632402	0.00933477	3	ENSG00000172061	LRRC15
MSTRG.1857	32.7904	2.94761	1.29176	5.40226e-05	0.0012799	1	ENSG00000143369	ECM1
MSTRG.17922	271.126	2.93686	0.381267	5.10958e-17	1.27714e-14	2	ENSG00000204335	SP5
MSTRG.20554	26.284	2.93262	1.26391	4.88333e-05	0.00117364	3	ENSG00000088726	TMEM40
MSTRG.20504	1522.01	2.90605	1.72084	0.000231788	0.00421859	3	ENSG00000241553	ARPC4
MSTRG.27351	5.22815	2.89497	2.45626	0.000675197	0.00979297	7	ENSG00000272918	AC005070.3
MSTRG.10024	70.5119	2.86794	0.538965	2.91742e-10	2.55863e-08	15	ENSG00000140455	AC007950.1
MSTRG.631	121.981	2.8193	0.330773	4.03345e-20	1.2169e-17	1	ENSG00000162511	LAPTM5
ENSG00000267253	5.88073	2.77004	2.51414	0.000814993	0.01141	17	ENSG00000267253	AC055813.1
MSTRG.1952	8.08922	2.76047	2.65925	0.000887366	0.012254	1	ENSG00000196754	S100A2
MSTRG.1633	78.7525	2.75083	0.742285	5.37991e-07	2.28562e-05	1	ENSG00000177551	NHLH2
MSTRG.24621	56.4823	2.73066	0.568812	3.6901e-09	2.69953e-07	5	ENSG00000113196	HAND1
MSTRG.28387	21.5258	2.7159	1.2931	8.623e-05	0.00187148	8	ENSG00000164764	SBSPON
MSTRG.13080	32.0028	2.70362	1.04405	2.28901e-05	0.000609738	17	ENSG00000161381	PLXDC1
MSTRG.28029	69.4748	2.69183	0.589943	1.16062e-08	7.80527e-07	8	ENSG00000104689	TNFRSF10A
MSTRG.3179	114.863	2.68694	0.451367	5.12422e-12	6.19741e-10	10	ENSG00000180592	SKIDA1
MSTRG.22300	253.871	2.67615	0.31519	3.39724e-20	1.06143e-17	4	ENSG00000074211	PPP2R2C
MSTRG.13121	41.6928	2.67438	1.29777	9.58741e-05	0.00206584	17	ENSG00000131746	TNS4
MSTRG.16836	26.6749	2.65847	0.802989	2.27605e-06	8.0315e-05	2	ENSG00000075426	FOSL2
MSTRG.10764	26.618	2.65127	3.07493	0.00102166	0.0137539	16	ENSG00000182685	BRICD5
MSTRG.24497	5.96555	2.6307	2.50973	0.000959531	0.0130819	5	ENSG00000113578	FGF1
MSTRG.18373	136.266	2.62573	1.24622	8.56254e-05	0.00186105	2	ENSG00000123989	CHPF
MSTRG.30956	12.256	2.57595	1.99219	0.000626818	0.00926147	X	ENSG00000198354	DCAF12L2
MSTRG.9034	169.211	2.57274	1.32928	0.00013428	0.00272873	14	ENSG00000100577	GSTZ1
MSTRG.14787	4.8831	2.53508	2.40705	0.00101435	0.0137047	19	ENSG00000279488	AC004623.1
MSTRG.17974	39.7654	2.4847	1.40526	0.000209074	0.00389501	2	ENSG00000128714	HOXD13
MSTRG.1311	64.3903	2.46579	0.581136	4.92781e-08	2.69716e-06	1	ENSG00000162614	NEXN
MSTRG.11618	102.336	2.46459	0.361055	1.22955e-14	2.24872e-12	16	ENSG00000140859	KIFC3
MSTRG.13127	49.6024	2.44208	1.47401	0.000279079	0.00491722	17	ENSG00000167920	TMEM99
MSTRG.30583	238.625	2.43278	0.295797	2.34738e-19	6.40066e-17	X	ENSG00000090776	EFNB1
MSTRG.791	299.843	2.43049	0.270256	2.68797e-22	1.06083e-19	1	ENSG00000185668	POU3F1
MSTRG.15422	1037.67	2.42082	0.586151	8.38606e-08	4.44402e-06	19	ENSG00000105655	ISYNA1
MSTRG.17644	53.9604	2.40427	1.7134	0.000521443	0.00804534	2	ENSG00000136732	GYPC
MSTRG.21878	105.356	2.37572	0.460106	4.75301e-10	3.95106e-08	3	ENSG00000154310	TNIK
MSTRG.3984	49.8135	2.35991	0.44454	2.13362e-10	1.93926e-08	10	ENSG00000203867	RBM20
MSTRG.15415	3693.42	2.35074	0.231485	3.38787e-27	1.95415e-24	19	ENSG00000130522	JUND
MSTRG.28864	88.2728	2.33181	1.57057	0.000442077	0.00706805	8	ENSG00000160886	LY6K
MSTRG.13839	1431.07	2.32304	0.22114	8.96998e-29	6.11468e-26	17	ENSG00000161513	FDXR
MSTRG.13188	811.141	2.30923	0.258467	5.11693e-22	1.87167e-19	17	ENSG00000068137	PLEKHH3
MSTRG.28229	455.311	2.29556	1.64598	0.000556909	0.00846196	8	ENSG00000078668	VDAC3
MSTRG.26462	25.6686	2.28644	0.991886	5.6156e-05	0.00132002	7	ENSG00000273084	AC092171.5
MSTRG.8151	777.092	2.27454	0.204289	9.95572e-32	7.46529e-29	13	ENSG00000043355	ZIC2
MSTRG.16701	181.725	2.2608	0.480967	6.40527e-09	4.53112e-07	2	ENSG00000115884	SDC1
MSTRG.8566	51.8411	2.25439	0.862877	2.42085e-05	0.000636939	14	ENSG00000165379	LRFN5
MSTRG.764	37.4278	2.24916	1.68478	0.000655026	0.00959319	1	ENSG00000163874	ZC3H12A
MSTRG.26996	429.235	2.24567	0.327646	1.28709e-14	2.31414e-12	7	ENSG00000189143	CLDN4
MSTRG.5036	169.476	2.2416	0.363251	1.35667e-12	1.81661e-10	11	ENSG00000175592	FOSL1
MSTRG.24760	257.605	2.23004	0.524739	5.90125e-08	3.19498e-06	5	ENSG00000120149	MSX2
MSTRG.20273	24.1424	2.21595	2.89348	0.00156007	0.0194103	22	ENSG00000128285	MCHR1
MSTRG.4221	272.944	2.20734	0.472087	7.98669e-09	5.51965e-07	11	ENSG00000177106	EPS8L2
MSTRG.29882	317.474	2.19915	0.417886	3.61644e-10	3.10896e-08	9	ENSG00000148344	PTGES
MSTRG.28012	70.8648	2.19004	0.568021	3.47974e-07	1.55314e-05	8	ENSG00000158941	CCAR2
MSTRG.29556	20.1869	2.18773	1.08373	0.000126417	0.00260951	9	ENSG00000136928	GABBR2
MSTRG.28294	114.238	2.17526	0.381417	2.9799e-11	3.06093e-09	8	ENSG00000169122	FAM110B
MSTRG.28876	354.222	2.1469	1.60633	0.000687409	0.00992779	8	ENSG00000160932	LY6E
MSTRG.7454	50.1692	2.13678	1.43049	0.000475486	0.00746688	12	ENSG00000111786	SRSF9
MSTRG.27655	51.561	2.09838	0.732208	1.32477e-05	0.000380605	7	ENSG00000006530	AGK
MSTRG.25961	151.501	2.09608	0.570277	8.3585e-07	3.33384e-05	6	ENSG00000010810	FYN
MSTRG.19016	59.4253	2.08831	0.570626	9.01037e-07	3.55601e-05	20	ENSG00000124143	ARHGAP40
MSTRG.2462	1273.91	2.08419	0.178144	3.01111e-34	2.65633e-31	1	ENSG00000174307	PHLDA3
MSTRG.27428	124.167	2.08247	0.314237	1.06383e-13	1.71551e-11	7	ENSG00000105974	CAV1
MSTRG.5157	2765.4	2.07921	0.177408	2.42324e-34	2.27134e-31	11	ENSG00000110092	CCND1
MSTRG.23704	20.0367	2.07475	1.86896	0.00120042	0.0157641	5	ENSG00000113448	PDE4D
MSTRG.20725	38.4672	2.07368	0.680522	7.80086e-06	0.000237783	3	ENSG00000163539	CLASP2
MSTRG.18610	627.267	2.05096	0.172843	4.95154e-35	5.30416e-32	20	ENSG00000271303	SRXN1
MSTRG.7052	47.3618	2.0407	0.567141	1.24514e-06	4.72252e-05	12	ENSG00000049130	KITLG
MSTRG.18640	31.1575	2.03922	1.72707	0.00104879	0.0140435	20	ENSG00000088899	LZTS3
MSTRG.4845	102.215	2.02882	1.44311	0.000625837	0.00926147	11	ENSG00000167992	VWCE
MSTRG.1589	376.944	2.00732	0.386768	9.63227e-10	7.76641e-08	1	ENSG00000155363	MOV10
MSTRG.22038	5.45635	1.99623	2.34535	0.00200171	0.0236561	3	ENSG00000090512	FETUB
MSTRG.16952	1335.98	1.96209	0.232691	1.69933e-19	4.80845e-17	2	ENSG00000152518	ZFP36L2
MSTRG.28027	22.4097	1.95622	1.2603	0.000467473	0.00737191	8	ENSG00000173530	TNFRSF10D
MSTRG.25259	1784.8	1.954	0.228128	5.62243e-20	1.65332e-17	6	ENSG00000137331	IER3
MSTRG.2552	4.62415	1.94584	2.26634	0.0020813	0.0244619	1	ENSG00000224717	AC098936.1
MSTRG.10275	10.8779	1.92088	1.80819	0.00147257	0.0185401	15	ENSG00000169758	TMEM266
MSTRG.19089	812.65	1.92076	0.181431	2.10788e-28	1.31716e-25	20	ENSG00000101443	WFDC2
MSTRG.18015	19.1434	1.91	1.16109	0.000391645	0.00641212	2	ENSG00000155657	TTN
MSTRG.7290	385.159	1.90924	0.28023	6.54039e-14	1.10209e-11	12	ENSG00000111199	TRPV4
MSTRG.11804	306.651	1.90711	0.222242	6.38766e-20	1.84223e-17	16	ENSG00000181019	NQO1
MSTRG.326	309.832	1.90593	0.528198	1.6255e-06	5.97491e-05	1	ENSG00000142627	EPHA2
MSTRG.25609	40.5561	1.90396	0.691645	2.45487e-05	0.000642509	6	ENSG00000244694	PTCHD4
MSTRG.488	117.096	1.8864	0.396645	1.39047e-08	9.26798e-07	1	ENSG00000020633	RUNX3
MSTRG.4097	375.709	1.8836	0.286774	3.96962e-13	5.83651e-11	10	ENSG00000229544	NKX1-2
MSTRG.16502	5.55883	1.88118	2.31138	0.00231877	0.0265628	19	ENSG00000197714	ZNF460
MSTRG.31072	134.802	1.87132	0.457803	2.86292e-07	1.309e-05	X	ENSG00000134595	SOX3
MSTRG.27199	346.841	1.8667	0.311746	1.77783e-11	1.94614e-09	7	ENSG00000106236	NPTX2
MSTRG.12788	588.915	1.85761	0.394573	1.94761e-08	1.24822e-06	17	ENSG00000076604	TRAF4
MSTRG.18172	50.0856	1.85114	1.54417	0.00114529	0.0151197	2	ENSG00000082146	STRADB
MSTRG.5412	177.389	1.85007	0.398271	2.6901e-08	1.60731e-06	11	ENSG00000150687	PRSS23
MSTRG.27279	195.588	1.84672	0.992698	0.000253859	0.0045431	7	ENSG00000169871	TRIM56
MSTRG.6022	6226.66	1.84623	0.152658	1.10724e-35	1.38378e-32	12	ENSG00000059804	SLC2A3
MSTRG.15893	4.62567	1.84406	2.234	0.00238079	0.0270696	19	ENSG00000268529	CYP2T3P
MSTRG.9922	131.241	1.82214	1.46294	0.00105494	0.0141006	15	ENSG00000166450	PRTG
MSTRG.24701	132.761	1.81333	0.449936	4.30889e-07	1.8785e-05	5	ENSG00000113645	WWC1
MSTRG.4441	29.6321	1.80978	2.74235	0.00234219	0.0267524	11	ENSG00000166444	ST5
MSTRG.13708	5.32581	1.80826	2.26989	0.0025384	0.0284092	17	ENSG00000213218	CSH2
MSTRG.18880	452.412	1.80798	0.26774	1.6754e-13	2.6173e-11	20	ENSG00000260257	AL035071.1
MSTRG.18499	393.612	1.79126	0.607171	1.74437e-05	0.000481523	2	ENSG00000188042	ARL4C
MSTRG.688	69.896	1.7896	1.43692	0.00108451	0.0144188	1	ENSG00000162522	KIAA1522
MSTRG.28555	83.5734	1.77255	0.571672	1.17261e-05	0.000344142	8	ENSG00000164938	TP53INP1
MSTRG.20280	7.49292	1.7465	1.87116	0.00219381	0.0254059	22	ENSG00000172404	DNAJB7
MSTRG.1539	39.6723	1.7453	1.48024	0.0013061	0.016915	1	ENSG00000197106	SLC6A17
MSTRG.16529	15.2359	1.74231	0.97861	0.000347703	0.00581327	19	ENSG00000270804	AC010326.4
MSTRG.5026	86.4183	1.74174	0.341775	4.5694e-09	3.29458e-07	11	ENSG00000172818	OVOL1
MSTRG.16978	80.1069	1.73737	0.450965	1.06779e-06	4.1507e-05	2	ENSG00000116016	EPAS1
MSTRG.29667	8.16813	1.72488	2.36924	0.00287979	0.0315012	9	ENSG00000181634	TNFSF15
MSTRG.19997	74.706	1.72364	0.439619	8.63951e-07	3.41865e-05	22	ENSG00000128294	TPST2
MSTRG.3251	59.4771	1.71663	0.582083	2.06276e-05	0.000556389	10	ENSG00000165757	JCAD
MSTRG.23417	219.47	1.7138	0.400518	2.17887e-07	1.02114e-05	5	ENSG00000164236	ANKRD33B
ENSG00000142347	4.07118	1.71379	2.13785	0.0027909	0.0306407	19	ENSG00000142347	MYO1F
MSTRG.2773	34.8123	1.7077	0.498544	5.04591e-06	0.000161008	1	ENSG00000154358	OBSCN
MSTRG.6390	55.2982	1.70451	0.470536	2.65004e-06	9.24248e-05	12	ENSG00000015153	YAF2
MSTRG.17726	62.5445	1.70131	0.617596	3.62409e-05	0.000916535	2	ENSG00000150551	LYPD1
MSTRG.22677	25.4885	1.69441	0.733837	0.000112202	0.00236334	4	ENSG00000138772	ANXA3
MSTRG.16703	165.435	1.68723	0.278827	2.81079e-11	2.94779e-09	2	ENSG00000143878	RHOB
ENSG00000179542	21.91	1.68638	0.624279	4.3059e-05	0.00106737	X	ENSG00000179542	SLITRK4
MSTRG.11008	19.1688	1.67513	0.954927	0.000405075	0.00658884	16	ENSG00000262454	MIR193BHG
MSTRG.29537	19.1837	1.67253	2.56169	0.00290416	0.0316754	9	ENSG00000196116	TDRD7
ENSG00000101076	25.3649	1.65967	0.834955	0.000249212	0.00446528	20	ENSG00000101076	HNF4A
MSTRG.16825	73.3243	1.65267	1.04512	0.000605797	0.00903994	2	ENSG00000119760	SUPT7L
MSTRG.13288	602.74	1.65027	0.238588	1.17627e-13	1.85689e-11	17	ENSG00000182963	GJC1
MSTRG.144	83.4974	1.64742	1.0629	0.000652157	0.0095605	1	ENSG00000069812	HES2
MSTRG.1350	246.217	1.63928	0.267717	2.22848e-11	2.37025e-09	1	ENSG00000142871	CCN1
MSTRG.15419	18489	1.63087	0.239531	2.70799e-13	4.1022e-11	19	ENSG00000130513	GDF15
MSTRG.15869	219.927	1.63027	0.351139	6.02413e-08	3.24978e-06	19	ENSG00000197019	SERTAD1
MSTRG.20572	243.063	1.62488	0.820852	0.000269697	0.00476963	3	ENSG00000131389	SLC6A6
MSTRG.6598	5.43328	1.62035	2.19568	0.00327779	0.0344478	12	ENSG00000257663	AC025259.1
MSTRG.21511	702.429	1.61794	1.48553	0.00178785	0.0216054	3	ENSG00000075785	RAB7A
MSTRG.8776	44.0943	1.61187	0.527257	1.94962e-05	0.000528725	14	ENSG00000126778	SIX1
MSTRG.1242	120.108	1.60484	0.318658	1.0339e-08	6.98441e-07	1	ENSG00000116729	WLS
MSTRG.27243	95.8855	1.60477	0.56696	3.68651e-05	0.000927627	7	ENSG00000239521	CASTOR3
MSTRG.3800	2177.72	1.60369	0.171888	3.87048e-22	1.45114e-19	10	ENSG00000107438	PDLIM1
MSTRG.6613	3964.15	1.60104	0.115823	7.4952e-45	2.24811e-41	12	ENSG00000170421	KRT8
MSTRG.29939	16.6727	1.57897	2.47204	0.00331616	0.0346809	9	ENSG00000170835	CEL
MSTRG.22473	77.3559	1.57261	0.33101	4.44281e-08	2.45863e-06	4	ENSG00000064042	LIMCH1
MSTRG.14818	100.909	1.56504	0.366138	3.52513e-07	1.56409e-05	19	ENSG00000227500	SCAMP4
MSTRG.29100	4.63505	1.56163	2.11901	0.00352638	0.0361732	9	ENSG00000147883	CDKN2B
MSTRG.23699	126.482	1.55198	0.466614	1.0268e-05	0.000305533	5	ENSG00000145632	PLK2
ENSG00000278909	4.38615	1.55009	2.09452	0.00356829	0.0364783	16	ENSG00000278909	AC007608.4
MSTRG.21967	24.9922	1.54237	0.730197	0.000236837	0.00430526	3	ENSG00000273261	AC092953.2
MSTRG.13073	491.7	1.53964	0.334443	9.47151e-08	4.94111e-06	17	ENSG00000265784	AC006441.3
MSTRG.4884	83.1857	1.53914	0.584546	7.11768e-05	0.00160276	11	ENSG00000124942	AHNAK
MSTRG.8344	532.356	1.53838	0.25308	4.27177e-11	4.29958e-09	14	ENSG00000157227	MMP14
MSTRG.2546	173.776	1.53409	0.323263	5.09681e-08	2.77952e-06	1	ENSG00000163545	NUAK2
MSTRG.7244	117.161	1.53357	0.308555	1.78485e-08	1.15876e-06	12	ENSG00000013503	POLR3B
MSTRG.18852	68.0533	1.53183	0.59141	8.04666e-05	0.00177204	20	ENSG00000281376	ABALON
MSTRG.7535	6.94856	1.52728	1.7303	0.00296966	0.0320468	12	ENSG00000207189	RF00019
MSTRG.21917	729.533	1.52401	0.31278	2.91641e-08	1.71519e-06	3	ENSG00000172667	ZMAT3
MSTRG.15895	230.343	1.51654	0.426891	5.49485e-06	0.00017459	19	ENSG00000167601	AXL
MSTRG.23217	53.6052	1.51618	0.537969	4.68485e-05	0.00114056	4	ENSG00000109472	CPE
MSTRG.21271	52.7705	1.51476	0.635497	0.000136804	0.00277249	3	ENSG00000170017	ALCAM
MSTRG.6614	3233.51	1.51034	0.215715	1.12847e-13	1.80039e-11	12	ENSG00000111057	KRT18
MSTRG.6972	45.5202	1.50842	0.637922	0.000144985	0.00291076	12	ENSG00000173401	GLIPR1L1
MSTRG.13050	414.924	1.50546	0.20004	2.51412e-15	5.02724e-13	17	ENSG00000273604	EPOP
MSTRG.21751	6.1783	1.5029	2.17497	0.00388801	0.0392122	3	ENSG00000138271	GPR87
MSTRG.15599	164.442	1.49376	0.285715	5.55507e-09	3.94831e-07	19	ENSG00000166289	PLEKHF1
MSTRG.16740	98.9708	1.49042	0.467263	1.78726e-05	0.000490907	2	ENSG00000115129	TP53I3
MSTRG.2512	102.425	1.48484	1.21083	0.00157777	0.0195391	1	ENSG00000159388	BTG2
MSTRG.21120	32.9667	1.48206	0.752179	0.000363335	0.00602093	3	ENSG00000244342	LINC00698
ENSG00000043591	13.2554	1.47412	1.038	0.00109886	0.0145837	10	ENSG00000043591	ADRB1
MSTRG.5148	80.2834	1.47369	1.42592	0.00234524	0.0267668	11	ENSG00000172935	MRGPRF
MSTRG.6626	115.004	1.47295	0.453951	1.58342e-05	0.000441386	12	ENSG00000172819	RARG
ENSG00000140807	88.7997	1.46795	0.362535	1.0817e-06	4.19181e-05	16	ENSG00000140807	NKD1
MSTRG.3982	339.547	1.46409	0.221883	2.00136e-12	2.5667e-10	10	ENSG00000138166	DUSP5
MSTRG.13088	426.013	1.46369	0.189503	6.26307e-16	1.34182e-13	17	ENSG00000167258	CDK12
MSTRG.19081	2166.39	1.46196	0.122995	9.4644e-34	7.4704e-31	20	ENSG00000124145	SDC4
MSTRG.21045	2360.88	1.45893	0.400862	4.71841e-06	0.000152504	3	ENSG00000163931	TKT
MSTRG.4664	116.082	1.45418	0.329869	2.69023e-07	1.2414e-05	11	ENSG00000026508	CD44
MSTRG.14641	106.753	1.45071	0.332767	3.31536e-07	1.48864e-05	18	ENSG00000206075	SERPINB5
MSTRG.24573	84.6574	1.44897	0.630305	0.000192707	0.00363697	5	ENSG00000183876	ARSI
MSTRG.18546	199.749	1.44619	1.14729	0.00156061	0.0194103	2	ENSG00000130414	NDUFA10
MSTRG.16159	9490.23	1.44129	0.116127	1.6553e-36	3.10306e-33	19	ENSG00000087086	FTL
MSTRG.27163	46.9372	1.43816	0.62978	0.000204437	0.00382609	7	ENSG00000164692	COL1A2
MSTRG.20195	296.196	1.43381	0.312605	1.31379e-07	6.61172e-06	22	ENSG00000100139	MICALL1
MSTRG.1950	241.749	1.43326	0.264255	2.31615e-09	1.77221e-07	1	ENSG00000196154	S100A4
MSTRG.28877	4.47487	1.42847	2.03914	0.00429532	0.0423517	8	ENSG00000177335	C8orf31
MSTRG.13085	118.129	1.42826	0.444126	1.90635e-05	0.000518867	17	ENSG00000108306	FBXL20
MSTRG.9699	21.239	1.42621	0.828243	0.000671877	0.00975638	15	ENSG00000278493	AC039056.2
MSTRG.4974	170.316	1.4229	0.250414	5.79781e-10	4.75135e-08	11	ENSG00000171219	CDC42BPG
MSTRG.24240	49.0002	1.40873	1.42676	0.00277839	0.0305481	5	ENSG00000138829	FBN2
MSTRG.10956	210.967	1.40471	0.376135	3.82338e-06	0.000127846	16	ENSG00000185338	SOCS1
MSTRG.21897	7.22357	1.40248	2.1613	0.00449568	0.0439735	3	ENSG00000227440	ATP5MC1P4
MSTRG.25080	158.915	1.3967	0.243598	4.55399e-10	3.81543e-08	6	ENSG00000124532	MRS2
MSTRG.868	42.4355	1.3939	0.456389	3.2727e-05	0.000839231	1	ENSG00000127124	HIVEP3
MSTRG.10262	69.4212	1.38855	0.511783	8.25462e-05	0.00180459	15	ENSG00000173546	CSPG4
MSTRG.6709	402.379	1.38507	1.03012	0.00147362	0.0185401	12	ENSG00000065357	DGKA
MSTRG.18501	63.4759	1.38407	0.961826	0.00124239	0.0162301	2	ENSG00000157985	AGAP1
MSTRG.23017	8.79234	1.38231	1.64919	0.00378638	0.0383419	4	ENSG00000151470	C4orf33
MSTRG.28458	32.8348	1.38137	0.652817	0.000335906	0.00567934	8	ENSG00000104231	ZFAND1
MSTRG.15	3938.3	1.37719	0.20355	7.84837e-13	1.08983e-10	1	ENSG00000225972	MTND1P23
MSTRG.15073	3.93997	1.36853	1.96831	0.00468295	0.0452514	19	ENSG00000278611	ZNF426-DT
MSTRG.12732	433.093	1.3683	0.709181	0.000508265	0.00788859	17	ENSG00000109046	WSB1
MSTRG.28856	62.9531	1.3675	0.46128	4.44492e-05	0.00109731	8	ENSG00000204882	GPR20
MSTRG.7237	709.83	1.3613	0.186873	2.1066e-14	3.67357e-12	12	ENSG00000074590	NUAK1
MSTRG.15791	42.819	1.35577	1.07708	0.00181224	0.0218622	19	ENSG00000130244	FAM98C
MSTRG.2539	40.2329	1.35367	0.50823	0.00010129	0.00215468	1	ENSG00000174529	TMEM81
MSTRG.26341	14.9732	1.35297	2.29584	0.00456834	0.0444879	6	ENSG00000164458	TBXT
MSTRG.4289	1609.58	1.3517	0.193284	1.70434e-13	2.63036e-11	11	ENSG00000181649	PHLDA2
MSTRG.205	267.845	1.34997	0.405037	1.57036e-05	0.00043856	1	ENSG00000188807	TMEM201
MSTRG.2654	901.099	1.3494	0.392294	1.12427e-05	0.000331251	1	ENSG00000228470	AL929236.1
MSTRG.5748	179.769	1.34862	0.33873	1.7369e-06	6.3378e-05	11	ENSG00000154127	UBASH3B
MSTRG.23408	138.438	1.34604	0.501661	9.80444e-05	0.00209455	5	ENSG00000164237	CMBL
MSTRG.23473	30.8712	1.34518	0.883722	0.00115471	0.0152096	5	ENSG00000250337	PURPL
MSTRG.1948	557.638	1.34486	0.18501	2.40616e-14	4.14773e-12	1	ENSG00000197956	S100A6
MSTRG.18643	168.265	1.33601	0.396882	1.45208e-05	0.000414008	20	ENSG00000088836	SLC4A11
MSTRG.18932	333.063	1.32014	0.313988	7.64464e-07	3.09856e-05	20	ENSG00000101000	PROCR
MSTRG.1183	33.3175	1.31885	0.686197	0.000579996	0.00874191	1	ENSG00000132854	KANK4
MSTRG.460	2103.63	1.31519	0.203002	5.56884e-12	6.68127e-10	1	ENSG00000117318	ID3
MSTRG.29876	110.723	1.30991	1.03023	0.00192508	0.0229677	9	ENSG00000148335	NTMT1
MSTRG.2359	452.267	1.30222	0.225083	3.75546e-10	3.20004e-08	1	ENSG00000143333	RGS16
ENSG00000280047	3.96937	1.29324	1.92992	0.00530948	0.0494266	5	ENSG00000280047	AC091825.1
MSTRG.18507	163.949	1.28657	0.285797	2.30559e-07	1.07716e-05	2	ENSG00000168505	GBX2
MSTRG.2226	50.4661	1.28412	0.385552	1.76971e-05	0.000486979	1	ENSG00000143147	GPR161
MSTRG.26577	22.2411	1.28183	1.2554	0.00312289	0.0332864	7	ENSG00000105855	ITGB8
MSTRG.1954	121.561	1.27516	0.497138	0.000154338	0.0030657	1	ENSG00000188643	S100A16
MSTRG.23825	75.9486	1.27322	0.424349	4.84588e-05	0.00116984	5	ENSG00000251493	FOXD1
MSTRG.23048	62.8806	1.27144	0.670227	0.000684283	0.00989604	4	ENSG00000196782	MAML3
MSTRG.15289	2199.88	1.26853	0.160594	2.10528e-16	4.93326e-14	19	ENSG00000132002	DNAJB1
MSTRG.29794	424.408	1.25996	0.378781	1.85969e-05	0.000508937	9	ENSG00000136830	FAM129B
MSTRG.5303	93.9162	1.25043	0.305285	1.24699e-06	4.72252e-05	11	ENSG00000198382	UVRAG
MSTRG.6322	40.0296	1.24962	1.21289	0.00323907	0.0341366	12	ENSG00000110900	TSPAN11
MSTRG.26776	40.5081	1.2433	0.496636	0.000192798	0.00363697	7	ENSG00000175600	SUGCT
MSTRG.28212	115.249	1.242	0.436251	7.89222e-05	0.00174572	8	ENSG00000029534	ANK1
MSTRG.21589	120.974	1.24118	0.355417	1.11363e-05	0.000329411	3	ENSG00000214289	RPL39P5
MSTRG.10036	246.499	1.24011	0.533716	0.000298374	0.00519711	15	ENSG00000169118	CSNK1G1
MSTRG.22008	602.696	1.23622	0.213416	3.62785e-10	3.10896e-08	3	ENSG00000182580	EPHB3
MSTRG.16023	178.503	1.23337	0.335048	5.88283e-06	0.000186128	19	ENSG00000104881	PPP1R13L
MSTRG.19432	285.994	1.23128	0.252991	4.52155e-08	2.48387e-06	21	ENSG00000154640	BTG3
MSTRG.16435	57.6263	1.22885	0.515031	0.000264602	0.00470894	19	ENSG00000095752	IL11
MSTRG.10106	88.6974	1.22775	0.312148	2.3624e-06	8.29719e-05	15	ENSG00000137834	SMAD6
MSTRG.12338	142.046	1.21902	0.368647	2.09266e-05	0.000562741	17	ENSG00000132517	SLC52A1
MSTRG.29661	32.8157	1.21814	0.806758	0.0015733	0.0194998	9	ENSG00000095397	WHRN
MSTRG.1591	1069.46	1.21782	0.244347	2.57778e-08	1.54636e-06	1	ENSG00000155366	RHOC
MSTRG.6680	75.2901	1.21292	0.425256	8.20297e-05	0.00179854	12	ENSG00000161642	ZNF385A
MSTRG.8890	57.7169	1.21082	0.44894	0.000125673	0.00259961	14	ENSG00000100647	SUSD6
MSTRG.23747	74.5302	1.20332	0.380167	3.32629e-05	0.000851268	5	ENSG00000197860	SGTB
MSTRG.21537	627.574	1.20102	0.177064	7.36568e-13	1.03237e-10	3	ENSG00000004399	PLXND1
MSTRG.3787	35.8112	1.19796	0.651947	0.000925625	0.0127471	10	ENSG00000138193	PLCE1
MSTRG.15793	18.9953	1.19634	1.24512	0.003982	0.0398652	19	ENSG00000196218	RYR1
MSTRG.7135	198.989	1.18445	0.455927	0.000171864	0.00334733	12	ENSG00000111145	ELK3
MSTRG.19464	43.5875	1.18312	1.21159	0.00397243	0.039796	21	ENSG00000154734	ADAMTS1
MSTRG.19063	304.755	1.18182	0.325536	7.34332e-06	0.000226135	20	ENSG00000196839	ADA
MSTRG.5632	447.77	1.17502	0.272269	5.24436e-07	2.24073e-05	11	ENSG00000182985	CADM1
MSTRG.15375	251.584	1.17389	0.79961	0.00188163	0.022575	19	ENSG00000130299	GTPBP3
MSTRG.26634	196.592	1.16957	0.316663	5.91484e-06	0.000186747	7	ENSG00000005020	SKAP2
MSTRG.25495	30.6557	1.16929	1.12768	0.00370328	0.0376132	6	ENSG00000095970	TREM2
MSTRG.1009	25.4611	1.16804	0.83382	0.00212461	0.0247959	1	ENSG00000186564	FOXD2
MSTRG.7292	379.088	1.16785	0.276887	7.86973e-07	3.17264e-05	12	ENSG00000139433	GLTP
MSTRG.5071	148.995	1.16547	0.832642	0.00214199	0.0249212	11	ENSG00000254986	DPP3
MSTRG.260	1046.41	1.1625	0.248595	1.07644e-07	5.52858e-06	1	ENSG00000162490	DRAXIN
MSTRG.15858	125.263	1.16039	0.294401	2.35998e-06	8.29719e-05	19	ENSG00000105221	AKT2
MSTRG.7452	4430.2	1.15988	0.195632	1.5517e-10	1.45443e-08	12	ENSG00000170855	TRIAP1
MSTRG.15797	23.1391	1.15944	1.1866	0.00414287	0.0412007	19	ENSG00000267291	AC008649.1
MSTRG.1542	57.859	1.15705	0.567854	0.000688747	0.00993186	1	ENSG00000116396	KCNC4
MSTRG.20428	366.825	1.15386	0.291068	2.16523e-06	7.71916e-05	22	ENSG00000196576	PLXNB2
MSTRG.9312	91.5649	1.15384	1.0595	0.00352556	0.0361732	14	ENSG00000156381	ANKRD9
MSTRG.12420	666.097	1.14962	0.2662	5.161e-07	2.21142e-05	17	ENSG00000129194	SOX15
MSTRG.5739	34.2977	1.148	0.89123	0.00265244	0.0294438	11	ENSG00000137709	POU2F3
MSTRG.7491	122.538	1.14559	0.4536	0.00022412	0.00409894	12	ENSG00000158104	HPD
MSTRG.7740	259.439	1.1446	0.39133	7.44704e-05	0.00166443	13	ENSG00000132970	WASF3
MSTRG.14759	3370.41	1.14454	0.182644	1.96745e-11	2.12272e-09	19	ENSG00000116017	ARID3A
MSTRG.16642	1378.97	1.14438	0.231037	2.87876e-08	1.69971e-06	2	ENSG00000115758	ODC1
MSTRG.27514	399.843	1.14171	0.197539	3.60242e-10	3.10896e-08	7	ENSG00000128591	FLNC
MSTRG.15452	297.924	1.1382	0.202451	8.72841e-10	7.11413e-08	19	ENSG00000184162	NR2C2AP
MSTRG.7390	76.3573	1.12886	0.550575	0.000720027	0.010284	12	ENSG00000135119	RNFT2
MSTRG.2109	17.8267	1.1243	0.862986	0.00275221	0.0303939	1	ENSG00000256029	AL590560.1
MSTRG.20061	25.3157	1.12008	0.878588	0.00289761	0.03165	22	ENSG00000268812	AC004264.1
MSTRG.30082	14062.6	1.11913	0.167237	1.20794e-12	1.63203e-10	MT	ENSG00000198888	MT-ND1
MSTRG.16862	111.017	1.1188	0.397547	0.000106846	0.00225687	2	ENSG00000152683	SLC30A6
MSTRG.13099	63.3051	1.11822	0.486263	0.00041798	0.00675479	17	ENSG00000073605	GSDMB
MSTRG.13809	75.8434	1.11628	0.721853	0.0019321	0.0229966	17	ENSG00000125398	SOX9
MSTRG.11100	564.808	1.11626	0.257003	4.59546e-07	1.9804e-05	16	ENSG00000205730	ITPRIPL2
MSTRG.17324	29.6556	1.11349	0.617403	0.00123729	0.0161916	2	ENSG00000200488	RN7SKP203
MSTRG.20248	217.709	1.11182	0.401982	0.000124083	0.00257986	22	ENSG00000100321	SYNGR1
MSTRG.25433	88.6606	1.11121	0.490248	0.000459653	0.00726799	6	ENSG00000007866	TEAD3
MSTRG.6009	5333.46	1.10922	0.21969	1.73331e-08	1.13019e-06	12	ENSG00000184344	GDF3
MSTRG.29355	356.114	1.1042	0.316758	1.28051e-05	0.000369303	9	ENSG00000106829	TLE4
MSTRG.22511	44.0849	1.10349	0.564937	0.000943681	0.0129509	4	ENSG00000163071	SPATA18
MSTRG.5324	207.188	1.09876	0.368351	6.66764e-05	0.00151507	11	ENSG00000182704	TSKU
MSTRG.13487	168.706	1.09771	0.25718	6.27571e-07	2.60386e-05	17	ENSG00000108821	COL1A1
MSTRG.30443	56.2549	1.0946	0.468161	0.000400851	0.00652721	X	ENSG00000102057	KCND1
MSTRG.13528	67.9054	1.0926	0.411274	0.000174168	0.00337904	17	ENSG00000166263	STXBP4
MSTRG.8318	30.9467	1.0887	0.789173	0.0027007	0.0299574	14	ENSG00000258441	LINC00641
MSTRG.694	81.4088	1.08723	0.460768	0.000385959	0.00634674	1	ENSG00000116514	RNF19B
MSTRG.28116	1864.84	1.08481	0.42788	0.000245864	0.00442644	8	ENSG00000104687	GSR
MSTRG.24329	124.97	1.0846	0.352931	5.12581e-05	0.00122213	5	ENSG00000249119	MTND6P4
MSTRG.9693	53.5364	1.08427	0.558881	0.00102027	0.0137475	15	ENSG00000243789	JMJD7
MSTRG.19672	104.584	1.08358	0.427606	0.000247264	0.00443954	21	ENSG00000160223	ICOSLG
MSTRG.17342	283.215	1.08023	0.314378	1.5451e-05	0.000432652	2	ENSG00000042445	RETSAT
MSTRG.16093	1960.42	1.0769	0.26451	1.40984e-06	5.25954e-05	19	ENSG00000105327	BBC3
MSTRG.7186	109.618	1.07456	0.587835	0.00131309	0.0169828	12	ENSG00000136048	DRAM1
MSTRG.21762	556.885	1.07014	0.182057	1.80387e-10	1.68029e-08	3	ENSG00000181467	RAP2B
MSTRG.4209	368.293	1.06815	0.230759	1.24775e-07	6.32181e-06	11	ENSG00000174775	HRAS
MSTRG.13895	185.485	1.0614	0.815354	0.00325445	0.0342505	17	ENSG00000167881	SRP68
MSTRG.26411	57.9952	1.06139	0.606692	0.00158303	0.0195718	7	ENSG00000164877	MICALL2
MSTRG.22089	303.304	1.06115	0.316961	2.1203e-05	0.000567825	3	ENSG00000114315	HES1
MSTRG.1512	54.7282	1.05598	0.678584	0.00225607	0.0260263	1	ENSG00000270066	AL356488.2
MSTRG.6524	169.429	1.05483	0.637977	0.00191978	0.0229329	12	ENSG00000110844	PRPF40B
MSTRG.27297	223.995	1.05238	0.212938	2.74266e-08	1.63221e-06	7	ENSG00000257923	CUX1
MSTRG.30007	3310.43	1.05223	0.226559	1.14288e-07	5.82987e-06	9	ENSG00000232434	AJM1
MSTRG.19212	227.969	1.05195	0.224575	9.48883e-08	4.94111e-06	20	ENSG00000101144	BMP7
MSTRG.4095	103.029	1.05097	0.605919	0.00167652	0.0205079	10	ENSG00000182022	CHST15
MSTRG.9343	72.2467	1.04694	0.453734	0.000479774	0.00752632	14	ENSG00000269958	AL049840.4
MSTRG.20419	140.055	1.04644	1.07797	0.00526246	0.0492027	22	ENSG00000170638	TRABD
MSTRG.25626	97.0201	1.04542	0.366723	0.00010682	0.00225687	6	ENSG00000202198	RF00100
MSTRG.6916	1220.99	1.04525	0.407126	0.000242272	0.00437753	12	ENSG00000135679	MDM2
MSTRG.9209	140.685	1.04523	0.43326	0.000367625	0.00607857	14	ENSG00000185559	DLK1
MSTRG.19029	184.988	1.0447	0.302429	1.47686e-05	0.00041948	20	ENSG00000204103	MAFB
MSTRG.6389	589.775	1.04151	0.171141	4.89793e-11	4.89085e-09	12	ENSG00000151233	GXYLT1
MSTRG.29716	129.999	1.03779	0.593835	0.0016984	0.0207249	9	ENSG00000119446	RBM18
MSTRG.14064	1319.95	1.0333	0.33865	5.8094e-05	0.00135075	17	ENSG00000185624	P4HB
MSTRG.19849	103.302	1.03267	0.329927	4.50316e-05	0.00110349	22	ENSG00000128191	DGCR8
MSTRG.6278	1825.16	1.02701	0.19951	9.35355e-09	6.37615e-07	12	ENSG00000064115	TM7SF3
MSTRG.1955	432.632	1.02556	0.294967	1.37518e-05	0.000394331	1	ENSG00000189334	S100A14
MSTRG.1389	107.804	1.02283	0.564847	0.00156771	0.0194627	1	ENSG00000069702	TGFBR3
MSTRG.11522	224.681	1.02233	0.208303	3.11844e-08	1.79874e-06	16	ENSG00000103449	SALL1
MSTRG.6610	60.247	1.02085	0.429432	0.000423547	0.00680808	12	ENSG00000205426	KRT81
MSTRG.3684	53.2495	1.01933	0.455908	0.000609569	0.00907504	10	ENSG00000122359	ANXA11
MSTRG.1905	93.7519	1.01493	0.609331	0.00210998	0.0247021	1	ENSG00000143375	CGN
ENSG00000169291	27.0024	1.01448	0.793155	0.00383303	0.0386837	1	ENSG00000169291	SHE
MSTRG.22298	202.355	1.01385	0.367072	0.000145764	0.00292171	4	ENSG00000109501	WFS1
MSTRG.27271	785.135	1.00903	0.202691	2.15689e-08	1.37646e-06	7	ENSG00000087077	TRIP6
MSTRG.19717	232.276	1.00803	0.339897	7.8495e-05	0.00173883	21	ENSG00000276529	AP001505.1
MSTRG.20602	74.058	1.0076	0.502554	0.00108279	0.014416	3	ENSG00000131378	RFTN1
MSTRG.15944	44.365	1.00694	0.558754	0.00166759	0.0204154	19	ENSG00000204936	CD177
MSTRG.10101	61.231	1.00454	0.598346	0.0021241	0.0247959	15	ENSG00000261351	AC116913.1
MSTRG.27501	268.784	1.00214	0.329625	6.2213e-05	0.00143319	7	ENSG00000106348	IMPDH1
MSTRG.19832	531.465	1.00145	0.154636	3.77563e-12	4.71859e-10	22	ENSG00000070010	UFD1
MSTRG.28047	70.9983	0.999731	0.438323	0.000568258	0.00858224	8	ENSG00000277586	NEFL
MSTRG.5025	150.986	0.999468	0.26958	5.88131e-06	0.000186128	11	ENSG00000254470	AP5B1
MSTRG.24978	728.636	0.998404	0.36765	0.000171228	0.00333928	6	ENSG00000096696	DSP
MSTRG.7321	223.801	0.997519	0.321997	5.17608e-05	0.00123215	12	ENSG00000198324	PHETA1
MSTRG.19796	195.672	0.99741	0.421452	0.000456846	0.00723476	22	ENSG00000243156	MICAL3
MSTRG.5062	438.009	0.997187	0.224642	2.77774e-07	1.27785e-05	11	ENSG00000174744	BRMS1
MSTRG.12003	52.7368	0.995919	0.677782	0.00309613	0.0330952	16	ENSG00000153815	CMIP
MSTRG.6134	170.3	-0.997503	0.388137	0.000261605	0.00467058	12	ENSG00000111276	CDKN1B
MSTRG.25117	293.594	-0.999926	0.364413	0.000157035	0.00311516	6	ENSG00000187837	HIST1H1C
MSTRG.12740	28.3967	-1.00248	0.698302	0.00319304	0.0337939	17	ENSG00000007171	NOS2
MSTRG.21861	147.042	-1.00382	0.51803	0.00126836	0.0164988	3	ENSG00000173890	GPR160
MSTRG.14613	44.816	-1.00382	0.408792	0.000355323	0.0059143	18	ENSG00000183287	CCBE1
MSTRG.9813	1027.2	-1.00399	0.432041	0.000504086	0.00785437	15	ENSG00000128951	DUT
MSTRG.26541	124.81	-1.00448	0.432365	0.000504351	0.00785437	7	ENSG00000006468	ETV1
MSTRG.17335	750.958	-1.0062	0.253511	2.09421e-06	7.49607e-05	2	ENSG00000152284	TCF7L1
MSTRG.2971	34.7351	-1.00639	0.548222	0.0015609	0.0194103	1	ENSG00000259865	AL390728.6
MSTRG.2582	38.3005	-1.00707	0.678026	0.00292028	0.0317487	1	ENSG00000196352	CD55
MSTRG.14995	273.417	-1.01081	0.273667	6.19362e-06	0.000194322	19	ENSG00000125657	TNFSF9
MSTRG.24703	114.503	-1.017	0.307267	2.48944e-05	0.000650422	5	ENSG00000188573	FBLL1
MSTRG.24916	347.524	-1.01762	0.2908	1.27213e-05	0.000367594	6	ENSG00000124570	SERPINB6
MSTRG.23256	50.8582	-1.01801	0.495638	0.000943876	0.0129509	4	ENSG00000249945	AC131094.1
MSTRG.12984	146.411	-1.0205	0.472065	0.000728495	0.0103852	17	ENSG00000172123	SLFN12
MSTRG.3073	1212.07	-1.02286	0.165956	2.90671e-11	3.01787e-09	10	ENSG00000181192	DHTKD1
MSTRG.15389	43.9052	-1.02351	0.626191	0.00217405	0.0252354	19	ENSG00000130477	UNC13A
MSTRG.10733	33.2229	-1.02365	0.45923	0.000613901	0.00912455	16	ENSG00000140986	RPL3L
MSTRG.26571	678.853	-1.02449	0.193885	4.56073e-09	3.29458e-07	7	ENSG00000243004	AC005062.1
MSTRG.10053	222.977	-1.02629	0.316023	3.06071e-05	0.000788685	15	ENSG00000140451	PIF1
MSTRG.24828	526.676	-1.02713	0.297489	1.49841e-05	0.0004224	5	ENSG00000145916	RMND5B
MSTRG.911	1293.49	-1.03451	0.232796	2.80538e-07	1.28662e-05	1	ENSG00000066135	KDM4A
MSTRG.732	686.833	-1.0374	0.234772	3.14488e-07	1.41633e-05	1	ENSG00000142687	KIAA0319L
MSTRG.12397	115.749	-1.03741	0.343494	6.386e-05	0.00146215	17	ENSG00000006047	YBX2
MSTRG.7469	278.465	-1.03755	0.238489	4.25072e-07	1.868e-05	12	ENSG00000175970	UNC119B
MSTRG.23062	36.9358	-1.03847	0.697834	0.00264689	0.029404	4	ENSG00000170153	RNF150
MSTRG.12544	963.249	-1.03853	0.780979	0.00333799	0.0348574	17	ENSG00000011295	TTC19
MSTRG.20325	166.788	-1.041	0.411638	0.000271363	0.00479345	22	ENSG00000183172	SMDT1
MSTRG.9913	1293.93	-1.04492	0.223366	9.69126e-08	5.02906e-06	15	ENSG00000137876	RSL24D1
MSTRG.20989	96.698	-1.04721	0.425984	0.000324452	0.00555457	3	ENSG00000007402	CACNA2D2
MSTRG.24371	314.995	-1.048	0.521304	0.000964913	0.0131117	5	ENSG00000112984	KIF20A
MSTRG.12511	65.7192	-1.05137	0.44919	0.000436977	0.00700143	17	ENSG00000153976	HS3ST3A1
MSTRG.6804	93.7966	-1.05182	0.352678	7.0747e-05	0.00159788	12	ENSG00000257698	GIHCG
MSTRG.6417	81.715	-1.0537	0.430566	0.000329906	0.00560952	12	ENSG00000273015	AC008124.1
MSTRG.79	27.5075	-1.05508	0.60346	0.00161478	0.0199152	1	ENSG00000272106	AL691432.2
MSTRG.21528	3722.99	-1.05637	0.14092	3.43898e-15	6.69796e-13	3	ENSG00000184897	H1FX
MSTRG.7768	601.899	-1.05774	0.273623	3.1871e-06	0.00010856	13	ENSG00000139514	SLC7A1
MSTRG.28105	39.4323	-1.06509	0.590117	0.00140992	0.017937	8	ENSG00000271869	AC026979.2
MSTRG.29624	280.027	-1.07114	0.486873	0.000590765	0.00886858	9	ENSG00000059769	DNAJC25
MSTRG.25633	496.896	-1.07214	0.193782	1.29276e-09	1.01505e-07	6	ENSG00000012660	ELOVL5
MSTRG.2187	16.9342	-1.07336	0.771439	0.00276924	0.0305145	1	ENSG00000269887	AL391001.1
MSTRG.24670	3034.15	-1.0751	0.275768	2.80642e-06	9.69768e-05	5	ENSG00000164611	PTTG1
MSTRG.30908	649.613	-1.07607	0.145745	8.42433e-15	1.59924e-12	X	ENSG00000125354	SEPT6
MSTRG.924	166.71	-1.07717	0.321755	2.09757e-05	0.000562741	1	ENSG00000196517	SLC6A9
MSTRG.14147	260.028	-1.07846	0.255904	7.8107e-07	3.15733e-05	18	ENSG00000176912	TYMSOS
MSTRG.11307	166.664	-1.08035	0.388479	0.00012483	0.00258574	16	ENSG00000149926	FAM57B
MSTRG.25020	347.322	-1.08433	0.201373	2.94944e-09	2.17895e-07	6	ENSG00000215022	AL008729.1
MSTRG.11678	102.628	-1.0863	0.323102	1.98519e-05	0.000536716	16	ENSG00000217555	CKLF
MSTRG.14694	30.1106	-1.08934	0.677201	0.00187885	0.0225597	18	ENSG00000256463	SALL3
MSTRG.27184	1384.62	-1.09022	0.881563	0.0033004	0.0345531	7	ENSG00000070669	ASNS
MSTRG.20033	57.656	-1.09517	1.04891	0.00426861	0.0421715	22	ENSG00000185340	GAS2L1
MSTRG.12340	331.457	-1.09793	0.169198	4.39885e-12	5.40735e-10	17	ENSG00000234327	AC012146.1
MSTRG.4544	42.3463	-1.09974	0.618572	0.00134865	0.0173018	11	ENSG00000129158	SERGEF
MSTRG.1062	1193.28	-1.10294	0.140165	2.19659e-16	5.06803e-14	1	ENSG00000117862	TXNDC12
MSTRG.6361	999.361	-1.10677	0.356229	4.49563e-05	0.00110345	12	ENSG00000139132	FGD4
MSTRG.18570	427.707	-1.10755	0.224267	2.9861e-08	1.7391e-06	2	ENSG00000168385	SEPT2
MSTRG.19674	176.556	-1.10834	0.495904	0.00049884	0.00778471	21	ENSG00000142182	DNMT3L
MSTRG.29039	500.947	-1.11055	0.225586	3.23222e-08	1.85014e-06	9	ENSG00000137038	DMAC1
MSTRG.31208	489.78	-1.11082	0.593265	0.00109035	0.0144836	X	ENSG00000155959	VBP1
MSTRG.28303	22.5329	-1.11157	1.14533	0.00458814	0.0446074	8	ENSG00000198846	TOX
MSTRG.6952	366.399	-1.11598	0.229295	4.25884e-08	2.36555e-06	12	ENSG00000121749	TBC1D15
MSTRG.11185	47.2374	-1.11937	0.386471	8.4038e-05	0.00183186	16	ENSG00000166501	PRKCB
MSTRG.18352	48.9221	-1.12524	1.30144	0.0052523	0.0491997	2	ENSG00000144567	RETREG2
MSTRG.23439	891.884	-1.12944	0.322985	1.21346e-05	0.000353365	5	ENSG00000145555	MYO10
MSTRG.7121	557.595	-1.13045	0.366158	4.64864e-05	0.00113359	12	ENSG00000136014	USP44
MSTRG.356	117.074	-1.13065	0.41503	0.000135176	0.00274322	1	ENSG00000238142	BX284668.5
MSTRG.31039	581.187	-1.13163	0.266511	6.96789e-07	2.86294e-05	X	ENSG00000178947	SMIM10L2A
MSTRG.22959	51.7642	-1.13413	0.564311	0.000774487	0.0109472	4	ENSG00000150961	SEC24D
MSTRG.6767	3089.16	-1.13517	0.27835	1.38429e-06	5.17709e-05	12	ENSG00000182199	SHMT2
MSTRG.18050	44.6313	-1.13788	0.434236	0.000177203	0.00342788	2	ENSG00000144369	FAM171B
MSTRG.24647	223.17	-1.13932	0.266508	6.18669e-07	2.58445e-05	5	ENSG00000113272	THG1L
MSTRG.11390	1056.38	-1.14189	0.35313	2.89153e-05	0.000746372	16	ENSG00000052344	PRSS8
MSTRG.26899	110.925	-1.14296	0.397668	8.657e-05	0.00187614	7	ENSG00000198039	ZNF273
MSTRG.17389	6.67171	-1.14486	1.3229	0.00507076	0.04801	2	ENSG00000234028	EIF2AK3-DT
MSTRG.4567	17.7475	-1.14825	1.13699	0.00402194	0.0401437	11	ENSG00000110786	PTPN5
MSTRG.25835	136.438	-1.1517	0.299384	3.39042e-06	0.000114518	6	ENSG00000014123	UFL1
MSTRG.25464	157.383	-1.15538	0.352833	2.49828e-05	0.000651594	6	ENSG00000198663	C6orf89
MSTRG.13495	52.4707	-1.15552	1.31571	0.00487943	0.0466094	17	ENSG00000154920	EME1
MSTRG.16585	428.102	-1.15844	0.178043	4.36784e-12	5.40735e-10	2	ENSG00000151353	TMEM18
MSTRG.14862	33.4735	-1.15889	0.675422	0.0012862	0.0167006	19	ENSG00000065717	TLE2
MSTRG.19403	15.4054	-1.15898	0.820907	0.00213653	0.024877	21	ENSG00000188681	TEKT4P2
MSTRG.16600	116.339	-1.16038	1.03016	0.00328613	0.0345113	2	ENSG00000234171	RNASEH1-AS1
MSTRG.18472	433.143	-1.16052	0.280136	1.06833e-06	4.1507e-05	2	ENSG00000163286	ALPG
MSTRG.23324	614.427	-1.16132	0.206801	9.30159e-10	7.54032e-08	4	ENSG00000179046	TRIML2
MSTRG.24526	938.874	-1.16452	0.174974	1.65978e-12	2.18348e-10	5	ENSG00000113657	DPYSL3
MSTRG.10838	743.375	-1.16779	0.211883	1.65887e-09	1.28902e-07	16	ENSG00000130182	ZSCAN10
MSTRG.13400	120.179	-1.1728	0.72192	0.00145506	0.0183913	17	ENSG00000002919	SNX11
MSTRG.24805	46.7608	-1.17463	0.718676	0.0014236	0.0180655	5	ENSG00000131187	F12
MSTRG.7661	106.679	-1.18122	0.461877	0.000192074	0.00363551	13	ENSG00000121741	ZMYM2
MSTRG.8439	256.948	-1.18245	0.536685	0.000450327	0.00716752	14	ENSG00000092140	G2E3
MSTRG.21059	31.8819	-1.18307	0.598369	0.000730493	0.0104038	3	ENSG00000157445	CACNA2D3
MSTRG.12214	73.9222	-1.18659	0.56111	0.000542076	0.00828488	17	ENSG00000185561	TLCD2
MSTRG.6400	109.617	-1.18831	0.764023	0.00157161	0.0194949	12	ENSG00000139174	PRICKLE1
MSTRG.12176	379.353	-1.18969	0.241609	3.41194e-08	1.94558e-06	17	ENSG00000183688	RFLNB
MSTRG.23589	53.9675	-1.19146	0.485607	0.000244233	0.00440765	5	ENSG00000083720	OXCT1
MSTRG.29811	54.0453	-1.19655	0.45394	0.000151901	0.00302542	9	ENSG00000167103	PIP5KL1
MSTRG.24683	336.011	-1.1984	0.506744	0.00029821	0.00519711	5	ENSG00000072571	HMMR
MSTRG.15434	656.989	-1.19919	0.199439	9.83503e-11	9.39465e-09	19	ENSG00000006016	CRLF1
MSTRG.5064	18.0587	-1.19947	0.840775	0.00188757	0.0226282	11	ENSG00000255468	AP001107.9
MSTRG.28972	181.913	-1.20052	0.565122	0.000512859	0.00794301	8	ENSG00000182307	C8orf33
MSTRG.20513	98.1953	-1.20356	0.392136	4.44865e-05	0.00109731	3	ENSG00000163704	PRRT3
MSTRG.3918	189.962	-1.20366	0.313239	3.36344e-06	0.000113863	10	ENSG00000269609	RPARP-AS1
MSTRG.116	114.345	-1.20772	1.03284	0.00278625	0.0306121	1	ENSG00000158109	TPRG1L
MSTRG.21614	168.376	-1.20855	0.38337	3.43431e-05	0.000875923	3	ENSG00000158092	NCK1
MSTRG.25605	25.2414	-1.20953	0.902564	0.0021172	0.0247605	6	ENSG00000270761	AL355353.1
MSTRG.17893	45.125	-1.20979	0.565001	0.000483216	0.0075724	2	ENSG00000123607	TTC21B
MSTRG.6423	509.946	-1.21136	0.643648	0.000820622	0.0114696	12	ENSG00000111371	SLC38A1
MSTRG.30759	104.28	-1.21182	1.33701	0.00424914	0.0420345	X	ENSG00000184515	BEX5
MSTRG.1728	134.844	-1.21451	0.253981	6.72313e-08	3.60096e-06	1	ENSG00000215784	FAM72D
MSTRG.19025	39.2116	-1.21533	0.520305	0.000307249	0.00530854	20	ENSG00000261431	AL023803.1
MSTRG.23515	2694.19	-1.21537	0.165942	1.65038e-14	2.91186e-12	5	ENSG00000113407	TARS
MSTRG.4020	49.7547	-1.2171	1.53487	0.00508515	0.0481149	10	ENSG00000182645	CCDC172
MSTRG.14797	75.2811	-1.21858	0.351297	1.23512e-05	0.000358571	19	ENSG00000267317	AC027307.2
MSTRG.25133	80.2921	-1.22568	0.588364	0.000526059	0.00809991	6	ENSG00000277075	HIST1H2AE
MSTRG.13263	116.546	-1.22582	1.16343	0.00324566	0.034182	17	ENSG00000168591	TMUB2
MSTRG.29618	263.528	-1.22612	0.631125	0.000701077	0.0100709	9	ENSG00000136813	ECPAS
MSTRG.23534	109.827	-1.23037	0.600733	0.00055962	0.00849456	5	ENSG00000164187	LMBRD2
MSTRG.469	190.989	-1.23394	0.279904	3.52235e-07	1.56409e-05	1	ENSG00000117305	HMGCL
MSTRG.30074	729.017	-1.23569	0.249675	3.05548e-08	1.76923e-06	KI270733,1	ENSG00000275757	RF00002
MSTRG.19395	722.964	-1.23798	0.247543	2.37807e-08	1.45567e-06	21	ENSG00000278189	RNA5-8SN1
MSTRG.19375	723.097	-1.23842	0.247472	2.34121e-08	1.43898e-06	21	ENSG00000278233	RNA5-8SN2
MSTRG.19382	722.784	-1.23932	0.247482	2.30262e-08	1.42109e-06	21	ENSG00000277739	RF00002
MSTRG.30063	722.784	-1.23932	0.247482	2.30262e-08	1.42109e-06	GL000220,1	ENSG00000274917	RNA5-8SN5
MSTRG.30064	722.784	-1.23932	0.247482	2.30262e-08	1.42109e-06	GL000220,1	ENSG00000273730	RF00002
MSTRG.30073	722.784	-1.23932	0.247482	2.30262e-08	1.42109e-06	KI270733,1	ENSG00000276700	RNA5-8SN4
MSTRG.7376	148.569	-1.24221	0.374235	1.94959e-05	0.000528725	12	ENSG00000249550	LINC01234
MSTRG.21023	437.146	-1.24271	0.247958	2.2574e-08	1.4165e-06	3	ENSG00000168273	SMIM4
MSTRG.23423	33.3294	-1.24468	0.549255	0.000336546	0.00568375	5	ENSG00000248131	LINC01194
MSTRG.11696	45.9486	-1.2553	0.979138	0.00210571	0.0246713	16	ENSG00000067955	CBFB
MSTRG.19387	742.111	-1.25552	0.245119	1.31006e-08	8.77098e-07	21	ENSG00000275215	RNA5-8SN3
MSTRG.6358	29.8336	-1.26042	0.934504	0.00186523	0.0224322	12	ENSG00000274964	AC026356.1
MSTRG.26677	78.6906	-1.26093	0.517638	0.000218293	0.00403667	7	ENSG00000176532	PRR15
MSTRG.11633	43.4609	-1.26125	0.559148	0.000331146	0.00562423	16	ENSG00000103021	CCDC113
MSTRG.31146	87.9674	-1.26152	0.440294	7.23512e-05	0.00162676	X	ENSG00000130829	DUSP9
MSTRG.30024	265.538	-1.26489	0.273951	1.40863e-07	6.99512e-06	9	ENSG00000186193	SAPCD2
MSTRG.31057	321.341	-1.26961	0.21125	1.0276e-10	9.75375e-09	X	ENSG00000156925	ZIC3
MSTRG.15523	642.409	-1.2721	0.374382	1.45541e-05	0.00041417	19	ENSG00000160321	ZNF208
MSTRG.17527	41.1472	-1.27847	0.585039	0.000371036	0.00612148	2	ENSG00000153093	ACOXL
MSTRG.24878	16.2259	-1.27895	2.23883	0.00510555	0.0482166	5	ENSG00000250509	AC034213.1
MSTRG.21299	2038.32	-1.28165	0.14676	1.99712e-19	5.54644e-17	3	ENSG00000121570	DPPA4
MSTRG.15580	62.2158	-1.28465	0.468789	9.66067e-05	0.00207223	19	ENSG00000261824	LINC00662
MSTRG.23261	75.7495	-1.29158	0.478317	0.000105697	0.00224207	4	ENSG00000038002	AGA
MSTRG.14592	95.4598	-1.3	0.298622	4.26619e-07	1.868e-05	18	ENSG00000267040	AC027097.1
MSTRG.22262	27.9527	-1.30159	0.524851	0.00017901	0.00345066	4	ENSG00000249673	NOP14-AS1
MSTRG.25142	25.7124	-1.30403	0.668278	0.00056723	0.00857535	6	ENSG00000158406	HIST1H4H
MSTRG.12713	179.208	-1.3078	0.331379	2.08692e-06	7.49607e-05	17	ENSG00000274180	NATD1
MSTRG.1712	105.454	-1.30975	0.341071	3.07219e-06	0.000104951	1	ENSG00000263513	FAM72C
MSTRG.27249	101.834	-1.30996	1.11312	0.00226904	0.0261358	7	ENSG00000146834	MEPCE
MSTRG.21960	2199.94	-1.32392	0.179967	1.29618e-14	2.31414e-12	3	ENSG00000181449	SOX2
MSTRG.20188	1223.47	-1.33108	0.17971	8.87987e-15	1.66464e-12	22	ENSG00000100097	LGALS1
MSTRG.26032	110.051	-1.33256	0.355858	4.17663e-06	0.000137664	6	ENSG00000186439	TRDN
MSTRG.7009	328.059	-1.33313	0.221269	9.13008e-11	8.77717e-09	12	ENSG00000257474	AC027288.1
MSTRG.78	144.426	-1.33726	0.546518	0.000178286	0.00344113	1	ENSG00000228594	FNDC10
MSTRG.11178	1346.79	-1.33869	0.174501	1.19421e-15	2.52247e-13	16	ENSG00000166851	PLK1
MSTRG.9845	65.193	-1.3402	0.387802	1.08512e-05	0.00032161	15	ENSG00000285410	GABPB1-IT1
MSTRG.17756	513.179	-1.34427	0.206573	4.5134e-12	5.50304e-10	2	ENSG00000076003	MCM6
MSTRG.26223	21.762	-1.34907	1.56241	0.00377293	0.0382315	6	ENSG00000231760	AL355312.2
MSTRG.16240	4.76214	-1.35176	1.99003	0.00484382	0.0463688	19	ENSG00000086967	MYBPC2
MSTRG.7277	145.733	-1.35568	0.366857	4.77561e-06	0.000154021	12	ENSG00000189046	ALKBH2
MSTRG.22351	23.2894	-1.35594	0.76081	0.000697143	0.0100336	4	ENSG00000048342	CC2D2A
MSTRG.14756	85.3044	-1.35601	1.42246	0.00317197	0.0336184	19	ENSG00000175221	MED16
MSTRG.29902	38.7712	-1.36134	1.49033	0.00339157	0.0352973	9	ENSG00000050555	LAMC3
MSTRG.23229	229.608	-1.36616	0.366561	4.20899e-06	0.000138123	4	ENSG00000145439	CBR4
MSTRG.1515	3325	-1.37613	0.180617	1.69859e-15	3.48956e-13	1	ENSG00000031698	SARS
MSTRG.29417	140.39	-1.38014	0.282473	3.72138e-08	2.0981e-06	9	ENSG00000231107	LINC01508
MSTRG.4611	27.4295	-1.38199	0.731479	0.000533377	0.00818736	11	ENSG00000121621	KIF18A
MSTRG.25816	223.399	-1.38467	0.407648	1.20562e-05	0.000351763	6	ENSG00000083099	LYRM2
MSTRG.26865	361.364	-1.3852	0.208373	1.70772e-12	2.22702e-10	7	ENSG00000146733	PSPH
MSTRG.4107	94.247	-1.38691	1.02044	0.00143023	0.0181158	10	ENSG00000249456	AL731577.2
MSTRG.4124	62.6288	-1.38806	0.422707	1.69498e-05	0.000468997	10	ENSG00000089876	DHX32
MSTRG.1292	38.9124	-1.39795	0.531479	9.94512e-05	0.00212158	1	ENSG00000184005	ST6GALNAC3
MSTRG.24791	23.1396	-1.40511	1.16174	0.00183002	0.022044	5	ENSG00000113763	UNC5A
MSTRG.3152	8.89926	-1.41069	1.62971	0.00348617	0.0359407	10	ENSG00000165995	CACNB2
MSTRG.29328	88.8768	-1.42548	0.358139	1.52858e-06	5.64635e-05	9	ENSG00000135045	C9orf40
MSTRG.28952	293.604	-1.42558	0.226669	1.59064e-11	1.75403e-09	8	ENSG00000167700	MFSD3
MSTRG.925	4.73992	-1.42563	2.02798	0.00430543	0.0424235	1	ENSG00000230615	AL139220.2
MSTRG.10303	30.6343	-1.42744	0.750182	0.000469091	0.00738967	15	ENSG00000260776	AC104758.3
MSTRG.29550	145.597	-1.42904	0.24885	4.08003e-10	3.44792e-08	9	ENSG00000106785	TRIM14
MSTRG.17283	3081.79	-1.43129	0.202001	7.76105e-14	1.27904e-11	2	ENSG00000065911	MTHFD2
MSTRG.21476	34.4055	-1.43474	1.65945	0.00339643	0.0353234	3	ENSG00000163884	KLF15
MSTRG.666	108.467	-1.43841	1.16521	0.00165968	0.0203352	1	ENSG00000084652	TXLNA
MSTRG.843	42.3195	-1.44271	0.446005	1.74667e-05	0.000481523	1	ENSG00000187801	ZFP69B
MSTRG.23264	4.50434	-1.44644	2.02267	0.00415138	0.0412579	4	ENSG00000177822	TENM3-AS1
MSTRG.14565	41.5756	-1.45021	0.465666	2.43718e-05	0.000638994	18	ENSG00000101751	POLI
MSTRG.20153	17.3829	-1.45413	2.3797	0.0039337	0.0395665	22	ENSG00000198125	MB
MSTRG.24167	47.3292	-1.4602	0.383507	2.64757e-06	9.24248e-05	5	ENSG00000248663	LINC00992
MSTRG.6153	311.105	-1.46023	0.249436	2.01305e-10	1.84084e-08	12	ENSG00000171681	ATF7IP
MSTRG.21249	27.7474	-1.4645	0.5401	6.95583e-05	0.00157578	3	ENSG00000206535	LNP1
MSTRG.28162	1078.82	-1.46473	0.251481	2.36357e-10	2.13533e-08	8	ENSG00000187840	EIF4EBP1
MSTRG.16138	105.289	-1.46556	0.379596	2.16694e-06	7.71916e-05	19	ENSG00000063180	CA11
MSTRG.20090	127.256	-1.48137	0.275775	2.73189e-09	2.02823e-07	22	ENSG00000198832	SELENOM
MSTRG.30552	78.493	-1.48358	0.404538	4.06474e-06	0.000134857	X	ENSG00000198455	ZXDB
MSTRG.31155	139.818	-1.49182	0.358036	6.53192e-07	2.6986e-05	X	ENSG00000067840	PDZD4
MSTRG.5072	100.818	-1.49253	0.292121	1.01217e-08	6.86854e-07	11	ENSG00000174165	ZDHHC24
MSTRG.22935	3948.25	-1.5009	0.192886	3.58033e-16	7.8962e-14	4	ENSG00000249532	MIR302CHG
MSTRG.303	65.4966	-1.50134	0.858962	0.000550252	0.00837082	1	ENSG00000132906	CASP9
MSTRG.26701	2452.99	-1.50727	0.260382	2.58845e-10	2.29787e-08	7	ENSG00000106105	GARS
MSTRG.17228	227.173	-1.50806	0.443299	9.05185e-06	0.000270959	2	ENSG00000075340	ADD2
MSTRG.15482	308.988	-1.52071	0.46258	1.24541e-05	0.000360569	19	ENSG00000213988	ZNF90
MSTRG.2458	55.8817	-1.52313	0.784749	0.000355079	0.0059143	1	ENSG00000229191	AL358473.1
MSTRG.13074	260.459	-1.5271	0.292457	5.23865e-09	3.74115e-07	17	ENSG00000263874	LINC00672
MSTRG.12805	175.382	-1.52962	0.33328	1.03518e-07	5.33493e-06	17	ENSG00000179761	PIPOX
MSTRG.13164	5.43982	-1.53332	2.1265	0.00369252	0.0375435	17	ENSG00000260325	HSPB9
MSTRG.27629	35.815	-1.53568	0.742839	0.000264695	0.00470894	7	ENSG00000273391	AC083880.1
MSTRG.23827	21.8161	-1.53629	0.611556	9.62532e-05	0.00207103	5	ENSG00000272525	AC099522.2
MSTRG.26843	250.354	-1.53652	0.206495	4.27575e-15	8.22096e-13	7	ENSG00000106070	GRB10
MSTRG.16145	116.844	-1.53879	0.371131	6.28524e-07	2.60386e-05	19	ENSG00000174951	FUT1
MSTRG.3340	148.152	-1.5533	0.317948	2.52234e-08	1.5253e-06	10	ENSG00000107562	CXCL12
MSTRG.29944	131.846	-1.55711	1.48287	0.00206513	0.024329	9	ENSG00000148297	MED22
MSTRG.16084	1940.33	-1.55777	0.168273	9.30002e-22	3.32077e-19	19	ENSG00000105281	SLC1A5
MSTRG.6162	597.29	-1.55857	0.175592	3.01019e-20	9.60506e-18	12	ENSG00000246705	H2AFJ
MSTRG.28377	257.415	-1.5659	0.277262	4.76856e-10	3.95106e-08	8	ENSG00000254277	AC009446.1
MSTRG.24237	36.7569	-1.56927	0.643717	0.000106759	0.00225687	5	ENSG00000245937	LINC01184
MSTRG.1517	374.395	-1.57447	0.236375	9.25922e-13	1.27395e-10	1	ENSG00000134222	PSRC1
MSTRG.17314	5.41135	-1.57452	2.14532	0.00347761	0.0359407	2	ENSG00000115353	TACR1
MSTRG.9877	111.912	-1.58461	0.256079	1.86023e-11	2.02159e-09	15	ENSG00000104112	SCG3
MSTRG.4248	8.94608	-1.59004	1.64811	0.00237726	0.0270499	11	ENSG00000255153	TOLLIP-AS1
MSTRG.14171	245.466	-1.59301	0.360492	1.79191e-07	8.58573e-06	18	ENSG00000080986	NDC80
MSTRG.19199	1202.87	-1.59366	0.332782	3.49234e-08	1.98389e-06	20	ENSG00000087586	AURKA
MSTRG.7170	48.9349	-1.59966	0.598452	5.60831e-05	0.00132002	12	ENSG00000139354	GAS2L3
MSTRG.27631	446.669	-1.60361	0.167118	3.07416e-23	1.28065e-20	7	ENSG00000188883	KLRG2
MSTRG.5930	79.4276	-1.60808	0.470945	6.77615e-06	0.00020953	12	ENSG00000255474	GAU1
MSTRG.18419	60.8024	-1.60871	0.334341	2.99186e-08	1.7391e-06	2	ENSG00000153832	FBXO36
ENSG00000181847	4.23382	-1.62469	2.08396	0.00314897	0.0334844	3	ENSG00000181847	TIGIT
MSTRG.31210	87.0889	-1.63051	0.520321	1.49595e-05	0.0004224	X	ENSG00000155961	RAB39B
MSTRG.26947	1322.33	-1.63095	0.292751	5.7552e-10	4.74235e-08	7	ENSG00000158321	AUTS2
MSTRG.7729	47.8773	-1.64864	0.470251	4.54898e-06	0.000147665	13	ENSG00000132932	ATP8A2
MSTRG.3970	101.692	-1.65045	0.30362	1.11558e-09	8.85202e-08	10	ENSG00000065621	GSTO2
MSTRG.8825	55.0847	-1.65083	1.31514	0.00121389	0.0158993	14	ENSG00000126822	PLEKHG3
MSTRG.28820	47.373	-1.65129	0.90792	0.000365496	0.00605005	8	ENSG00000008513	ST3GAL1
MSTRG.4091	411.485	-1.65206	0.720653	0.0001265	0.00260951	10	ENSG00000154473	BUB3
MSTRG.19058	48.1794	-1.65589	0.429875	1.35959e-06	5.09742e-05	20	ENSG00000124194	GDAP1L1
MSTRG.3554	1756.63	-1.65965	0.257195	2.5519e-12	3.2433e-10	10	ENSG00000168209	DDIT4
MSTRG.11577	1614.88	-1.66128	0.17251	1.66471e-23	7.13303e-21	16	ENSG00000169715	MT1E
MSTRG.27460	674.483	-1.66626	0.172081	9.69244e-24	4.32087e-21	7	ENSG00000008311	AASS
MSTRG.4237	20.713	-1.67051	0.733862	0.000126772	0.00261153	11	ENSG00000177697	CD151
ENSG00000124019	4.27399	-1.67387	2.10789	0.00293653	0.031834	2	ENSG00000124019	FAM124B
MSTRG.11554	43.2749	-1.67604	1.273	0.00103558	0.0139163	16	ENSG00000245694	CRNDE
MSTRG.28109	4.50897	-1.67881	2.12803	0.0029378	0.031834	8	ENSG00000254109	RBPMS-AS1
MSTRG.30896	259.253	-1.68566	0.971728	0.000416108	0.0067318	X	ENSG00000101856	PGRMC1
MSTRG.7660	16.5642	-1.68596	1.17731	0.000798811	0.0112343	13	ENSG00000275964	AL355001.2
MSTRG.24801	1023.78	-1.6943	1.13192	0.000687802	0.00992779	5	ENSG00000169230	PRELID1
MSTRG.30175	10.0983	-1.70014	1.50812	0.00152296	0.0190491	X	ENSG00000198759	EGFL6
MSTRG.22221	141.667	-1.70045	0.392094	1.79076e-07	8.58573e-06	4	ENSG00000127418	FGFRL1
MSTRG.7394	53.2313	-1.71361	0.59244	2.43117e-05	0.000638533	12	ENSG00000135116	HRK
MSTRG.19350	167.435	-1.71494	0.419396	4.6599e-07	2.00242e-05	21	ENSG00000279493	FP565260.4
MSTRG.8349	20.0795	-1.71973	2.57898	0.00275643	0.030418	14	ENSG00000237054	PRMT5-AS1
MSTRG.16607	11.3998	-1.72662	1.75421	0.00201689	0.0238168	2	ENSG00000236106	AC010729.1
MSTRG.16046	25.5039	-1.72924	1.74612	0.00198753	0.0235629	19	ENSG00000104967	NOVA2
MSTRG.28053	6.91162	-1.73476	2.04764	0.00257334	0.0287359	8	ENSG00000228451	SDAD1P1
MSTRG.835	45.4359	-1.73618	0.53377	8.07786e-06	0.00024523	1	ENSG00000259943	AL050341.2
MSTRG.4077	158.188	-1.74143	0.47278	1.93676e-06	7.01583e-05	10	ENSG00000138162	TACC2
MSTRG.29894	310.805	-1.75281	0.296671	4.92444e-11	4.89085e-09	9	ENSG00000130707	ASS1
MSTRG.31023	66.517	-1.75558	0.543951	8.32352e-06	0.000252177	X	ENSG00000184785	SMIM10
MSTRG.25230	5.88257	-1.76134	2.25382	0.00270284	0.029959	6	ENSG00000204618	RNF39
MSTRG.2778	67.8668	-1.76233	0.582061	1.48655e-05	0.000421431	1	ENSG00000181218	HIST3H2A
MSTRG.7980	24.3323	-1.76715	0.847672	0.000167899	0.00329999	13	ENSG00000226792	C13orf42
MSTRG.30822	941.227	-1.77393	0.241672	3.01629e-15	5.952e-13	X	ENSG00000157514	TSC22D3
MSTRG.29354	3810.83	-1.78558	0.1835	3.11654e-24	1.46059e-21	9	ENSG00000135069	PSAT1
MSTRG.25135	153.083	-1.79333	0.458211	7.18702e-07	2.93689e-05	6	ENSG00000124575	HIST1H1D
MSTRG.16390	154.827	-1.81001	1.60269	0.00138094	0.0176556	19	ENSG00000170892	TSEN34
ENSG00000184937	4.98037	-1.81599	2.21816	0.00246625	0.0277884	11	ENSG00000184937	WT1
MSTRG.18455	4.41591	-1.81803	2.17184	0.00240933	0.0273264	2	ENSG00000223198	RNU2-22P
MSTRG.4293	1791.78	-1.82285	0.266816	8.98495e-14	1.46464e-11	11	ENSG00000110619	CARS
MSTRG.8859	32.8541	-1.824	1.4456	0.00101549	0.0137078	14	ENSG00000139988	RDH12
MSTRG.29558	125.61	-1.82779	0.489294	1.26156e-06	4.76563e-05	9	ENSG00000165138	ANKS6
MSTRG.23028	870.879	-1.82984	0.223594	2.91594e-18	7.53971e-16	4	ENSG00000151012	SLC7A11
MSTRG.18559	84.0091	-1.85305	1.36267	0.000793609	0.0111754	2	ENSG00000130294	KIF1A
ENSG00000204632	4.48282	-1.86059	2.19229	0.0022802	0.0262039	6	ENSG00000204632	HLA-G
MSTRG.1246	192.129	-1.88134	0.266004	1.20312e-14	2.22755e-12	1	ENSG00000024526	DEPDC1
MSTRG.25963	71.4226	-1.90096	0.326706	4.21e-11	4.26604e-09	6	ENSG00000074935	TUBE1
MSTRG.10219	52.279	-1.90416	0.825512	8.02357e-05	0.00176955	15	ENSG00000179361	ARID3B
MSTRG.16450	368.845	-1.92564	0.759166	4.28397e-05	0.00106369	19	ENSG00000213015	ZNF580
MSTRG.23139	53.7089	-1.92728	0.474271	2.67225e-07	1.23691e-05	4	ENSG00000170006	TMEM154
MSTRG.30653	367.826	-1.92786	0.253351	1.69181e-16	4.02732e-14	X	ENSG00000225470	JPX
MSTRG.29690	73.2815	-1.93427	0.516519	9.17748e-07	3.61131e-05	9	ENSG00000078725	BRINP1
MSTRG.8406	131.114	-1.93434	1.14247	0.000342217	0.00574717	14	ENSG00000100441	KHNYN
MSTRG.8589	36.6935	-1.93739	0.817649	6.53303e-05	0.00148674	14	ENSG00000165496	RPL10L
MSTRG.18456	5.62898	-1.93942	2.30491	0.00213351	0.0248611	2	ENSG00000181798	LINC00471
MSTRG.26838	29.2652	-1.94837	0.762731	3.94903e-05	0.000988708	7	ENSG00000164744	SUN3
MSTRG.11257	72.7423	-1.95592	0.965041	0.000150864	0.00301267	16	ENSG00000178188	SH2B1
MSTRG.22003	43.8231	-1.95818	1.36193	0.000609965	0.00907504	3	ENSG00000175182	FAM131A
MSTRG.17012	23.4525	-1.96385	1.271	0.00047242	0.0074343	2	ENSG00000233230	AC079807.1
MSTRG.4792	127.752	-1.96423	0.337223	3.06232e-11	3.12419e-09	11	ENSG00000149150	SLC43A1
MSTRG.3215	75.7753	-1.96856	0.603189	4.62743e-06	0.000149887	10	ENSG00000136750	GAD2
MSTRG.24609	25.8723	-1.97013	1.10572	0.00026857	0.00475531	5	ENSG00000213433	RPLP1P6
MSTRG.20226	126.929	-1.99679	1.27577	0.000439348	0.00703191	22	ENSG00000100226	GTPBP1
MSTRG.2384	118.398	-2.00764	0.550055	1.10127e-06	4.24569e-05	1	ENSG00000135842	FAM129A
MSTRG.8721	105.791	-2.02016	0.403841	2.49086e-09	1.86777e-07	14	ENSG00000165588	OTX2
MSTRG.28708	564.351	-2.03652	0.314408	3.54659e-13	5.26616e-11	8	ENSG00000147676	MAL2
MSTRG.29028	117.75	-2.05444	0.340908	6.1214e-12	7.22855e-10	9	ENSG00000236924	AL162411.1
MSTRG.5159	177.63	-2.08992	0.275704	9.6012e-17	2.32241e-14	11	ENSG00000162344	FGF19
MSTRG.26229	32.6585	-2.10432	1.85897	0.0011243	0.0148688	6	ENSG00000111981	ULBP1
MSTRG.12726	708.343	-2.11861	1.2865	0.000332268	0.00563053	17	ENSG00000256618	MTRNR2L1
MSTRG.25787	4.72488	-2.12433	2.28616	0.00163027	0.0200567	6	ENSG00000272008	AL139274.2
MSTRG.7319	582.551	-2.13005	0.242054	2.95316e-21	1.00656e-18	12	ENSG00000185847	LINC01405
MSTRG.23200	27.4527	-2.15386	1.83569	0.000997285	0.0135106	4	ENSG00000248329	APELA
MSTRG.20126	45.7708	-2.1724	0.464704	8.62845e-09	5.93582e-07	22	ENSG00000185666	SYN3
MSTRG.1668	2503.11	-2.18282	0.141671	1.97593e-56	9.87767e-53	1	ENSG00000092621	PHGDH
ENSG00000172403	7.77986	-2.18298	1.84383	0.000958445	0.0130819	4	ENSG00000172403	SYNPO2
MSTRG.29052	124.264	-2.21231	0.451288	2.47614e-09	1.86606e-07	9	ENSG00000155158	TTC39B
MSTRG.7807	71.8142	-2.23515	0.745312	7.54679e-06	0.000231525	13	ENSG00000120669	SOHLH2
MSTRG.28504	136.69	-2.24565	1.46495	0.000408787	0.00664202	8	ENSG00000123119	NECAB1
MSTRG.6776	332.793	-2.26403	0.210787	7.9539e-30	5.68022e-27	12	ENSG00000175197	DDIT3
MSTRG.26579	42.6829	-2.26901	0.611841	5.68801e-07	2.40969e-05	7	ENSG00000164651	SP8
MSTRG.13926	63.595	-2.27933	0.425584	1.81654e-10	1.68165e-08	17	ENSG00000182534	MXRA7
MSTRG.702	34.2968	-2.28094	0.591115	3.04286e-07	1.37451e-05	1	ENSG00000160094	ZNF362
MSTRG.13806	35.7121	-2.28946	1.42992	0.000339369	0.00571213	17	ENSG00000256124	LINC01152
MSTRG.13989	201.103	-2.29024	0.36167	4.26023e-13	6.20298e-11	17	ENSG00000141582	CBX4
MSTRG.30910	13.8574	-2.29203	1.28716	0.00021762	0.0040292	X	ENSG00000279601	AC005052.1
MSTRG.17697	46.2117	-2.29203	1.75053	0.000681594	0.0098762	2	ENSG00000136710	CCDC115
MSTRG.4744	51.4169	-2.30245	1.32963	0.000244686	0.00441052	11	ENSG00000247675	LRP4-AS1
MSTRG.11531	44.1437	-2.31503	0.582115	1.77927e-07	8.57997e-06	16	ENSG00000103460	TOX3
MSTRG.23156	53.1182	-2.36798	0.997445	4.46795e-05	0.00110026	4	ENSG00000121207	LRAT
MSTRG.24686	23.3845	-2.37245	0.709464	2.09432e-06	7.49607e-05	5	ENSG00000254252	RPL7P20
MSTRG.13887	6.28229	-2.38937	2.45935	0.0012567	0.0163742	17	ENSG00000267801	AC087289.6
MSTRG.1752	607.465	-2.42958	0.344411	2.37507e-15	4.81338e-13	1	ENSG00000265972	TXNIP
MSTRG.20190	546.688	-2.44603	0.366224	3.4604e-14	5.89723e-12	22	ENSG00000189060	H1F0
MSTRG.24848	22.1385	-2.44921	1.24521	0.00012794	0.00263198	5	ENSG00000253652	AC136628.4
MSTRG.15376	872.539	-2.47212	0.347279	1.48093e-15	3.08466e-13	19	ENSG00000130303	BST2
ENSG00000169427	5.0379	-2.47361	2.37329	0.00107314	0.0143094	8	ENSG00000169427	KCNK9
MSTRG.24755	1549.4	-2.47747	0.293837	4.05713e-20	1.2169e-17	5	ENSG00000113739	STC2
MSTRG.19933	1927.81	-2.47837	0.155254	2.0746e-60	1.55564e-56	22	ENSG00000280623	PCAT14
MSTRG.7368	5.43055	-2.50642	2.41117	0.00105481	0.0141006	12	ENSG00000166578	IQCD
MSTRG.9665	1170.46	-2.5288	0.281971	3.60886e-22	1.38775e-19	15	ENSG00000128965	CHAC1
MSTRG.14998	5.90586	-2.53627	2.45389	0.00104294	0.0139777	19	ENSG00000125730	C3
MSTRG.8712	10.1954	-2.54087	2.00443	0.000672024	0.00975638	14	ENSG00000259868	AL163952.1
MSTRG.16440	259.97	-2.55628	0.317498	1.08389e-18	2.9027e-16	19	ENSG00000283567	C19orf85
MSTRG.20827	8.26299	-2.58391	2.27975	0.000861953	0.0119692	3	ENSG00000272121	AC006058.3
MSTRG.14077	993.694	-2.61159	0.171505	2.90938e-55	1.0908e-51	17	ENSG00000183010	PYCR1
MSTRG.16251	124.689	-2.65047	1.68308	0.000320346	0.00549683	19	ENSG00000105472	CLEC11A
MSTRG.4606	67.3138	-2.73053	0.48872	4.9887e-11	4.9054e-09	11	ENSG00000254934	LINC00678
MSTRG.16222	223.036	-2.73807	1.07925	2.66377e-05	0.000689959	19	ENSG00000169136	ATF5
ENSG00000151883	5.67088	-2.75053	2.4511	0.000800042	0.0112343	5	ENSG00000151883	PARP8
MSTRG.372	32.2117	-2.76185	0.766809	8.11682e-07	3.25679e-05	1	ENSG00000117154	IGSF21
MSTRG.11127	39.636	-2.76708	0.55796	1.70701e-09	1.31959e-07	16	ENSG00000102897	LYRM1
MSTRG.22347	8.11147	-2.82347	2.62721	0.000815596	0.01141	4	ENSG00000249988	AC092546.1
MSTRG.18478	160.675	-2.86834	1.41629	0.000103337	0.0021951	2	ENSG00000115468	EFHD1
MSTRG.24529	478.432	-2.89123	0.240279	9.55876e-36	1.30321e-32	5	ENSG00000164265	SCGB3A2
MSTRG.10727	176.762	-2.92019	0.82227	1.09836e-06	4.24539e-05	16	ENSG00000063854	HAGH
MSTRG.16447	33.3153	-2.93842	3.19169	0.000784298	0.011065	19	ENSG00000261221	ZNF865
MSTRG.18604	607.666	-2.95992	0.32	1.06656e-22	4.32304e-20	20	ENSG00000101255	TRIB3
MSTRG.26857	6.19225	-2.98512	2.49754	0.000626662	0.00926147	7	ENSG00000275853	RF00017
MSTRG.19112	6.45571	-2.98845	2.51768	0.000633451	0.00934107	20	ENSG00000204044	SLC12A5-AS1
MSTRG.18412	38.3778	-3.00462	0.85535	1.35698e-06	5.09742e-05	2	ENSG00000135917	SLC19A3
MSTRG.15699	6.07405	-3.02107	2.48393	0.00059498	0.00888737	19	ENSG00000126259	KIRREL2
ENSG00000137571	5.6395	-3.03175	2.4438	0.000568927	0.00858371	8	ENSG00000137571	SLCO5A1
MSTRG.28988	269.18	-3.05673	0.50698	7.8902e-12	9.24448e-10	9	ENSG00000080503	SMARCA2
MSTRG.20228	56.6459	-3.06208	2.01378	0.000326724	0.00558073	22	ENSG00000244491	AL021707.5
MSTRG.15655	7.05374	-3.12021	2.5604	0.000562464	0.00852424	19	ENSG00000153896	ZNF599
MSTRG.20219	37.4615	-3.12225	0.575196	2.96559e-10	2.58576e-08	22	ENSG00000100206	DMC1
MSTRG.11239	149.556	-3.16683	0.320242	5.82283e-25	2.81693e-22	16	ENSG00000176046	NUPR1
MSTRG.628	201.786	-3.17378	0.691992	2.20811e-08	1.39726e-06	1	ENSG00000116353	MECR
MSTRG.7578	234.616	-3.18998	0.268078	1.9708e-34	1.97041e-31	12	ENSG00000073060	SCARB1
MSTRG.18240	6.14792	-3.19131	2.47869	0.00048765	0.00763391	2	ENSG00000144410	CPO
MSTRG.8852	9.30119	-3.2945	2.69597	0.000507795	0.00788859	14	ENSG00000054690	PLEKHH1
MSTRG.8462	117.977	-3.29864	0.702204	1.7096e-08	1.12451e-06	14	ENSG00000151413	NUBPL
MSTRG.8855	499.006	-3.36426	0.381358	2.71547e-20	8.85301e-18	14	ENSG00000081181	ARG2
MSTRG.11297	15.3812	-3.37117	1.79257	0.000141738	0.0028609	16	ENSG00000174939	ASPHD1
MSTRG.30057	8.24643	-3.49995	2.61069	0.000386908	0.00635131	9	ENSG00000148408	CACNA1B
MSTRG.10884	263.191	-3.50272	0.261898	5.30727e-42	1.13704e-38	16	ENSG00000103423	DNAJA3
MSTRG.17305	83.6879	-3.5308	2.01987	0.000183405	0.0035173	2	ENSG00000115318	LOXL3
ENSG00000181965	6.70947	-3.54114	2.47933	0.000331641	0.00562627	5	ENSG00000181965	NEUROG1
MSTRG.16343	7.1877	-3.54918	2.52172	0.000341695	0.00574484	19	ENSG00000268964	ERVV-2
MSTRG.11220	60.4769	-3.55335	0.680865	2.55256e-09	1.90452e-07	16	ENSG00000103522	IL21R
MSTRG.5724	40.6625	-3.59227	3.35849	0.000448447	0.00714704	11	ENSG00000245385	AP003396.1
MSTRG.24354	8.06434	-3.65231	2.57113	0.000319736	0.00549265	5	ENSG00000271824	SMIM32
ENSG00000272636	9.39259	-3.65352	2.6626	0.000342727	0.0057493	17	ENSG00000272636	DOC2B
MSTRG.20453	163.609	-3.66465	0.351106	1.34298e-26	7.19309e-24	3	ENSG00000175928	LRRN1
ENSG00000121297	8.22201	-3.69051	2.57531	0.00030836	0.0053216	19	ENSG00000121297	TSHZ3
MSTRG.22007	16.7803	-3.7167	1.11555	4.47892e-06	0.000146341	3	ENSG00000090539	CHRD
MSTRG.1617	444.815	-3.72956	0.30372	1.28312e-35	1.48022e-32	1	ENSG00000282048	AL591742.2
MSTRG.30426	532.692	-3.76907	0.305289	6.19642e-36	9.29278e-33	X	ENSG00000102317	RBM3
MSTRG.27678	484.692	-3.82912	0.470843	3.50119e-17	8.89954e-15	7	ENSG00000159840	ZYX
MSTRG.27968	7.27958	-3.894	2.44179	0.000219846	0.0040504	8	ENSG00000104760	FGL1
MSTRG.1775	6.64951	-3.92995	2.36566	0.000194346	0.00366157	1	ENSG00000265107	GJA5
MSTRG.15090	6.7141	-4.00862	2.34509	0.000174577	0.0033826	19	ENSG00000167798	C3P1
MSTRG.29342	18.5838	-4.02571	1.426	1.86372e-05	0.000509112	9	ENSG00000106772	PRUNE2
MSTRG.25385	191.611	-4.07749	1.18133	4.09112e-06	0.000135142	6	ENSG00000237649	KIFC1
MSTRG.23983	7.92902	-4.08818	2.44086	0.000179801	0.00346146	5	ENSG00000176055	MBLAC2
ENSG00000261371	8.47571	-4.12089	2.47374	0.000180193	0.00346455	17	ENSG00000261371	PECAM1
MSTRG.17134	7.40462	-4.15314	2.36211	0.000153497	0.00305304	2	ENSG00000115507	OTX1
ENSG00000074706	7.99766	-4.20907	2.40094	0.000151907	0.00302542	6	ENSG00000074706	IPCEF1
MSTRG.6151	7.43088	-4.25715	2.32122	0.000130976	0.00266881	12	ENSG00000180861	LINC01559
MSTRG.31038	35.1117	-4.2983	0.67115	1.58214e-11	1.75403e-09	X	ENSG00000229015	AL450472.1
MSTRG.13948	8.19016	-4.5853	2.23932	8.35039e-05	0.00182286	17	ENSG00000267506	AC021683.2
MSTRG.30038	559.796	-4.61432	1.17039	1.42823e-06	5.31492e-05	9	ENSG00000188229	TUBB4B
MSTRG.16853	8.36636	-4.61751	2.24037	8.09371e-05	0.00177979	2	ENSG00000162949	CAPN13
MSTRG.7148	8.83193	-4.65399	2.26802	8.12666e-05	0.00178442	12	ENSG00000245017	LINC02453
MSTRG.28989	8.00218	-4.65677	2.17801	7.04961e-05	0.00159462	9	ENSG00000236199	AL359076.1
MSTRG.26333	8.33742	-4.66912	2.20962	7.32337e-05	0.00164336	6	ENSG00000112499	SLC22A2
ENSG00000253230	8.12139	-4.676	2.17808	6.9126e-05	0.00156835	8	ENSG00000253230	LINC00599
MSTRG.23019	8.34194	-4.68394	2.19969	7.10051e-05	0.0016013	4	ENSG00000251676	SNHG27
MSTRG.8095	31.1909	-4.7828	1.29663	3.01126e-06	0.000103105	13	ENSG00000125285	SOX21
MSTRG.370	46.2723	-4.79262	0.799226	2.58945e-10	2.29787e-08	1	ENSG00000074964	ARHGEF10L
MSTRG.6772	235.472	-4.83361	1.76874	2.38679e-05	0.000629081	12	ENSG00000139269	INHBE
ENSG00000174482	9.03613	-4.87048	2.15871	5.47936e-05	0.00129612	9	ENSG00000174482	LINGO2
MSTRG.2970	9.02258	-4.87421	2.15249	5.40019e-05	0.0012799	1	ENSG00000196418	ZNF124
MSTRG.11959	27.1577	-4.89711	1.36067	3.85429e-06	0.000128451	16	ENSG00000171724	VAT1L
MSTRG.17383	9.4103	-4.89736	2.18183	5.54293e-05	0.00130703	2	ENSG00000172086	KRCC1
MSTRG.27389	10.4241	-4.9002	2.27049	6.35997e-05	0.00145842	7	ENSG00000241764	AC002467.1
MSTRG.11063	10.1138	-4.93187	2.22672	5.75691e-05	0.00134271	16	ENSG00000103489	XYLT1
MSTRG.16710	8.37516	-4.98294	2.0064	3.6433e-05	0.000919842	2	ENSG00000143869	GDF7
MSTRG.23972	20.8635	-4.99733	1.50457	7.33299e-06	0.000226135	5	ENSG00000245526	LINC00461
MSTRG.25220	334.682	-5.05129	0.475093	5.07303e-27	2.81779e-24	6	ENSG00000206503	HLA-A
MSTRG.28927	633.14	-5.09948	0.624884	7.04008e-17	1.73082e-14	8	ENSG00000179632	MAF1
ENSG00000130226	11.5614	-5.19316	2.18001	4.07451e-05	0.00101504	7	ENSG00000130226	DPP6
MSTRG.8382	9.99152	-5.34189	1.91482	1.98625e-05	0.000536716	14	ENSG00000129535	NRL
MSTRG.3942	31.0778	-5.37163	1.71095	1.03995e-05	0.000308834	10	ENSG00000076685	NT5C2
MSTRG.10198	10.095	-5.4077	1.86768	1.62475e-05	0.00045123	15	ENSG00000260469	INSYN1-AS1
MSTRG.30854	10.1759	-5.49616	1.80128	1.20172e-05	0.000351311	X	ENSG00000182508	LHFPL1
ENSG00000121440	10.9042	-5.5159	1.86188	1.40623e-05	0.000401701	3	ENSG00000121440	PDZRN3
MSTRG.23532	9.658	-5.51652	1.71622	8.78474e-06	0.000264548	5	ENSG00000145626	UGT3A1
MSTRG.9301	9.93084	-5.53621	1.73089	9.02658e-06	0.000270743	14	ENSG00000272444	AL118558.4
MSTRG.11957	11.5406	-5.58522	1.86435	1.30288e-05	0.000375035	16	ENSG00000140876	NUDT7
MSTRG.29789	10.0868	-5.5853	1.70496	7.6872e-06	0.000235097	9	ENSG00000196152	ZNF79
MSTRG.16276	10.6552	-5.60765	1.75042	8.81122e-06	0.000264813	19	ENSG00000105374	NKG7
MSTRG.23086	10.6262	-5.66658	1.69314	6.56843e-06	0.000203948	4	ENSG00000164161	HHIP
MSTRG.4229	14.2442	-5.78184	1.93039	1.23612e-05	0.000358571	11	ENSG00000184524	CEND1
MSTRG.26522	12.8863	-5.89639	1.70707	5.00707e-06	0.000160451	7	ENSG00000244239	AC007009.1
MSTRG.12486	14.6485	-5.89768	1.85873	8.66885e-06	0.00026211	17	ENSG00000263400	TMEM220-AS1
MSTRG.9202	12.7404	-5.97178	1.62068	2.97831e-06	0.000102444	14	ENSG00000258666	AL157871.4
MSTRG.2309	11.8253	-5.9898	1.50842	1.47179e-06	5.44997e-05	1	ENSG00000224687	RASAL2-AS1
MSTRG.20093	13.0278	-6.10366	1.51664	1.23889e-06	4.71564e-05	22	ENSG00000100078	PLA2G3
MSTRG.4862	12.9726	-6.15412	1.46284	7.27161e-07	2.96338e-05	11	ENSG00000124920	MYRF
MSTRG.2072	14.3851	-6.2054	1.54299	1.21093e-06	4.62094e-05	1	ENSG00000163467	TSACC
ENSG00000188133	13.4659	-6.2369	1.43089	4.4126e-07	1.91814e-05	9	ENSG00000188133	TMEM215
MSTRG.655	14.4634	-6.23864	1.52116	9.62138e-07	3.7576e-05	1	ENSG00000134668	SPOCD1
ENSG00000078053	13.8395	-6.23946	1.4643	6.00666e-07	2.51625e-05	7	ENSG00000078053	AMPH
MSTRG.3521	14.811	-6.27416	1.51243	8.30973e-07	3.32323e-05	10	ENSG00000236154	AL450311.1
MSTRG.8096	20.8376	-6.35295	1.84935	4.49004e-06	0.000146385	13	ENSG00000227640	SOX21-AS1
MSTRG.28058	17.4764	-6.40056	1.59635	1.16889e-06	4.47192e-05	8	ENSG00000240694	PNMA2
MSTRG.10775	15.5371	-6.4597	1.3984	1.61696e-07	7.89887e-06	16	ENSG00000167972	ABCA3
MSTRG.15530	16.9354	-6.47319	1.4913	4.27236e-07	1.868e-05	19	ENSG00000196350	ZNF729
MSTRG.3126	17.3526	-6.53266	1.46865	2.90398e-07	1.31973e-05	10	ENSG00000152463	OLAH
ENSG00000109956	19.036	-6.55206	1.55662	6.22806e-07	2.59451e-05	11	ENSG00000109956	B3GAT1
MSTRG.4526	18.6979	-6.60727	1.4901	2.94098e-07	1.3325e-05	11	ENSG00000166689	PLEKHA7
MSTRG.21194	19.4022	-6.70484	1.44668	1.34612e-07	6.75177e-06	3	ENSG00000227124	ZNF717
MSTRG.19228	18.4619	-6.74936	1.35044	2.83675e-08	1.68153e-06	20	ENSG00000198768	APCDD1L
MSTRG.6041	18.925	-6.7715	1.35854	2.9739e-08	1.7391e-06	12	ENSG00000166527	CLEC4D
MSTRG.20650	18.9878	-6.78559	1.35148	2.49379e-08	1.51414e-06	3	ENSG00000151090	THRB
MSTRG.16176	22.6879	-6.81898	1.52537	2.31766e-07	1.07944e-05	19	ENSG00000177380	PPFIA3
MSTRG.7811	21.8903	-6.83983	1.46688	1.11498e-07	5.70697e-06	13	ENSG00000133101	CCNA1
MSTRG.20982	21.0451	-6.95523	1.3276	7.73885e-09	5.39812e-07	3	ENSG00000068028	RASSF1
MSTRG.28241	36.0743	-7.7123	1.33278	2.01288e-10	1.84084e-08	8	ENSG00000248498	ASNSP1
MSTRG.10729	38.7498	-7.71924	1.4054	1.04428e-09	8.37489e-08	16	ENSG00000162039	MEIOB
MSTRG.9643	38.5673	-7.86685	1.28534	2.32749e-11	2.45813e-09	15	ENSG00000259536	AC091045.1
MSTRG.28991	39.6235	-7.9151	1.2783	1.41959e-11	1.60073e-09	9	ENSG00000236404	VLDLR-AS1
MSTRG.16379	51.8908	-8.31486	1.27281	1.01881e-12	1.38901e-10	19	ENSG00000105605	CACNG7
MSTRG.8333	52.6904	-8.35317	1.26031	5.17602e-13	7.39283e-11	14	ENSG00000277734	TRAC
MSTRG.2990	229.494	-10.5962	1.25421	1.78731e-20	5.95651e-18	1	ENSG00000175137	SH3BP5L

## Sheet: 3_2102EP_MLN_CP
	baseMean	log2FoldChange	lfcSE	pvalue	padj	chromosome	ens_gene	ext_gene
MSTRG.13141	141.024	9.87625	1.37023	1.15915e-15	1.13778e-12	17	ENSG00000128422	KRT17
MSTRG.367	138.092	9.84637	1.36746	1.27619e-15	1.17897e-12	1	ENSG00000159339	PADI4
MSTRG.4845	160.639	9.68476	1.69038	2.53734e-11	9.26719e-09	11	ENSG00000167992	VWCE
MSTRG.6506	3400.44	9.53482	1.63869	1.83077e-11	7.18807e-09	12	ENSG00000123416	TUBA1B
MSTRG.25494	102.635	9.27286	1.45746	9.03445e-13	4.72954e-10	6	ENSG00000161911	TREML1
MSTRG.24621	95.9338	9.1922	1.43864	8.44406e-13	4.57289e-10	5	ENSG00000113196	HAND1
MSTRG.3381	81.5345	9.05143	1.35077	1.29305e-13	8.82929e-11	10	ENSG00000265763	ZNF488
MSTRG.3839	89.7355	8.90597	1.57621	1.09316e-10	3.30154e-08	10	ENSG00000155254	MARVELD1
MSTRG.723	47.7533	8.22999	1.37012	3.03197e-11	1.08221e-08	1	ENSG00000284640	AL590434.1
MSTRG.29675	46.9564	8.1744	1.38861	6.60271e-11	2.07391e-08	9	ENSG00000182752	PAPPA
MSTRG.12393	184.132	8.00849	1.58492	6.95349e-09	1.31572e-06	17	ENSG00000279641	AC120057.3
MSTRG.27296	45.9333	7.98611	1.50504	2.01441e-09	4.21816e-07	7	ENSG00000106436	MYL10
MSTRG.3738	33.9074	7.68984	1.39429	8.90962e-10	2.08844e-07	10	ENSG00000119922	IFIT2
MSTRG.13244	39.4641	7.56466	1.65636	8.29832e-08	1.1432e-05	17	ENSG00000167941	SOST
MSTRG.15317	26.769	7.36064	1.38946	3.71914e-09	7.58559e-07	19	ENSG00000186529	CYP4F3
MSTRG.7758	28.0955	7.31865	1.47715	1.97627e-08	3.19972e-06	13	ENSG00000165556	CDX2
MSTRG.12230	34.6509	7.31211	1.7173	2.89779e-07	3.13861e-05	17	ENSG00000177374	HIC1
MSTRG.22070	30.1326	7.23721	1.62765	1.60355e-07	1.92242e-05	3	ENSG00000163347	CLDN1
MSTRG.1951	242.446	7.14393	1.1374	1.63774e-11	6.68404e-09	1	ENSG00000188015	S100A3
MSTRG.18560	25.7724	7.1118	1.54364	9.55767e-08	1.26278e-05	2	ENSG00000172478	MAB21L4
MSTRG.22708	22.0374	6.99939	1.46837	5.4259e-08	7.9639e-06	4	ENSG00000145287	PLAC8
ENSG00000188385	22.3236	6.99909	1.48301	6.56797e-08	9.37727e-06	10	ENSG00000188385	JAKMIP3
ENSG00000153029	23.8001	6.97293	1.56962	1.87537e-07	2.16589e-05	1	ENSG00000153029	MR1
MSTRG.26408	22.4202	6.9138	1.55114	1.83235e-07	2.14754e-05	7	ENSG00000164850	GPER1
MSTRG.13448	17.6166	6.70932	1.44968	1.07677e-07	1.38613e-05	17	ENSG00000167083	GNGT2
ENSG00000166897	18.5486	6.70148	1.51372	2.22587e-07	2.46178e-05	22	ENSG00000166897	ELFN2
MSTRG.13246	20.277	6.60405	1.70952	1.2274e-06	0.000107689	17	ENSG00000161647	MPP3
MSTRG.20554	118.831	6.50552	1.15505	1.14185e-09	2.59895e-07	3	ENSG00000088726	TMEM40
MSTRG.11444	16.4581	6.44062	1.60664	8.74478e-07	8.03139e-05	16	ENSG00000140795	MYLK3
MSTRG.1118	16.7518	6.31488	1.74773	2.44356e-06	0.000193818	1	ENSG00000203985	LDLRAD1
MSTRG.6435	18.2067	6.27955	1.88849	4.6073e-06	0.000325935	12	ENSG00000139211	AMIGO2
MSTRG.35	14.2446	6.27877	1.58516	1.03473e-06	9.23318e-05	1	ENSG00000187583	PLEKHN1
ENSG00000161405	16.8614	6.25261	1.80791	3.50517e-06	0.000257237	17	ENSG00000161405	IKZF3
MSTRG.26844	13.6444	6.10066	1.69735	2.67412e-06	0.000208941	7	ENSG00000228204	AC004830.1
MSTRG.25059	12.9428	6.05751	1.67412	2.54726e-06	0.000200023	6	ENSG00000137393	RNF144B
MSTRG.13982	12.4172	5.99895	1.67869	2.85252e-06	0.000219602	17	ENSG00000173918	C1QTNF1
MSTRG.16240	17.9798	5.95922	2.12847	1.36382e-05	0.000802203	19	ENSG00000086967	MYBPC2
MSTRG.13144	14.2059	5.91665	1.92105	8.22038e-06	0.000529103	17	ENSG00000173805	HAP1
MSTRG.14780	569.588	5.88522	1.25372	9.98269e-08	1.29569e-05	19	ENSG00000167470	MIDN
ENSG00000171016	14.5296	5.85953	1.99438	1.09107e-05	0.000677286	15	ENSG00000171016	PYGO1
ENSG00000186517	12.2954	5.7969	1.84539	7.46013e-06	0.000494352	1	ENSG00000186517	ARHGAP30
MSTRG.1539	103.34	5.74149	1.33998	4.14023e-07	4.27778e-05	1	ENSG00000197106	SLC6A17
MSTRG.29667	12.3454	5.73604	1.91788	1.01444e-05	0.000639829	9	ENSG00000181634	TNFSF15
MSTRG.21751	28.9968	5.72719	1.42771	9.42286e-07	8.53475e-05	3	ENSG00000138271	GPR87
MSTRG.1518	13.0939	5.72639	1.97655	1.21447e-05	0.000736419	1	ENSG00000221986	MYBPHL
MSTRG.13862	64.5651	5.66779	3.34503	7.57639e-05	0.0031395	17	ENSG00000125454	SLC25A19
MSTRG.26644	33.5223	5.64899	1.14997	4.09766e-08	6.18786e-06	7	ENSG00000106004	HOXA5
MSTRG.23566	11.7429	5.61563	1.94575	1.26851e-05	0.000755544	5	ENSG00000164318	EGFLAM
MSTRG.19400	10.869	5.5647	1.91444	1.23083e-05	0.000743468	21	ENSG00000278931	CR381670.1
MSTRG.13384	15.1934	5.55818	2.2628	2.77303e-05	0.00140033	17	ENSG00000264920	AC018521.5
MSTRG.6141	179.443	5.49865	1.27851	3.7825e-07	3.93405e-05	12	ENSG00000013588	GPRC5A
MSTRG.6290	10.6789	5.46743	1.96169	1.57221e-05	0.000893458	12	ENSG00000174236	REP15
MSTRG.15322	10.2372	5.46711	1.91822	1.39454e-05	0.00081417	19	ENSG00000267453	LINC01835
MSTRG.19055	18.7394	5.27534	2.60494	6.08377e-05	0.00266144	20	ENSG00000149596	JPH2
MSTRG.26646	42.1169	5.27125	1.27699	6.12523e-07	5.97495e-05	7	ENSG00000078399	HOXA9
MSTRG.24758	11.296	5.25909	2.16786	3.1736e-05	0.00158226	5	ENSG00000249722	AC025752.1
ENSG00000078018	10.7152	5.24112	2.13915	3.05374e-05	0.00152736	2	ENSG00000078018	MAP2
ENSG00000249669	11.3592	5.235	2.18928	3.39373e-05	0.00166558	5	ENSG00000249669	CARMN
ENSG00000170683	11.4224	5.20251	2.21568	3.69014e-05	0.00179423	11	ENSG00000170683	OR10A3
MSTRG.23988	15.0058	5.17987	1.81606	1.43503e-05	0.000828569	5	ENSG00000248323	LUCAT1
MSTRG.22294	96.2166	5.12185	1.55292	5.44443e-06	0.000380021	4	ENSG00000163132	MSX1
MSTRG.4990	62.5678	5.11573	3.47757	0.000127369	0.0047514	11	ENSG00000187066	TMEM262
MSTRG.22890	12.4991	5.09236	2.37502	5.38828e-05	0.00243169	4	ENSG00000138795	LEF1
MSTRG.3758	11.1459	5.09235	2.26036	4.48203e-05	0.00207641	10	ENSG00000174721	FGFBP3
MSTRG.25375	18.7317	5.07187	2.70789	8.27557e-05	0.00334108	6	ENSG00000232940	HCG25
MSTRG.28871	9.04678	5.04299	2.10285	3.50198e-05	0.00171335	8	ENSG00000167656	LY6D
MSTRG.15804	421.301	5.02017	0.605966	1.8203e-17	2.85879e-14	19	ENSG00000178934	LGALS7B
MSTRG.13313	69.0596	5.01625	1.69456	1.14983e-05	0.000701032	17	ENSG00000267278	MAP3K14-AS1
MSTRG.15803	378.76	4.95817	0.670895	1.78868e-14	1.47848e-11	19	ENSG00000205076	LGALS7
MSTRG.10331	29.6754	4.92451	1.33948	1.99332e-06	0.00015972	15	ENSG00000117971	CHRNB4
ENSG00000004939	12.6245	4.88589	2.49148	7.79108e-05	0.00319475	17	ENSG00000004939	SLC4A1
MSTRG.547	4590.86	4.8845	0.654562	1.00139e-14	8.73712e-12	1	ENSG00000175793	SFN
MSTRG.7356	8.92822	4.86611	2.20354	5.13781e-05	0.00233882	12	ENSG00000111331	OAS3
MSTRG.4469	10.6772	4.84454	2.36149	6.80044e-05	0.00287155	11	ENSG00000245522	AC026250.1
ENSG00000108846	23.5837	4.83891	1.4813	5.57941e-06	0.000384319	17	ENSG00000108846	ABCC3
MSTRG.20908	1060.11	4.81588	0.55004	2.96706e-19	5.8247e-16	3	ENSG00000114270	COL7A1
MSTRG.24385	8.54193	4.76042	2.22315	5.94641e-05	0.00261592	5	ENSG00000146006	LRRTM2
MSTRG.17408	8.36846	4.68972	2.24194	6.61646e-05	0.00282614	2	ENSG00000155066	PROM2
MSTRG.13315	46.061	4.64705	3.38933	0.000184044	0.00645552	17	ENSG00000006062	MAP3K14
MSTRG.267	45.1342	4.63569	3.38005	0.000185353	0.00646882	1	ENSG00000120937	NPPB
MSTRG.3734	105.684	4.56805	1.57735	1.27006e-05	0.000755544	10	ENSG00000107796	ACTA2
MSTRG.11692	91.2893	4.54977	1.1825	9.89232e-07	8.87765e-05	16	ENSG00000166592	RRAD
MSTRG.55	16.1539	4.48745	2.80685	0.000158803	0.0057598	1	ENSG00000162572	SCNN1D
ENSG00000049249	19.7312	4.41196	1.61383	1.80326e-05	0.000995042	1	ENSG00000049249	TNFRSF9
MSTRG.891	762.02	4.4062	1.0309	2.06793e-07	2.30332e-05	1	ENSG00000117394	SLC2A1
MSTRG.28933	205.28	4.38736	1.85026	4.00362e-05	0.00193467	8	ENSG00000185122	HSF1
ENSG00000157873	8.71113	4.37802	2.40908	0.000117872	0.00447145	1	ENSG00000157873	TNFRSF14
MSTRG.27280	909.13	4.35199	0.561941	5.7231e-16	6.4201e-13	7	ENSG00000106366	SERPINE1
MSTRG.5236	7.89259	4.34727	2.35432	0.00011306	0.00435198	11	ENSG00000175591	P2RY2
MSTRG.3753	69.0999	4.30249	1.71767	2.99673e-05	0.00150363	10	ENSG00000148677	ANKRD1
MSTRG.3967	301.955	4.29084	1.15135	1.1889e-06	0.000104897	10	ENSG00000065618	COL17A1
MSTRG.7517	9.87435	4.22915	2.56304	0.000165	0.00593426	12	ENSG00000255398	HCAR3
MSTRG.28865	39.6949	4.20355	3.35848	0.000267027	0.0086112	8	ENSG00000253741	LNCOC1
MSTRG.13252	52.0572	4.19194	0.889822	2.77832e-08	4.40743e-06	17	ENSG00000108849	PPY
MSTRG.10210	227.466	4.12468	0.778022	1.61144e-09	3.41996e-07	15	ENSG00000260266	PPIAP46
MSTRG.2142	471.561	4.12329	0.690022	4.38309e-11	1.43409e-08	1	ENSG00000143217	NECTIN4
MSTRG.2743	190.452	4.09507	0.673312	2.22475e-11	8.31896e-09	1	ENSG00000185155	MIXL1
MSTRG.27702	206.476	4.09367	1.48037	1.57585e-05	0.000893458	7	ENSG00000174469	CNTNAP2
MSTRG.15276	7.79359	3.99681	2.45994	0.000188527	0.00655048	19	ENSG00000267169	AC022098.1
MSTRG.15414	514.214	3.98148	0.755542	1.42652e-09	3.20051e-07	19	ENSG00000285188	AC008397.2
MSTRG.10682	7.63414	3.96695	2.45493	0.000193635	0.00669832	16	ENSG00000261713	SSTR5-AS1
MSTRG.6966	14.5886	3.94594	2.8617	0.000280754	0.00898013	12	ENSG00000257386	AC025257.1
MSTRG.1112	14.3139	3.92093	2.85647	0.000286937	0.00912215	1	ENSG00000236253	SLC25A3P1
MSTRG.22038	9.83322	3.91968	2.63428	0.000244144	0.00803832	3	ENSG00000090512	FETUB
MSTRG.25297	177.787	3.89167	0.872943	5.14156e-08	7.61775e-06	6	ENSG00000204469	PRRC2A
MSTRG.17447	6.96618	3.88169	2.41744	0.000203566	0.00691994	2	ENSG00000228486	C2orf92
MSTRG.25462	29.7653	3.84348	1.76059	6.17162e-05	0.00268491	6	ENSG00000285244	DINOL
MSTRG.5004	1752.96	3.81944	0.37054	1.3087e-26	4.11062e-23	11	ENSG00000245532	NEAT1
ENSG00000188783	9.01664	3.8026	2.60167	0.000268673	0.00862251	1	ENSG00000188783	PRELP
MSTRG.15258	18.703	3.79197	3.00925	0.00035113	0.0105284	19	ENSG00000187556	NANOS3
MSTRG.29670	8.2432	3.78036	2.55876	0.000264584	0.00854999	9	ENSG00000041982	TNC
ENSG00000058404	8.68675	3.74636	2.58784	0.000281996	0.00899379	7	ENSG00000058404	CAMK2B
MSTRG.20061	48.5891	3.72744	1.13654	3.19621e-06	0.000241329	22	ENSG00000268812	AC004264.1
MSTRG.1340	33.6794	3.72225	3.28766	0.000401009	0.0116196	1	ENSG00000162643	WDR63
MSTRG.26639	193.879	3.66538	0.573651	1.13671e-12	5.7587e-10	7	ENSG00000233429	HOTAIRM1
MSTRG.5006	11.1546	3.63756	2.75031	0.000358909	0.0106958	11	ENSG00000173727	AP000769.1
MSTRG.26655	32.6639	3.62028	3.26937	0.000437719	0.0124762	7	ENSG00000106038	EVX1
ENSG00000186115	7.2706	3.5836	2.5069	0.000313235	0.00968376	19	ENSG00000186115	CYP4F2
MSTRG.29882	835.488	3.58297	0.772576	1.43588e-08	2.42478e-06	9	ENSG00000148344	PTGES
MSTRG.24514	25.2875	3.5563	1.19688	7.49476e-06	0.00049456	5	ENSG00000156463	SH3RF2
MSTRG.31142	167.987	3.5191	0.578308	5.23073e-12	2.3471e-09	X	ENSG00000182492	BGN
MSTRG.23941	63.7999	3.51375	1.00117	1.28845e-06	0.000111796	5	ENSG00000238835	SCARNA18
MSTRG.1311	101.327	3.50892	0.595754	1.65984e-11	6.68404e-09	1	ENSG00000162614	NEXN
MSTRG.4760	31.1819	3.49993	3.24089	0.000485616	0.0135253	11	ENSG00000134571	MYBPC3
MSTRG.27029	172.75	3.47096	1.47638	4.08134e-05	0.00195975	7	ENSG00000205583	STAG3L1
MSTRG.18616	253.811	3.46182	1.14391	6.10926e-06	0.000418978	20	ENSG00000125818	PSMF1
MSTRG.13416	6.75391	3.45507	2.48793	0.000356327	0.010639	17	ENSG00000120075	HOXB5
MSTRG.24240	55.0034	3.44208	1.60037	6.76117e-05	0.00286984	5	ENSG00000138829	FBN2
MSTRG.455	83.8793	3.41972	2.06473	0.000213924	0.0071788	1	ENSG00000204219	TCEA3
ENSG00000167741	8.25341	3.40037	2.60755	0.00042003	0.0120596	17	ENSG00000167741	GGT6
MSTRG.21422	12.3451	3.39632	1.60138	7.29965e-05	0.00304896	3	ENSG00000273033	LINC02035
MSTRG.11112	29.7138	3.36169	3.20726	0.000548015	0.014687	16	ENSG00000174628	IQCK
MSTRG.7317	31.0622	3.35669	3.22432	0.00055083	0.0147373	12	ENSG00000173093	CCDC63
MSTRG.21285	13.8318	3.35217	1.8254	0.000145288	0.00534367	3	ENSG00000243701	DUBR
MSTRG.26647	10.0067	3.34741	2.71396	0.000478551	0.0134448	7	ENSG00000253187	HOXA10-AS
MSTRG.631	193.313	3.28707	0.657431	1.55524e-09	3.39889e-07	1	ENSG00000162511	LAPTM5
MSTRG.5026	154.91	3.28291	1.47727	5.68581e-05	0.00252962	11	ENSG00000172818	OVOL1
MSTRG.19806	75.6116	3.26127	1.55639	7.86747e-05	0.003201	22	ENSG00000184979	USP18
MSTRG.18546	467.803	3.2258	0.31005	5.39854e-28	2.1196e-24	2	ENSG00000130414	NDUFA10
MSTRG.31072	157.901	3.20559	0.685947	7.29422e-09	1.36376e-06	X	ENSG00000134595	SOX3
MSTRG.27590	28.1402	3.19858	3.16399	0.000633503	0.0164178	7	ENSG00000146859	TMEM140
MSTRG.30732	6.25366	3.19583	2.46626	0.000474544	0.013368	X	ENSG00000102359	SRPX2
MSTRG.21533	15.1737	3.18895	2.25056	0.000380996	0.0111671	3	ENSG00000207088	SNORA7B
MSTRG.616	17.5723	3.15229	2.02738	0.000289818	0.00913252	1	ENSG00000274978	RNU11
MSTRG.29648	209.011	3.09421	1.32159	4.19642e-05	0.00198982	9	ENSG00000136875	PRPF4
MSTRG.17278	25.6225	3.07815	2.0003	0.00030811	0.00958192	2	ENSG00000217702	AC073263.1
MSTRG.13631	37.2264	3.07362	2.42193	0.000529916	0.0143241	17	ENSG00000252577	SCARNA20
MSTRG.18071	6.57217	3.04637	2.50573	0.000587382	0.0155328	2	ENSG00000138449	SLC40A1
MSTRG.12103	178.452	3.02006	0.50734	5.13529e-12	2.3471e-09	16	ENSG00000172530	BANP
MSTRG.15801	13.2261	3.01764	1.83384	0.000246947	0.00807979	19	ENSG00000182472	CAPN12
MSTRG.1633	103.747	3.00255	0.851484	9.3648e-07	8.53475e-05	1	ENSG00000177551	NHLH2
ENSG00000124721	24.6392	2.93988	1.90991	0.000323885	0.00994403	6	ENSG00000124721	DNAH8
MSTRG.28716	6.41217	2.92693	2.49163	0.000672761	0.0172361	8	ENSG00000279347	AC021945.1
MSTRG.3780	65.2332	2.92232	0.706231	7.58735e-08	1.05478e-05	10	ENSG00000138119	MYOF
MSTRG.13018	27.7605	2.91155	1.85926	0.000308028	0.00958192	17	ENSG00000273706	LHX1
MSTRG.1732	6.70772	2.84524	2.50234	0.000749865	0.0187172	1	ENSG00000276216	AC245014.3
ENSG00000151376	6.63107	2.80061	2.49354	0.000788144	0.0193706	11	ENSG00000151376	ME3
MSTRG.26341	25.4454	2.79567	3.04587	0.000918201	0.0216522	6	ENSG00000164458	TBXT
MSTRG.13257	324.189	2.77904	1.58231	0.000205643	0.00697544	17	ENSG00000141349	G6PC3
MSTRG.24978	1635	2.76303	0.44158	7.47464e-13	4.20938e-10	6	ENSG00000096696	DSP
ENSG00000179593	5.89012	2.74792	2.43289	0.000808639	0.0197507	17	ENSG00000179593	ALOX15B
MSTRG.9863	6.69906	2.73537	2.50269	0.000860032	0.0206526	15	ENSG00000183578	TNFAIP8L3
MSTRG.19089	1308.05	2.73035	0.420574	1.63431e-13	1.06945e-10	20	ENSG00000101443	WFDC2
MSTRG.23354	23.8427	2.72357	3.00455	0.000985012	0.0228667	5	ENSG00000145506	NKD2
MSTRG.5237	6.36762	2.70893	2.47257	0.000872956	0.0208672	11	ENSG00000260401	AP002761.4
MSTRG.17422	801.64	2.70178	0.431243	7.50479e-13	4.20938e-10	2	ENSG00000144028	SNRNP200
MSTRG.3251	83.166	2.69217	0.843038	3.31918e-06	0.00024705	10	ENSG00000165757	JCAD
MSTRG.29869	69.0988	2.66886	0.833354	3.25736e-06	0.000243604	9	ENSG00000188483	IER5L
MSTRG.19744	33.9275	2.66659	1.70056	0.000339388	0.0102901	21	ENSG00000160285	LSS
MSTRG.14641	147.741	2.6641	0.484401	8.35884e-11	2.57403e-08	18	ENSG00000206075	SERPINB5
ENSG00000052850	6.77814	2.61486	2.48701	0.000992273	0.0229509	11	ENSG00000052850	ALX4
MSTRG.26638	70.5198	2.60505	2.0692	0.000696924	0.017717	7	ENSG00000105991	HOXA1
MSTRG.21419	22.7688	2.59845	2.95377	0.00111354	0.0250187	3	ENSG00000163840	DTX3L
MSTRG.25650	23.659	2.55767	0.95641	1.91639e-05	0.00103426	6	ENSG00000151917	BEND6
MSTRG.6459	22.5264	2.54899	2.93519	0.00116959	0.0259808	12	ENSG00000139219	COL2A1
MSTRG.12376	167.365	2.52435	1.85559	0.000587486	0.0155328	17	ENSG00000215067	ALOX12-AS1
MSTRG.20411	8.3025	2.51336	2.55679	0.00116313	0.0259397	22	ENSG00000182858	ALG12
MSTRG.18016	8.20777	2.51132	2.55307	0.00116444	0.0259397	2	ENSG00000270277	AC009948.2
MSTRG.1354	22.5124	2.50878	2.922	0.0012173	0.0267755	1	ENSG00000137975	CLCA2
MSTRG.2009	71.8202	2.5065	2.68142	0.00121376	0.0267725	1	ENSG00000163357	DCST1
MSTRG.1581	257.64	2.50532	0.876981	1.14336e-05	0.000701032	1	ENSG00000143079	CTTNBP2NL
MSTRG.20709	287.5	2.50405	1.40665	0.000221053	0.00737078	3	ENSG00000153551	CMTM7
MSTRG.21878	130.168	2.47471	0.675794	7.17154e-07	6.826e-05	3	ENSG00000154310	TNIK
MSTRG.13968	8.81201	2.47169	2.57321	0.00123075	0.0268824	17	ENSG00000267432	DNAH17-AS1
MSTRG.15666	21.643	2.46781	2.89602	0.00127042	0.0274442	19	ENSG00000153902	LGI4
MSTRG.4221	348.734	2.46455	0.618243	1.97212e-07	2.22822e-05	11	ENSG00000177106	EPS8L2
MSTRG.31076	21.7637	2.46328	2.89632	0.00127593	0.0274876	X	ENSG00000227234	SPANXB1
MSTRG.14642	8.01303	2.42011	2.52253	0.00128953	0.027604	18	ENSG00000269989	AC036176.3
MSTRG.21889	7.86394	2.4135	2.51394	0.00129631	0.027661	3	ENSG00000121858	TNFSF10
ENSG00000122863	31.4963	2.4114	1.83661	0.000697173	0.017717	10	ENSG00000122863	CHST3
MSTRG.7220	363.331	2.4047	0.455524	4.34708e-10	1.13785e-07	12	ENSG00000198431	TXNRD1
MSTRG.1512	157.005	2.38492	0.96813	4.06053e-05	0.00195615	1	ENSG00000270066	AL356488.2
MSTRG.25259	3582.98	2.37187	0.918663	2.94499e-05	0.00148241	6	ENSG00000137331	IER3
MSTRG.2109	35.4303	2.36514	1.91878	0.000852376	0.0205001	1	ENSG00000256029	AL590560.1
MSTRG.22007	20.7539	2.36011	2.84534	0.0014208	0.0298311	3	ENSG00000090539	CHRD
MSTRG.14775	294.178	2.35431	0.858582	1.8814e-05	0.00102595	19	ENSG00000118046	STK11
MSTRG.14100	20.5804	2.34311	2.83652	0.00144665	0.0302929	17	ENSG00000141574	SECTM1
MSTRG.16463	168.019	2.33913	1.77601	0.000723875	0.0182187	19	ENSG00000167685	ZNF444
MSTRG.10603	9.11717	2.33725	2.26543	0.00126201	0.0273378	15	ENSG00000259583	AC015712.2
ENSG00000164616	6.83298	2.32434	2.4357	0.00141101	0.0296652	5	ENSG00000164616	FBXL21P
MSTRG.13839	1833.35	2.30608	0.446211	9.72632e-10	2.24635e-07	17	ENSG00000161513	FDXR
MSTRG.16740	184.494	2.30282	0.39928	3.43267e-11	1.198e-08	2	ENSG00000115129	TP53I3
MSTRG.6322	70.182	2.28034	0.720371	5.50468e-06	0.000382526	12	ENSG00000110900	TSPAN11
MSTRG.10884	173.409	2.27474	0.673198	2.69021e-06	0.000209158	16	ENSG00000103423	DNAJA3
MSTRG.24813	20.787	2.26944	2.81145	0.0015619	0.032023	5	ENSG00000146094	DOK3
MSTRG.4095	157.497	2.26359	0.42513	4.63215e-10	1.17335e-07	10	ENSG00000182022	CHST15
MSTRG.29538	24.5496	2.26218	2.85828	0.00155645	0.032023	9	ENSG00000136842	TMOD1
MSTRG.3984	89.022	2.25191	0.681051	3.58359e-06	0.000259356	10	ENSG00000203867	RBM20
MSTRG.22222	225.428	2.2454	0.905547	4.51473e-05	0.00208541	4	ENSG00000159674	SPON2
MSTRG.21917	985.874	2.23101	0.322852	2.61041e-14	2.04983e-11	3	ENSG00000172667	ZMAT3
MSTRG.17236	10.96	2.22384	1.8309	0.000976769	0.0227599	2	ENSG00000144031	ANKRD53
MSTRG.15895	332.725	2.20255	0.536622	1.89808e-07	2.16589e-05	19	ENSG00000167601	AXL
MSTRG.2911	5.09947	2.20236	2.29066	0.00155945	0.032023	1	ENSG00000180287	PLD5
MSTRG.23704	24.3572	2.18123	1.8302	0.00105725	0.0240639	5	ENSG00000113448	PDE4D
MSTRG.24565	149.475	2.18102	0.746844	1.3902e-05	0.00081417	5	ENSG00000113716	HMGXB3
MSTRG.4551	859.893	2.17537	1.15271	0.000221014	0.00737078	11	ENSG00000134333	LDHA
MSTRG.18880	510.341	2.17379	0.364894	1.52583e-11	6.47654e-09	20	ENSG00000260257	AL035071.1
MSTRG.593	8.32064	2.16838	2.47131	0.00174787	0.0347201	1	ENSG00000240750	RN7SL559P
MSTRG.22060	82.8367	2.16239	0.556023	4.95615e-07	4.92635e-05	3	ENSG00000113916	BCL6
MSTRG.13487	350.045	2.15068	0.407777	7.9875e-10	1.92864e-07	17	ENSG00000108821	COL1A1
MSTRG.15262	118.918	2.14606	0.631537	3.14534e-06	0.000239794	19	ENSG00000132024	CC2D1A
MSTRG.1611	26.3973	2.1393	0.762035	2.07779e-05	0.00109136	1	ENSG00000134262	AP4B1
MSTRG.17423	74.4686	2.13464	0.582912	1.25065e-06	0.00010912	2	ENSG00000198885	ITPRIPL1
MSTRG.19961	11.6359	2.12896	2.08179	0.00151677	0.0315508	22	ENSG00000099998	GGT5
MSTRG.21445	95.7221	2.11605	0.573999	1.18573e-06	0.000104897	3	ENSG00000173706	HEG1
MSTRG.11202	33.8136	2.11603	1.0779	0.00019688	0.0067956	16	ENSG00000260034	LCMT1-AS2
MSTRG.20066	184.624	2.11541	1.23255	0.000350952	0.0105284	22	ENSG00000100003	SEC14L2
MSTRG.16701	326.357	2.09463	1.06631	0.000201365	0.00687488	2	ENSG00000115884	SDC1
MSTRG.18643	254.39	2.09322	0.375138	1.70891e-10	5.06385e-08	20	ENSG00000088836	SLC4A11
MSTRG.10786	1269.55	2.09311	1.52545	0.00077411	0.0191455	16	ENSG00000162065	TBC1D24
MSTRG.10262	94.5588	2.09229	0.736992	2.04686e-05	0.00107872	15	ENSG00000173546	CSPG4
MSTRG.27001	538.362	2.07087	0.834924	5.73714e-05	0.00254525	7	ENSG00000106682	EIF4H
MSTRG.27666	19.201	2.06043	2.70006	0.00197052	0.0378325	7	ENSG00000106123	EPHB6
MSTRG.26936	6.75945	2.03861	2.35146	0.00201629	0.0386169	7	ENSG00000274135	RF00017
MSTRG.18488	7.45768	2.03547	2.1076	0.00180249	0.0353852	2	ENSG00000263941	RN7SL32P
MSTRG.6630	39.7843	2.03384	1.96071	0.00160575	0.0325818	12	ENSG00000257605	AC073611.2
MSTRG.12614	36.6184	2.01497	0.66095	1.25881e-05	0.000755544	17	ENSG00000214856	KRT16P1
MSTRG.19216	356.252	2.00971	1.31039	0.000590645	0.0155717	20	ENSG00000101146	RAE1
MSTRG.7486	88.8719	2.00944	0.682134	1.73447e-05	0.000969391	12	ENSG00000139714	MORN3
MSTRG.16435	99.4502	2.00801	1.4802	0.000866277	0.0207391	19	ENSG00000095752	IL11
MSTRG.13493	10.5093	2.00541	2.49203	0.00214868	0.0405101	17	ENSG00000279792	AC015909.5
MSTRG.18216	75.262	1.98202	0.578859	4.0006e-06	0.000286892	2	ENSG00000118257	NRP2
MSTRG.15910	14.5886	1.97903	1.68974	0.00130687	0.0277941	19	ENSG00000270164	LINC01480
MSTRG.26827	794.71	1.97792	0.584745	4.64407e-06	0.000327063	7	ENSG00000136274	NACAD
MSTRG.27586	1115.84	1.97154	0.296202	2.93502e-13	1.84378e-10	7	ENSG00000122786	CALD1
MSTRG.6171	17.5501	1.96786	2.63146	0.00220442	0.040954	12	ENSG00000111348	ARHGDIB
MSTRG.22748	133.433	1.96317	0.760686	5.26857e-05	0.00238452	4	ENSG00000118777	ABCG2
MSTRG.3800	2892.6	1.94098	0.309306	3.83193e-12	1.88064e-09	10	ENSG00000107438	PDLIM1
MSTRG.5852	5.46558	1.93679	2.24333	0.00225519	0.0414729	12	ENSG00000111181	SLC6A12
MSTRG.16089	28.1637	1.93529	2.73941	0.00219176	0.0408323	19	ENSG00000130751	NPAS1
MSTRG.12602	8.94405	1.93481	2.41126	0.00234093	0.0425514	17	ENSG00000131899	LLGL1
MSTRG.23217	99.4259	1.93255	0.642097	1.66786e-05	0.000942219	4	ENSG00000109472	CPE
MSTRG.9157	229.226	1.92374	1.58489	0.00126527	0.0273706	14	ENSG00000182512	GLRX5
MSTRG.8384	182.288	1.91911	1.21983	0.00060271	0.0158287	14	ENSG00000100897	DCAF11
MSTRG.1954	165.611	1.91497	0.388958	8.77612e-09	1.58424e-06	1	ENSG00000188643	S100A16
MSTRG.23825	78.4717	1.91164	0.514111	1.64518e-06	0.000135275	5	ENSG00000251493	FOXD1
MSTRG.21661	182.336	1.90653	0.430219	9.12073e-08	1.23484e-05	3	ENSG00000177311	ZBTB38
MSTRG.18167	68.6706	1.89087	0.545698	4.24277e-06	0.000302876	2	ENSG00000003400	CASP10
MSTRG.5157	2810.34	1.88537	0.376751	6.28371e-09	1.20348e-06	11	ENSG00000110092	CCND1
MSTRG.13288	682.202	1.88352	0.462176	4.39794e-07	4.45611e-05	17	ENSG00000182963	GJC1
MSTRG.13143	16.893	1.88289	2.57901	0.00244427	0.0440726	17	ENSG00000184502	GAST
ENSG00000262714	5.69301	1.88132	1.95223	0.0020971	0.0398728	16	ENSG00000262714	AC007342.5
MSTRG.6614	5433.51	1.88125	0.571209	7.67858e-06	0.000504569	12	ENSG00000111057	KRT18
MSTRG.5748	173.169	1.87891	0.433024	1.46484e-07	1.78335e-05	11	ENSG00000154127	UBASH3B
MSTRG.18379	5.24396	1.87723	2.2098	0.00243797	0.0440096	2	ENSG00000123999	INHA
MSTRG.14483	5.7107	1.87697	1.95175	0.00211291	0.0401062	18	ENSG00000132874	SLC14A2
MSTRG.20463	124.142	1.87038	0.480802	9.45588e-07	8.53475e-05	3	ENSG00000134107	BHLHE40
MSTRG.29082	102.074	1.86885	0.704047	5.18041e-05	0.0023514	9	ENSG00000188352	FOCAD
MSTRG.4097	415.411	1.86778	0.414935	7.31764e-08	1.03535e-05	10	ENSG00000229544	NKX1-2
MSTRG.10287	5.30395	1.86112	2.20161	0.0024916	0.0445196	15	ENSG00000140368	PSTPIP1
MSTRG.6680	77.9669	1.86055	0.56909	8.68663e-06	0.000556831	12	ENSG00000161642	ZNF385A
MSTRG.488	159.736	1.848	0.591947	1.41909e-05	0.000822391	1	ENSG00000020633	RUNX3
MSTRG.2546	271.737	1.84574	0.412252	8.60545e-08	1.1752e-05	1	ENSG00000163545	NUAK2
MSTRG.2560	7.69974	1.83518	2.31993	0.00265372	0.0463589	1	ENSG00000276600	RAB7B
MSTRG.6453	9.66448	1.82788	2.15865	0.00258411	0.0455994	12	ENSG00000268069	AC004466.1
MSTRG.12835	10.436	1.82378	2.18638	0.00262525	0.0460665	17	ENSG00000263657	AC023389.1
MSTRG.16904	73.3207	1.81978	0.539011	6.71223e-06	0.000452427	2	ENSG00000235848	RMDN2-AS1
MSTRG.27205	16.3669	1.81755	2.53669	0.00265302	0.0463589	7	ENSG00000002079	MYH16
MSTRG.24760	252.936	1.81501	0.474225	1.36825e-06	0.000116154	5	ENSG00000120149	MSX2
MSTRG.13708	6.58286	1.81237	2.25785	0.0027174	0.0470642	17	ENSG00000213218	CSH2
MSTRG.6279	5.38067	1.81133	2.19485	0.00268254	0.0467235	12	ENSG00000247903	AC024896.1
MSTRG.19149	545.98	1.79548	0.390982	5.74626e-08	8.35602e-06	20	ENSG00000124201	ZNFX1
MSTRG.8344	848.87	1.79087	0.918756	0.000327285	0.01	14	ENSG00000157227	MMP14
MSTRG.6684	4.59665	1.78609	2.12404	0.0027265	0.0471583	12	ENSG00000123338	NCKAP1L
MSTRG.26802	147.555	1.78318	0.475575	1.97179e-06	0.00015914	7	ENSG00000214783	POLR2J4
ENSG00000103222	30.7087	1.77976	0.91666	0.000339399	0.0102901	16	ENSG00000103222	ABCC1
MSTRG.15665	200.793	1.77508	1.09888	0.000675148	0.0172691	19	ENSG00000179066	AC020907.1
MSTRG.6723	17.0571	1.77153	2.52249	0.00279972	0.0479493	12	ENSG00000257553	AC034102.4
MSTRG.20572	451.522	1.77108	0.761358	0.00014431	0.00533269	3	ENSG00000131389	SLC6A6
ENSG00000006747	5.59233	1.75161	2.17667	0.00292526	0.0491349	7	ENSG00000006747	SCIN
MSTRG.24742	283.809	1.74995	0.982817	0.000502297	0.0137864	5	ENSG00000113719	ERGIC1
MSTRG.1542	203.922	1.74768	0.917595	0.000389159	0.0113391	1	ENSG00000116396	KCNC4
MSTRG.2484	15.8455	1.74706	2.49015	0.00290519	0.0490602	1	ENSG00000133067	LGR6
MSTRG.4289	2421.07	1.72992	0.503647	6.77134e-06	0.000454461	11	ENSG00000181649	PHLDA2
MSTRG.25626	135.573	1.72132	0.647978	7.0172e-05	0.00294666	6	ENSG00000202198	RF00100
MSTRG.12760	84.4393	1.72076	0.599297	3.91988e-05	0.00190005	17	ENSG00000076351	SLC46A1
MSTRG.10024	83.831	1.71623	0.759673	0.000188945	0.0065505	15	ENSG00000140455	AC007950.1
MSTRG.9779	20.9801	1.71333	1.68251	0.00229	0.0419429	15	ENSG00000137857	DUOX1
MSTRG.10036	350.44	1.70696	0.63606	6.74137e-05	0.00286919	15	ENSG00000169118	CSNK1G1
MSTRG.10945	346.707	1.69384	1.07944	0.000842714	0.0203926	16	ENSG00000103274	NUBP1
MSTRG.15415	3259.14	1.69316	0.378418	1.25404e-07	1.53865e-05	19	ENSG00000130522	JUND
MSTRG.29823	39.9297	1.68958	0.589724	4.27759e-05	0.00200787	9	ENSG00000106976	DNM1
MSTRG.20195	348.765	1.68664	0.996157	0.000669742	0.0171872	22	ENSG00000100139	MICALL1
MSTRG.11411	86.6811	1.68173	0.620232	6.62222e-05	0.00282614	16	ENSG00000131797	CLUHP3
MSTRG.23605	57.1135	1.67628	1.04215	0.000804736	0.0196859	5	ENSG00000177738	AC025171.1
MSTRG.27227	229.554	1.6726	0.428934	1.4475e-06	0.000122221	7	ENSG00000166526	ZNF3
MSTRG.27425	99.0869	1.6657	0.424593	1.34238e-06	0.000114577	7	ENSG00000105971	CAV2
MSTRG.7186	208.515	1.66531	0.545536	2.63008e-05	0.00133674	12	ENSG00000136048	DRAM1
MSTRG.2462	1490.99	1.66475	0.597893	5.65292e-05	0.00252213	1	ENSG00000174307	PHLDA3
MSTRG.5632	601.721	1.66287	0.411459	8.47124e-07	7.87224e-05	11	ENSG00000182985	CADM1
MSTRG.7290	474.788	1.6561	0.879322	0.000484277	0.0135253	12	ENSG00000111199	TRPV4
MSTRG.27240	98.3367	1.65335	0.446683	3.17779e-06	0.000241098	7	ENSG00000197093	GAL3ST4
MSTRG.11739	320.975	1.65259	0.366766	1.19677e-07	1.47995e-05	16	ENSG00000102898	NUTF2
MSTRG.10620	57.6175	1.65101	1.17165	0.00122317	0.0268267	15	ENSG00000185596	WASH3P
MSTRG.2365	731.643	1.64783	0.246459	5.12764e-13	3.09729e-10	1	ENSG00000135862	LAMC1
MSTRG.8396	93.8097	1.6399	0.924721	0.000623731	0.0162449	14	ENSG00000100938	GMPR2
MSTRG.20179	54.7019	1.63208	0.739498	0.000254536	0.00824226	22	ENSG00000133466	C1QTNF6
MSTRG.533	127.721	1.62805	0.571076	5.11618e-05	0.00233575	1	ENSG00000176092	CRYBG2
MSTRG.13975	159.994	1.62666	0.379433	3.32864e-07	3.50847e-05	17	ENSG00000035862	TIMP2
MSTRG.2654	1125.12	1.62635	0.448154	4.38779e-06	0.000311811	1	ENSG00000228470	AL929236.1
MSTRG.19786	12.6124	1.60226	1.47107	0.00232806	0.0424155	22	ENSG00000229492	FO681548.1
MSTRG.11799	191.815	1.59564	0.687632	0.000212934	0.00717623	16	ENSG00000103018	CYB5B
MSTRG.13375	4967.56	1.59397	0.495327	1.86855e-05	0.00102441	17	ENSG00000108424	KPNB1
MSTRG.23699	149.524	1.5903	0.824509	0.000505644	0.0138282	5	ENSG00000145632	PLK2
MSTRG.16159	10439.8	1.58989	0.26313	3.79013e-11	1.294e-08	19	ENSG00000087086	FTL
MSTRG.27199	447.229	1.58828	0.642625	0.000150978	0.00551421	7	ENSG00000106236	NPTX2
MSTRG.1589	341.81	1.58752	0.487699	1.68689e-05	0.000949554	1	ENSG00000155363	MOV10
MSTRG.23408	234.713	1.57682	0.339578	7.58935e-08	1.05478e-05	5	ENSG00000164237	CMBL
MSTRG.2480	300.97	1.57448	1.02815	0.00111775	0.0250776	1	ENSG00000163435	ELF3
MSTRG.3982	413.46	1.57063	0.341692	9.5693e-08	1.26278e-05	10	ENSG00000138166	DUSP5
MSTRG.19672	157.047	1.56078	0.656833	0.000202317	0.0068924	21	ENSG00000160223	ICOSLG
MSTRG.13236	10.1301	1.55981	1.50094	0.00268351	0.0467235	17	ENSG00000279602	AC109326.1
MSTRG.27309	193.03	1.55534	0.415125	3.36911e-06	0.000249584	7	ENSG00000128563	PRKRIP1
MSTRG.27764	83.2367	1.55509	0.726281	0.00034961	0.0105284	7	ENSG00000133612	AGAP3
MSTRG.18852	151.35	1.55178	0.662903	0.000224475	0.00746904	20	ENSG00000281376	ABALON
MSTRG.24386	89.653	1.55138	0.958099	0.000996653	0.0229845	5	ENSG00000120725	SIL1
MSTRG.1718	48.3227	1.53185	0.617845	0.00016879	0.00605216	1	ENSG00000275291	RF00003
MSTRG.1960	331.339	1.52968	0.764237	0.000498086	0.0137438	1	ENSG00000143621	ILF2
MSTRG.5897	471.065	1.52454	1.27332	0.00217641	0.0406912	12	ENSG00000111203	ITFG2
MSTRG.23417	274.509	1.51627	0.504033	4.21909e-05	0.00198982	5	ENSG00000164236	ANKRD33B
MSTRG.481	305.284	1.5159	0.531702	6.62083e-05	0.00282614	1	ENSG00000117602	RCAN3
ENSG00000236444	12.0191	1.51315	1.14087	0.0017894	0.0352487	13	ENSG00000236444	UBE2L5
MSTRG.3179	93.6614	1.5033	0.517929	5.8985e-05	0.00260946	10	ENSG00000180592	SKIDA1
MSTRG.29745	153.851	1.50221	1.2257	0.00215576	0.0405101	9	ENSG00000119408	NEK6
MSTRG.6022	6034.22	1.49994	0.342896	3.05375e-07	3.28487e-05	12	ENSG00000059804	SLC2A3
MSTRG.17922	207.841	1.49872	0.868631	0.00091658	0.0216464	2	ENSG00000204335	SP5
MSTRG.27501	443.718	1.49798	0.495524	4.21345e-05	0.00198982	7	ENSG00000106348	IMPDH1
MSTRG.23832	260.272	1.49722	0.56134	0.000113668	0.00436469	5	ENSG00000171617	ENC1
MSTRG.10354	232.285	1.49684	0.434052	1.10104e-05	0.000680778	15	ENSG00000103876	FAH
MSTRG.9402	65.1103	1.49356	0.687725	0.000377303	0.0111382	15	ENSG00000274471	AC242376.2
MSTRG.30637	45.2078	1.49111	1.2123	0.00218174	0.0406938	X	ENSG00000242732	RTL5
MSTRG.16703	176.415	1.49078	0.390826	3.0281e-06	0.000231982	2	ENSG00000143878	RHOB
MSTRG.6916	1886.31	1.48984	0.652431	0.000296373	0.0092905	12	ENSG00000135679	MDM2
MSTRG.27243	96.6095	1.47729	0.624236	0.000251822	0.00818812	7	ENSG00000239521	CASTOR3
MSTRG.2359	594.092	1.47449	0.295004	1.72067e-08	2.84825e-06	1	ENSG00000143333	RGS16
MSTRG.5036	217.064	1.46995	0.651803	0.000331447	0.0100904	11	ENSG00000175592	FOSL1
MSTRG.12338	178.433	1.46791	0.388556	3.65383e-06	0.000263227	17	ENSG00000132517	SLC52A1
MSTRG.30105	3308.66	1.46376	0.431826	1.44404e-05	0.00083072	MT	ENSG00000198695	MT-ND6
MSTRG.19063	452.202	1.46233	0.486793	4.83647e-05	0.00222096	20	ENSG00000196839	ADA
MSTRG.22473	73.3105	1.45863	0.426414	1.31731e-05	0.000780695	4	ENSG00000064042	LIMCH1
MSTRG.15204	316.889	1.4531	1.01169	0.00167468	0.0334617	19	ENSG00000173875	ZNF791
MSTRG.11434	166.098	1.44724	0.392857	5.40023e-06	0.000378619	16	ENSG00000279800	BCLAF1P2
MSTRG.11473	14.3142	1.44528	1.30651	0.00287166	0.0487035	16	ENSG00000280067	AC023818.1
MSTRG.1714	73.672	1.443	0.673792	0.000454778	0.0128922	1	ENSG00000232527	AC245595.1
MSTRG.260	1311.97	1.44209	0.413236	1.08192e-05	0.000674466	1	ENSG00000162490	DRAXIN
MSTRG.12209	35.2861	1.4308	0.853391	0.00116777	0.0259772	17	ENSG00000167703	SLC43A2
MSTRG.20248	270.417	1.42393	0.574735	0.000219048	0.00733508	22	ENSG00000100321	SYNGR1
MSTRG.8328	417.973	1.42221	0.51592	0.000106789	0.00414106	14	ENSG00000092203	TOX4
MSTRG.12375	107.937	1.41795	0.663321	0.000487618	0.0135541	17	ENSG00000262943	ALOX12P2
MSTRG.17865	1829.63	1.41719	0.555	0.00018415	0.00645552	2	ENSG00000115233	PSMD14
MSTRG.24810	19.3523	1.41713	1.20668	0.00271806	0.0470642	5	ENSG00000279821	AC145098.2
MSTRG.13188	730.705	1.41497	0.337123	7.85783e-07	7.37538e-05	17	ENSG00000068137	PLEKHH3
MSTRG.5475	83.0366	1.41144	0.594613	0.00029017	0.00913252	11	ENSG00000166025	AMOTL1
ENSG00000162591	33.3771	1.40887	0.75911	0.000884611	0.0211137	1	ENSG00000162591	MEGF6
MSTRG.1207	32.4692	1.40415	0.598561	0.000315425	0.00972001	1	ENSG00000244256	RN7SL130P
MSTRG.28913	102.284	1.40184	0.545398	0.00018304	0.0064454	8	ENSG00000261150	EPPK1
MSTRG.12420	892.218	1.39983	0.308935	1.90277e-07	2.16589e-05	17	ENSG00000129194	SOX15
MSTRG.20181	277.653	1.39679	0.576637	0.000267648	0.00861356	22	ENSG00000100065	CARD10
MSTRG.3946	434.261	1.39301	0.283076	3.05063e-08	4.79102e-06	10	ENSG00000148798	INA
MSTRG.27038	148.058	1.38117	1.11865	0.00266042	0.0464244	7	ENSG00000005486	RHBDD2
MSTRG.1811	42.691	1.37062	0.670781	0.000669759	0.0171872	1	ENSG00000201699	RNU1-59P
MSTRG.24971	783.116	1.36767	0.532803	0.000200385	0.0068563	6	ENSG00000124783	SSR1
MSTRG.17342	369.11	1.35552	0.436854	4.58482e-05	0.00211157	2	ENSG00000042445	RETSAT
MSTRG.19212	326.009	1.35335	0.372359	7.91383e-06	0.000514044	20	ENSG00000101144	BMP7
MSTRG.8925	2394.61	1.34192	0.306198	4.17402e-07	4.2802e-05	14	ENSG00000119707	RBM25
MSTRG.10032	88.5637	1.3395	0.949313	0.0022376	0.0413429	15	ENSG00000028528	SNX1
MSTRG.15918	186.323	1.33809	0.479114	0.000117719	0.00447145	19	ENSG00000028277	POU2F2
MSTRG.26178	247.914	1.33665	0.403372	2.45672e-05	0.00127757	6	ENSG00000152818	UTRN
MSTRG.10835	82.7362	1.33571	0.814283	0.00156463	0.0320371	16	ENSG00000008517	IL32
MSTRG.17726	74.4825	1.33415	0.686487	0.000900011	0.021345	2	ENSG00000150551	LYPD1
MSTRG.7379	109.184	1.32754	0.44172	6.55092e-05	0.00281869	12	ENSG00000135111	TBX3
MSTRG.2367	42.3311	1.32745	0.743595	0.00123817	0.0269701	1	ENSG00000058085	LAMC2
MSTRG.28047	93.712	1.32601	0.585914	0.000463666	0.0130969	8	ENSG00000277586	NEFL
MSTRG.10109	272.502	1.32275	0.581363	0.000454646	0.0128922	15	ENSG00000166949	SMAD3
MSTRG.2124	308.255	1.32015	0.902906	0.00216749	0.0406093	1	ENSG00000162734	PEA15
MSTRG.23222	212.398	1.3191	0.416661	4.09294e-05	0.00195975	4	ENSG00000129116	PALLD
MSTRG.13048	245.631	1.3178	0.387937	1.94366e-05	0.00104538	17	ENSG00000275832	ARHGAP23
MSTRG.12650	279.902	1.31484	0.646406	0.000786873	0.0193697	17	ENSG00000263934	SNORD3A
MSTRG.20846	306.804	1.31373	0.325083	1.84296e-06	0.000150749	3	ENSG00000163814	CDCP1
MSTRG.1235	370.073	1.31151	0.551621	0.000367501	0.0108804	1	ENSG00000116717	GADD45A
MSTRG.28160	1311.76	1.30018	0.542791	0.000362065	0.0107694	8	ENSG00000156675	RAB11FIP1
MSTRG.31166	679.769	1.29877	0.452493	0.000103678	0.00405041	X	ENSG00000184216	IRAK1
MSTRG.4884	152.522	1.29803	0.802797	0.00179105	0.0352487	11	ENSG00000124942	AHNAK
MSTRG.31223	26.2878	1.29601	0.91964	0.00248903	0.0445196	X	ENSG00000124334	IL9R
MSTRG.6972	50.2745	1.29324	0.615506	0.000722214	0.0182061	12	ENSG00000173401	GLIPR1L1
ENSG00000179542	24.0664	1.28982	0.630766	0.000820887	0.0199876	X	ENSG00000179542	SLITRK4
MSTRG.13516	542.611	1.28721	0.479117	0.000177279	0.00629903	17	ENSG00000008294	SPAG9
MSTRG.23110	174.622	1.2778	0.614144	0.000785304	0.0193614	4	ENSG00000071205	ARHGAP10
MSTRG.9582	296.297	1.27475	0.462655	0.000151346	0.00551483	15	ENSG00000021776	AQR
MSTRG.4974	211.805	1.26955	0.481717	0.00021194	0.00715812	11	ENSG00000171219	CDC42BPG
MSTRG.791	266.066	1.25631	0.674246	0.00129012	0.027604	1	ENSG00000185668	POU3F1
MSTRG.4232	285.193	1.2548	0.48242	0.000240433	0.00793279	11	ENSG00000177595	PIDD1
MSTRG.28645	638.521	1.25367	0.390772	4.12981e-05	0.00196542	8	ENSG00000048392	RRM2B
MSTRG.5007	1074.1	1.24524	0.544075	0.000535736	0.0144566	11	ENSG00000251562	MALAT1
MSTRG.6389	675.051	1.23523	0.328608	6.41224e-06	0.00043407	12	ENSG00000151233	GXYLT1
MSTRG.22001	3537.72	1.23149	0.364312	2.46506e-05	0.00127768	3	ENSG00000114867	EIF4G1
MSTRG.25646	443.416	1.22855	0.357034	2.01963e-05	0.00107156	6	ENSG00000151914	DST
MSTRG.13479	95.9236	1.2256	0.604165	0.00100555	0.0231243	17	ENSG00000005884	ITGA3
MSTRG.19081	2103.87	1.22345	0.329492	7.77537e-06	0.000508801	20	ENSG00000124145	SDC4
MSTRG.3054	83.3891	1.22046	0.512033	0.000454196	0.0128922	10	ENSG00000107485	GATA3
MSTRG.24573	134.372	1.21876	0.79703	0.00254189	0.0450569	5	ENSG00000183876	ARSI
MSTRG.24938	810.664	1.21795	0.356831	2.26819e-05	0.00118345	6	ENSG00000112739	PRPF4B
MSTRG.6178	102.658	1.21786	0.611481	0.00110842	0.0249395	12	ENSG00000151491	EPS8
MSTRG.13119	753.656	1.21756	0.29403	1.48736e-06	0.00012425	17	ENSG00000141753	IGFBP4
MSTRG.15308	400.555	1.2133	0.347372	1.74288e-05	0.000970636	19	ENSG00000105127	AKAP8
MSTRG.30082	18373.8	1.20921	0.349564	1.97337e-05	0.00105057	MT	ENSG00000198888	MT-ND1
MSTRG.29794	541.49	1.20603	0.404224	9.16556e-05	0.00364418	9	ENSG00000136830	FAM129B
MSTRG.6262	32.7179	1.20344	0.604514	0.00115438	0.0257887	12	ENSG00000255725	TDGP1
MSTRG.1162	390.723	1.20308	0.396072	7.83657e-05	0.00319866	1	ENSG00000177606	JUN
MSTRG.23135	527.021	1.2018	0.411573	0.000111731	0.00431139	4	ENSG00000109670	FBXW7
MSTRG.1242	115.173	1.2004	0.460349	0.000269024	0.00862251	1	ENSG00000116729	WLS
MSTRG.30260	6508.14	1.20008	0.415661	0.000123491	0.00462869	X	ENSG00000130066	SAT1
MSTRG.10323	197.955	1.19389	0.53782	0.000717079	0.0181641	15	ENSG00000166426	CRABP1
MSTRG.5261	277.425	1.1852	0.550202	0.000851887	0.0205001	11	ENSG00000214517	PPME1
MSTRG.27498	644.147	1.1838	0.286085	1.60134e-06	0.000132363	7	ENSG00000106344	RBM28
MSTRG.30583	214.883	1.17898	0.637423	0.00163515	0.0329231	X	ENSG00000090776	EFNB1
MSTRG.12693	27.8972	1.17082	0.642466	0.00176162	0.0348882	17	ENSG00000214822	KRT16P3
MSTRG.8702	154.137	1.16614	0.481881	0.000474967	0.013368	14	ENSG00000126775	ATG14
MSTRG.14954	962.645	1.16386	0.316331	9.86505e-06	0.00062472	19	ENSG00000130254	SAFB2
MSTRG.14878	664.58	1.16365	0.305694	6.14142e-06	0.000419352	19	ENSG00000161091	MFSD12
MSTRG.16151	419.923	1.16338	0.617549	0.00159758	0.0324579	19	ENSG00000087074	PPP1R15A
MSTRG.2637	248.24	1.16272	0.396572	0.000117582	0.00447145	1	ENSG00000117691	NENF
MSTRG.1738	90.9133	1.16108	0.74866	0.00288799	0.0488749	1	ENSG00000117262	GPR89A
MSTRG.3102	51.1209	1.16099	0.711434	0.00253805	0.0450396	10	ENSG00000151474	FRMD4A
MSTRG.19849	118.36	1.16039	0.545641	0.000967101	0.0226017	22	ENSG00000128191	DGCR8
MSTRG.20026	84.9613	1.15332	0.430697	0.000248509	0.00811399	22	ENSG00000183762	KREMEN1
MSTRG.30104	11151.4	1.14429	0.558564	0.00119831	0.0265436	MT	ENSG00000198786	MT-ND5
MSTRG.4640	151.679	1.13563	0.501728	0.000752477	0.0187172	11	ENSG00000060749	QSER1
MSTRG.31001	643.618	1.13377	0.33033	2.50936e-05	0.00128789	X	ENSG00000076716	GPC4
MSTRG.2058	131.931	1.13093	0.486165	0.000654418	0.0168763	1	ENSG00000160803	UBQLN4
MSTRG.27627	487.238	1.12331	0.310603	1.33463e-05	0.000787986	7	ENSG00000157741	UBN2
MSTRG.7003	137.688	1.12268	0.594378	0.00177238	0.0350162	12	ENSG00000165891	E2F7
ENSG00000140807	105.013	1.12244	0.580168	0.00161679	0.0326982	16	ENSG00000140807	NKD1
MSTRG.22067	69.964	1.12172	0.495835	0.000782046	0.0193114	3	ENSG00000090530	P3H2
MSTRG.10023	39.2134	1.12065	0.597102	0.00182557	0.0355447	15	ENSG00000074410	CA12
MSTRG.18537	186.158	1.11385	0.421013	0.000297595	0.00931023	2	ENSG00000204104	TRAF3IP1
MSTRG.4639	97.4526	1.11306	0.658523	0.00264096	0.0462904	11	ENSG00000135378	PRRG4
MSTRG.3684	79.5717	1.10918	0.620224	0.00223662	0.0413429	10	ENSG00000122359	ANXA11
MSTRG.26634	207.81	1.10863	0.452967	0.000510384	0.0138918	7	ENSG00000005020	SKAP2
MSTRG.1675	49.4683	1.10022	0.61332	0.0022713	0.0416714	1	ENSG00000273727	RF00003
MSTRG.30816	225.114	1.09948	0.444622	0.000488801	0.013555	X	ENSG00000089682	RBM41
MSTRG.15	4265.72	1.09743	0.373723	0.000133586	0.00494805	1	ENSG00000225972	MTND1P23
MSTRG.27272	1692.84	1.09698	0.403856	0.000254174	0.00824226	7	ENSG00000087087	SRRT
MSTRG.16108	208.312	1.09493	0.617265	0.0023946	0.0433761	19	ENSG00000024422	EHD2
MSTRG.11100	615.85	1.09341	0.473799	0.000753216	0.0187172	16	ENSG00000205730	ITPRIPL2
MSTRG.26463	530.786	1.08635	0.306825	1.87206e-05	0.00102441	7	ENSG00000155034	FBXL18
MSTRG.8554	1326.69	1.08466	0.343095	6.80177e-05	0.00287155	14	ENSG00000100941	PNN
MSTRG.26836	74.6461	1.08284	0.590055	0.00220612	0.040954	7	ENSG00000136205	TNS3
MSTRG.1341	38.2742	1.08226	0.630754	0.00276292	0.0476308	1	ENSG00000055732	MCOLN3
MSTRG.17484	618.84	1.06884	0.386756	0.000236629	0.0078281	2	ENSG00000071054	MAP4K4
MSTRG.18507	133.875	1.06358	0.434922	0.000573032	0.0152018	2	ENSG00000168505	GBX2
MSTRG.4705	456.988	1.06253	0.330276	5.92395e-05	0.00261336	11	ENSG00000085117	CD82
MSTRG.15190	90.6454	1.05971	0.411682	0.000410754	0.0118801	19	ENSG00000197857	ZNF44
MSTRG.28212	100.034	1.057	0.603889	0.00279519	0.0479493	8	ENSG00000029534	ANK1
MSTRG.18868	221.696	1.05542	0.542421	0.00190619	0.0368678	20	ENSG00000171456	ASXL1
MSTRG.17559	117.621	1.05213	0.602455	0.00285639	0.0485494	2	ENSG00000114999	TTL
MSTRG.19532	1731.66	1.04355	0.347027	0.000120393	0.00453423	21	ENSG00000243927	MRPS6
MSTRG.28488	108.825	1.03558	0.436462	0.000740882	0.0185575	8	ENSG00000085719	CPNE3
MSTRG.8346	408.239	1.03234	0.556302	0.00245038	0.0440816	14	ENSG00000197324	LRP10
MSTRG.8151	462.058	1.03125	0.444094	0.000851309	0.0205001	13	ENSG00000043355	ZIC2
MSTRG.11854	501.07	1.03075	0.50282	0.00162826	0.0328265	16	ENSG00000140832	MARVELD3
MSTRG.7292	460.518	1.02661	0.318125	6.134e-05	0.00267596	12	ENSG00000139433	GLTP
MSTRG.13163	4343.51	1.025	0.470756	0.00123243	0.0268824	17	ENSG00000108773	KAT2A
MSTRG.30141	113.129	1.02497	0.469596	0.00121709	0.0267755	X	ENSG00000285756	BX890604.2
MSTRG.1231	939.99	1.02333	0.384451	0.000350495	0.0105284	1	ENSG00000198160	MIER1
MSTRG.13477	61.7913	1.02197	0.56945	0.00284962	0.0485393	17	ENSG00000064195	DLX3
MSTRG.25456	253.973	1.01611	0.421627	0.000706336	0.0179209	6	ENSG00000112079	STK38
MSTRG.9495	132.788	1.01606	0.510463	0.00193439	0.0373213	15	ENSG00000206149	HERC2P9
MSTRG.5241	115.682	1.01291	0.439362	0.000930246	0.0219033	11	ENSG00000054967	RELT
MSTRG.23753	804.628	1.01263	0.412156	0.000629734	0.0163471	5	ENSG00000153914	SREK1
MSTRG.8847	453.889	1.01077	0.483834	0.00157366	0.0320965	14	ENSG00000100554	ATP6V1D
MSTRG.21986	781.557	1.00602	0.321459	8.78294e-05	0.00350982	3	ENSG00000114770	ABCC5
MSTRG.4269	85.8497	1.0053	0.516846	0.00219962	0.0409302	11	ENSG00000167244	IGF2
MSTRG.739	1395.15	1.00172	0.340435	0.000160229	0.00579642	1	ENSG00000092853	CLSPN
MSTRG.9734	197.18	1.00119	0.465377	0.00139669	0.0294825	15	ENSG00000237289	CKMT1B
MSTRG.23804	638.734	1.00023	0.418033	0.000768422	0.0190348	5	ENSG00000145734	BDP1
MSTRG.14515	296.693	-1.00809	0.48021	0.00154841	0.032023	18	ENSG00000167220	HDHD2
MSTRG.25474	84.4979	-1.01509	0.476061	0.00140738	0.0296285	6	ENSG00000156639	ZFAND3
MSTRG.19895	220.859	-1.02153	0.306771	4.37714e-05	0.00203382	22	ENSG00000161179	YDJC
MSTRG.356	110.421	-1.02176	0.40817	0.00054439	0.0146649	1	ENSG00000238142	BX284668.5
MSTRG.10654	382.272	-1.02506	0.45165	0.000985722	0.0228667	16	ENSG00000172366	MCRIP2
MSTRG.15764	29.5207	-1.02766	0.579727	0.00292317	0.0491349	19	ENSG00000188227	ZNF793
MSTRG.4236	62.6477	-1.03036	0.574429	0.00278517	0.0478567	11	ENSG00000177685	CRACR2B
MSTRG.15212	746.341	-1.03257	0.267616	6.23063e-06	0.000423602	19	ENSG00000123144	TRIR
MSTRG.20750	379.315	-1.03334	0.516683	0.00180548	0.0353996	3	ENSG00000144677	CTDSPL
MSTRG.5430	291.749	-1.03972	0.570555	0.00256305	0.0453297	11	ENSG00000109861	CTSC
MSTRG.15487	154.526	-1.0492	0.423617	0.000546731	0.014687	19	ENSG00000256229	ZNF486
MSTRG.28275	2227.9	-1.05183	0.29616	1.90995e-05	0.00103426	8	ENSG00000187735	TCEA1
MSTRG.2699	58.0881	-1.06195	0.484032	0.00107469	0.0243902	1	ENSG00000228106	AL392172.1
MSTRG.28105	45.3073	-1.06284	0.525863	0.00158861	0.0323176	8	ENSG00000271869	AC026979.2
MSTRG.10053	270.511	-1.06421	0.300887	1.97114e-05	0.00105057	15	ENSG00000140451	PIF1
MSTRG.12823	225.078	-1.06953	0.455249	0.000721776	0.0182061	17	ENSG00000167543	TP53I13
MSTRG.11635	108.645	-1.06974	0.551976	0.00186081	0.0361684	16	ENSG00000181938	GINS3
MSTRG.27114	56.0374	-1.07188	0.530626	0.00155329	0.032023	7	ENSG00000075303	SLC25A40
MSTRG.5331	982.698	-1.07297	0.421786	0.000431909	0.012378	11	ENSG00000149269	PAK1
MSTRG.7093	52.9581	-1.07423	0.591768	0.0023504	0.0426247	12	ENSG00000120833	SOCS2
MSTRG.12984	143.57	-1.0822	0.436722	0.000503	0.0137864	17	ENSG00000172123	SLFN12
MSTRG.12429	194.808	-1.08527	0.484896	0.000910361	0.021532	17	ENSG00000132510	KDM6B
MSTRG.23951	51.3616	-1.08537	0.552512	0.00168537	0.0336324	5	ENSG00000164176	EDIL3
MSTRG.14989	181.478	-1.08691	0.416796	0.000351554	0.0105284	19	ENSG00000125648	SLC25A23
MSTRG.30707	123.281	-1.08955	0.615389	0.00244751	0.0440805	X	ENSG00000155008	APOOL
MSTRG.320	301.844	-1.0909	0.408224	0.000291519	0.0091566	1	ENSG00000179743	AL450998.2
MSTRG.9827	42.0083	-1.09271	0.56608	0.00177255	0.0350162	15	ENSG00000156958	GALK2
MSTRG.6423	566.067	-1.09697	0.644144	0.00270696	0.0470274	12	ENSG00000111371	SLC38A1
MSTRG.6276	437.385	-1.09826	0.446605	0.000508053	0.0138524	12	ENSG00000064102	INTS13
MSTRG.28504	255.611	-1.09838	0.418018	0.000324186	0.00994403	8	ENSG00000123119	NECAB1
MSTRG.19034	86.0355	-1.10076	0.45535	0.000562091	0.0149368	20	ENSG00000174306	ZHX3
MSTRG.23153	256.671	-1.10132	0.531878	0.00128285	0.0275234	4	ENSG00000145423	SFRP2
MSTRG.18559	78.4522	-1.10321	0.671066	0.00294237	0.0493169	2	ENSG00000130294	KIF1A
MSTRG.19100	423.778	-1.10685	0.647266	0.00259733	0.04573	20	ENSG00000101473	ACOT8
MSTRG.7503	49.4968	-1.11689	0.610922	0.00202845	0.0387552	12	ENSG00000176383	B3GNT4
MSTRG.28520	39.3475	-1.11718	0.502262	0.000865907	0.0207391	8	ENSG00000205133	TRIQK
MSTRG.29119	66.4735	-1.12302	0.502744	0.000833991	0.0202127	9	ENSG00000235453	SMIM27
MSTRG.24111	63.3323	-1.12574	0.675579	0.00265217	0.0463589	5	ENSG00000164209	SLC25A46
MSTRG.30439	4768.49	-1.13223	0.44618	0.000381126	0.0111671	X	ENSG00000102096	PIM2
MSTRG.9607	186.068	-1.1335	0.383653	0.000117115	0.00447145	15	ENSG00000166068	SPRED1
MSTRG.18602	263.353	-1.13469	0.370281	8.3481e-05	0.00336171	20	ENSG00000177732	SOX12
MSTRG.2378	175.505	-1.13832	0.377214	9.56818e-05	0.00377559	1	ENSG00000198860	TSEN15
MSTRG.18057	119.39	-1.14953	0.480066	0.00052756	0.0142851	2	ENSG00000003436	TFPI
MSTRG.16585	407.303	-1.15001	0.361763	5.63662e-05	0.00252203	2	ENSG00000151353	TMEM18
MSTRG.12565	733.788	-1.1603	0.671036	0.00215285	0.0405101	17	ENSG00000133030	MPRIP
MSTRG.30845	91.8389	-1.16124	0.482012	0.000494021	0.0136595	X	ENSG00000225366	TDGF1P3
MSTRG.10272	259.424	-1.17051	0.619631	0.00155048	0.032023	15	ENSG00000167196	FBXO22
MSTRG.16222	243.066	-1.1722	0.527594	0.000755098	0.0187343	19	ENSG00000169136	ATF5
MSTRG.26571	651.535	-1.17391	0.401417	0.000117312	0.00447145	7	ENSG00000243004	AC005062.1
MSTRG.25973	1324.81	-1.1745	0.297124	3.42521e-06	0.000252549	6	ENSG00000277443	MARCKS
MSTRG.7166	273.33	-1.17635	0.563599	0.00101126	0.0231851	12	ENSG00000075089	ACTR6
MSTRG.23536	152.684	-1.17796	0.55665	0.000944915	0.0221822	5	ENSG00000145604	SKP2
MSTRG.18792	62.5377	-1.18669	0.535012	0.000733591	0.0184042	20	ENSG00000088970	KIZ
MSTRG.14666	226.676	-1.19324	0.480444	0.000378206	0.011144	18	ENSG00000263711	AC079062.1
MSTRG.24237	37.6814	-1.20244	0.699318	0.00194542	0.0373963	5	ENSG00000245937	LINC01184
MSTRG.3970	117.263	-1.2053	0.457181	0.000246213	0.00807259	10	ENSG00000065621	GSTO2
MSTRG.10838	636.328	-1.21751	0.294845	1.56015e-06	0.000129641	16	ENSG00000130182	ZSCAN10
MSTRG.15580	73.7297	-1.22518	0.631128	0.00120413	0.0266349	19	ENSG00000261824	LINC00662
MSTRG.30720	36.6174	-1.22732	0.784135	0.00234801	0.0426247	X	ENSG00000186310	NAP1L3
MSTRG.25695	73.4729	-1.22764	0.603955	0.000991554	0.0229509	6	ENSG00000154079	SDHAF4
MSTRG.939	636.264	-1.2297	0.746097	0.00203886	0.0388596	1	ENSG00000142945	KIF2C
MSTRG.29690	81.5631	-1.23522	0.409107	7.72065e-05	0.00318249	9	ENSG00000078725	BRINP1
MSTRG.30933	971.844	-1.2411	0.543454	0.000547748	0.014687	X	ENSG00000158290	CUL4B
MSTRG.24296	16.831	-1.25875	0.825906	0.00230178	0.0420007	5	ENSG00000053108	FSTL4
MSTRG.9877	150.746	-1.26037	0.44675	0.00013015	0.00484363	15	ENSG00000104112	SCG3
MSTRG.22902	120.134	-1.2624	0.463401	0.000169669	0.00606982	4	ENSG00000005059	MCUB
MSTRG.28507	106.385	-1.26296	0.436994	0.00010626	0.00413073	8	ENSG00000155099	PIP4P2
MSTRG.22764	62.3847	-1.26411	0.716592	0.00151897	0.0315547	4	ENSG00000177432	NAP1L5
MSTRG.25220	512.445	-1.26423	0.512453	0.000331528	0.0100904	6	ENSG00000206503	HLA-A
MSTRG.25883	1421.94	-1.26572	0.470891	0.000185823	0.00647085	6	ENSG00000272398	CD24
MSTRG.9845	68.7811	-1.27025	0.503119	0.000282327	0.00899379	15	ENSG00000285410	GABPB1-IT1
MSTRG.11573	103.391	-1.27282	0.834141	0.00221255	0.0410248	16	ENSG00000125124	BBS2
MSTRG.3917	180.418	-1.27332	0.314844	1.97595e-06	0.00015914	10	ENSG00000107874	CUEDC2
MSTRG.8092	70.355	-1.27951	0.472889	0.000171426	0.00611875	13	ENSG00000152749	GPR180
MSTRG.21071	83.6184	-1.27957	0.557279	0.000482826	0.0135253	3	ENSG00000163946	TASOR
MSTRG.11531	48.708	-1.28223	0.672321	0.00110633	0.0249339	16	ENSG00000103460	TOX3
MSTRG.17040	49.4663	-1.28789	0.48231	0.000184952	0.00646882	2	ENSG00000170634	ACYP2
MSTRG.19102	83.516	-1.28849	0.617204	0.00075251	0.0187172	20	ENSG00000132801	ZSWIM3
MSTRG.10303	34.3583	-1.28943	0.902696	0.00245909	0.0441877	15	ENSG00000260776	AC104758.3
MSTRG.22309	886.853	-1.29372	0.814489	0.0018978	0.0367508	4	ENSG00000178988	MRFAP1L1
MSTRG.1102	163.117	-1.29469	0.418546	5.40693e-05	0.00243312	1	ENSG00000162384	CZIB
MSTRG.7277	104.687	-1.30335	0.61289	0.000666025	0.0171474	12	ENSG00000189046	ALKBH2
MSTRG.6153	315.207	-1.3039	0.336293	3.57276e-06	0.000259356	12	ENSG00000171681	ATF7IP
MSTRG.17335	732.361	-1.30693	0.30885	8.56333e-07	7.911e-05	2	ENSG00000152284	TCF7L1
MSTRG.16367	60.1117	-1.32237	0.661653	0.000830265	0.0201535	19	ENSG00000269842	AC011453.1
MSTRG.8986	55.7513	-1.32361	0.743312	0.00126079	0.0273378	14	ENSG00000119684	MLH3
MSTRG.4859	18.616	-1.32642	0.975501	0.00249029	0.0445196	11	ENSG00000243742	RPLP0P2
MSTRG.9049	78.4339	-1.3408	0.415363	3.20772e-05	0.00158919	14	ENSG00000063761	ADCK1
MSTRG.2652	65.6348	-1.34163	0.73857	0.00112697	0.0252482	1	ENSG00000136643	RPS6KC1
MSTRG.21692	83.4026	-1.34413	0.608821	0.000502231	0.0137864	3	ENSG00000268129	AC026304.1
MSTRG.22709	216.1	-1.35393	0.478698	0.000102767	0.00402484	4	ENSG00000173085	COQ2
MSTRG.24703	124.84	-1.37167	0.388919	1.11144e-05	0.000684516	5	ENSG00000188573	FBLL1
MSTRG.4069	202.07	-1.37655	0.463661	6.52574e-05	0.00281557	10	ENSG00000066468	FGFR2
MSTRG.6987	789.28	-1.37904	0.597932	0.000367876	0.0108804	12	ENSG00000139289	PHLDA1
MSTRG.7406	927.84	-1.38691	0.30502	1.82243e-07	2.14754e-05	12	ENSG00000176834	VSIG10
MSTRG.27632	18.8183	-1.38845	0.908566	0.00165995	0.0332943	7	ENSG00000236279	CLEC2L
MSTRG.31039	565.118	-1.39732	0.342617	1.32953e-06	0.0001141	X	ENSG00000178947	SMIM10L2A
MSTRG.22935	3473.1	-1.4023	1.01164	0.0020204	0.0386485	4	ENSG00000249532	MIR302CHG
MSTRG.26152	29.9231	-1.40316	1.1881	0.0027619	0.0476308	6	ENSG00000164442	CITED2
MSTRG.11487	23.1104	-1.41037	1.00045	0.00191311	0.0369562	16	ENSG00000102924	CBLN1
MSTRG.13074	263.814	-1.41085	0.495463	8.53393e-05	0.00341902	17	ENSG00000263874	LINC00672
MSTRG.13989	219.614	-1.41233	0.636421	0.0004133	0.0119103	17	ENSG00000141582	CBX4
MSTRG.20841	116.98	-1.41579	0.416359	1.55095e-05	0.000888963	3	ENSG00000284498	MIR564
MSTRG.19960	133.536	-1.42555	0.96323	0.00165267	0.0331907	22	ENSG00000099994	SUSD2
MSTRG.1246	231.965	-1.43131	0.487765	6.35923e-05	0.00275129	1	ENSG00000024526	DEPDC1
MSTRG.6162	565.879	-1.437	0.748162	0.000728618	0.0183087	12	ENSG00000246705	H2AFJ
MSTRG.30481	164.021	-1.43822	0.59147	0.000236762	0.0078281	X	ENSG00000196368	NUDT11
MSTRG.26219	14.305	-1.43869	1.0559	0.00194447	0.0373963	6	ENSG00000278899	AL358852.1
MSTRG.29093	141.495	-1.43981	0.541729	0.000133383	0.00494805	9	ENSG00000099810	MTAP
MSTRG.29328	105.671	-1.44413	0.705705	0.000555134	0.0147769	9	ENSG00000135045	C9orf40
MSTRG.1728	136.966	-1.44413	0.732599	0.000647512	0.0167256	1	ENSG00000215784	FAM72D
MSTRG.3804	53.4088	-1.44466	0.650359	0.000380143	0.0111671	10	ENSG00000138185	ENTPD1
MSTRG.24609	16.5976	-1.44551	0.886553	0.00122475	0.0268267	5	ENSG00000213433	RPLP1P6
MSTRG.31210	86.729	-1.4495	1.16335	0.00229144	0.0419429	X	ENSG00000155961	RAB39B
MSTRG.645	32.6138	-1.45024	0.758829	0.000719258	0.0181899	1	ENSG00000260386	LINC01225
MSTRG.23028	1003.56	-1.45045	0.344432	6.85542e-07	6.60518e-05	4	ENSG00000151012	SLC7A11
MSTRG.14589	385.692	-1.45583	0.323271	1.90317e-07	2.16589e-05	18	ENSG00000258609	LINC-ROR
MSTRG.19062	144.32	-1.47043	0.757219	0.000645092	0.0166906	20	ENSG00000168734	PKIG
MSTRG.27238	388.994	-1.48376	0.951564	0.00127533	0.0274876	7	ENSG00000188186	LAMTOR4
MSTRG.372	27.5746	-1.48711	1.29203	0.00249598	0.0445448	1	ENSG00000117154	IGSF21
MSTRG.24755	1661.9	-1.48825	0.605966	0.000198021	0.00682001	5	ENSG00000113739	STC2
MSTRG.12713	160.081	-1.4885	0.355854	7.08387e-07	6.78367e-05	17	ENSG00000274180	NATD1
MSTRG.5159	174.673	-1.49414	1.27923	0.00240041	0.0433814	11	ENSG00000162344	FGF19
MSTRG.6780	43.9283	-1.49545	1.28097	0.00239735	0.0433761	12	ENSG00000155980	KIF5A
MSTRG.24683	416.654	-1.49613	0.711271	0.000434725	0.012436	5	ENSG00000072571	HMMR
MSTRG.17756	465.445	-1.49643	0.729042	0.000483773	0.0135253	2	ENSG00000076003	MCM6
MSTRG.17228	261.141	-1.49837	0.778872	0.000626633	0.0162935	2	ENSG00000075340	ADD2
MSTRG.1800	14.7538	-1.50408	0.927023	0.00109262	0.0247256	1	ENSG00000280649	AC245100.8
MSTRG.25020	228.82	-1.50508	0.606131	0.000178085	0.00631338	6	ENSG00000215022	AL008729.1
MSTRG.18478	149.755	-1.50932	1.13371	0.00178687	0.0352487	2	ENSG00000115468	EFHD1
MSTRG.26579	32.4614	-1.52206	0.628641	0.000198889	0.00682068	7	ENSG00000164651	SP8
MSTRG.14101	110.638	-1.52743	1.24034	0.00204617	0.0389516	17	ENSG00000182459	TEX19
MSTRG.23229	237.276	-1.52813	0.639634	0.000211732	0.00715812	4	ENSG00000145439	CBR4
MSTRG.5319	28.3571	-1.5448	1.09567	0.00146479	0.0305505	11	ENSG00000255135	AP002360.1
MSTRG.12176	400.807	-1.54694	0.337749	1.09057e-07	1.39247e-05	17	ENSG00000183688	RFLNB
MSTRG.21299	2032.67	-1.56244	0.273077	2.75177e-10	8.00306e-08	3	ENSG00000121570	DPPA4
MSTRG.16944	492.002	-1.56717	0.526357	4.10631e-05	0.00196017	2	ENSG00000057935	MTA3
MSTRG.19253	44.0686	-1.5712	0.513461	3.19094e-05	0.00158588	20	ENSG00000179242	CDH4
MSTRG.7121	418.981	-1.57299	0.305353	6.22516e-09	1.20348e-06	12	ENSG00000136014	USP44
ENSG00000138622	19.3581	-1.58607	1.57747	0.00273735	0.0472938	15	ENSG00000138622	HCN4
MSTRG.21316	27.3477	-1.59499	0.709358	0.000251609	0.00818812	3	ENSG00000114529	C3orf52
MSTRG.959	153.031	-1.61096	1.28779	0.00173333	0.0345456	1	ENSG00000132781	MUTYH
MSTRG.24900	79.5179	-1.61185	1.31864	0.00182084	0.0355447	6	ENSG00000112679	DUSP22
ENSG00000172915	9.46027	-1.62231	1.5005	0.00229769	0.0420007	13	ENSG00000172915	NBEA
MSTRG.16176	16.2015	-1.6317	1.61465	0.00255976	0.0453226	19	ENSG00000177380	PPFIA3
MSTRG.6346	153.021	-1.64231	0.51837	1.95291e-05	0.00104677	12	ENSG00000151743	AMN1
MSTRG.12340	267.118	-1.64337	0.695368	0.000173068	0.00616336	17	ENSG00000234327	AC012146.1
MSTRG.26078	254.465	-1.65157	0.38669	3.3644e-07	3.52253e-05	6	ENSG00000197594	ENPP1
MSTRG.22820	21.3868	-1.65644	1.32091	0.00161241	0.0326747	4	ENSG00000145358	DDIT4L
MSTRG.6826	183.95	-1.67105	0.335563	1.18948e-08	2.07564e-06	12	ENSG00000111110	PPM1H
MSTRG.6776	295.76	-1.6799	0.299944	4.16839e-10	1.1287e-07	12	ENSG00000175197	DDIT3
MSTRG.20219	38.4242	-1.68866	1.15679	0.00104797	0.0238974	22	ENSG00000100206	DMC1
MSTRG.26843	303.779	-1.69727	0.453688	2.4831e-06	0.000195965	7	ENSG00000106070	GRB10
MSTRG.24526	942.068	-1.69911	0.493351	7.04527e-06	0.000468839	5	ENSG00000113657	DPYSL3
MSTRG.30898	31.6021	-1.70065	0.622533	6.01289e-05	0.00263778	X	ENSG00000077713	SLC25A43
ENSG00000183873	22.3499	-1.71581	0.691249	0.000110787	0.0042855	3	ENSG00000183873	SCN5A
MSTRG.12915	11.0094	-1.71625	1.9865	0.0028849	0.0488749	17	ENSG00000264164	AC090616.2
MSTRG.19933	2254.1	-1.71982	0.287391	3.96933e-11	1.32635e-08	22	ENSG00000280623	PCAT14
MSTRG.30937	56.613	-1.73094	0.611377	4.28654e-05	0.00200787	X	ENSG00000280142	AL357562.1
MSTRG.28306	20.7993	-1.73113	1.64518	0.00211448	0.0401062	8	ENSG00000167912	AC090152.1
MSTRG.27460	730.108	-1.73126	0.386634	1.12837e-07	1.42765e-05	7	ENSG00000008311	AASS
MSTRG.1517	411.759	-1.74614	0.518639	8.18178e-06	0.000528786	1	ENSG00000134222	PSRC1
MSTRG.3340	163.244	-1.75117	0.573658	2.16647e-05	0.00113414	10	ENSG00000107562	CXCL12
MSTRG.5820	32.6734	-1.76275	0.909149	0.000351951	0.0105284	11	ENSG00000134954	ETS1
MSTRG.12195	132.814	-1.76358	0.539595	1.08224e-05	0.000674466	17	ENSG00000159842	ABR
MSTRG.25173	63.0076	-1.7726	0.740414	0.000122157	0.00458967	6	ENSG00000197238	HIST1H4J
MSTRG.8157	29.3042	-1.78973	1.65756	0.00188447	0.036583	13	ENSG00000134864	GGACT
ENSG00000067842	9.747	-1.79219	1.78417	0.00214872	0.0405101	X	ENSG00000067842	ATP2B3
MSTRG.7241	7.48291	-1.80726	1.82	0.00215641	0.0405101	12	ENSG00000277715	AC079174.2
MSTRG.28301	349.315	-1.81141	0.586196	1.6938e-05	0.00095004	8	ENSG00000035681	NSMAF
MSTRG.12884	78.16	-1.81735	0.622264	2.75854e-05	0.00139751	17	ENSG00000181481	RNF135
MSTRG.14613	48.87	-1.81972	0.639167	3.38281e-05	0.00166542	18	ENSG00000183287	CCBE1
MSTRG.21225	39.8968	-1.8212	0.616499	2.48289e-05	0.00128269	3	ENSG00000178694	NSUN3
MSTRG.5971	304.272	-1.82539	1.29507	0.000952166	0.0223191	12	ENSG00000111652	COPS7A
MSTRG.12511	71.6931	-1.82611	0.449724	5.3485e-07	5.28291e-05	17	ENSG00000153976	HS3ST3A1
MSTRG.24907	217.362	-1.83669	0.327756	2.81806e-10	8.04683e-08	6	ENSG00000112699	GMDS
MSTRG.6400	117.149	-1.85292	0.733957	7.50918e-05	0.00311988	12	ENSG00000139174	PRICKLE1
MSTRG.1615	644.643	-1.85309	1.45479	0.00120915	0.0267085	1	ENSG00000116774	OLFML3
MSTRG.2384	112.896	-1.85821	0.418047	9.64875e-08	1.26278e-05	1	ENSG00000135842	FAM129A
MSTRG.29417	134.582	-1.88466	0.496124	1.29658e-06	0.000111883	9	ENSG00000231107	LINC01508
MSTRG.5840	239.697	-1.88585	1.15508	0.000554888	0.0147769	11	ENSG00000166086	JAM3
MSTRG.11032	181.802	-1.90301	1.20596	0.000608975	0.0159134	16	ENSG00000157045	NTAN1
MSTRG.21823	539.011	-1.90772	1.03987	0.000348074	0.0105284	3	ENSG00000248710	AC079594.2
MSTRG.9813	1229.51	-1.91157	0.775799	7.84136e-05	0.00319866	15	ENSG00000128951	DUT
MSTRG.12805	183.902	-1.91968	0.415949	3.82772e-08	5.89357e-06	17	ENSG00000179761	PIPOX
MSTRG.17819	584.902	-1.92339	0.350982	4.57556e-10	1.17335e-07	2	ENSG00000177519	RPRM
MSTRG.12626	47.8761	-1.92804	0.844654	0.000119649	0.00452554	17	ENSG00000224126	UBE2SP2
MSTRG.11389	111.976	-1.92977	2.12313	0.00216087	0.0405453	16	ENSG00000261385	AC009088.3
MSTRG.24529	464.086	-1.93176	1.5514	0.00117797	0.02613	5	ENSG00000164265	SCGB3A2
MSTRG.28949	60.544	-1.94533	1.47244	0.000993811	0.0229527	8	ENSG00000160972	PPP1R16A
MSTRG.21617	9.59331	-1.96424	1.79932	0.0015472	0.032023	3	ENSG00000168875	SOX14
MSTRG.21059	37.1186	-1.96649	0.690121	2.49417e-05	0.0012843	3	ENSG00000157445	CACNA2D3
MSTRG.4606	84.675	-1.98134	0.914009	0.00014486	0.00534044	11	ENSG00000254934	LINC00678
MSTRG.1833	6.65596	-1.98563	2.00739	0.00182014	0.0355447	1	ENSG00000264207	AC239868.2
MSTRG.21249	24.5586	-2.00088	1.71889	0.00129948	0.0276911	3	ENSG00000206535	LNP1
MSTRG.22344	27.5738	-2.008	1.6838	0.00121918	0.0267793	4	ENSG00000109705	NKX3-2
MSTRG.18178	22.9195	-2.04735	0.973609	0.000153757	0.00558969	2	ENSG00000273209	AC069148.1
MSTRG.26995	145.552	-2.04876	0.534674	7.88961e-07	7.37538e-05	7	ENSG00000165215	CLDN3
MSTRG.14738	949.689	-2.05818	0.773464	3.5941e-05	0.00175296	19	ENSG00000099804	CDC34
MSTRG.21960	1907.33	-2.06771	0.334488	5.03298e-12	2.3471e-09	3	ENSG00000181449	SOX2
MSTRG.14671	174.51	-2.07467	0.867788	7.20829e-05	0.00301883	18	ENSG00000133313	CNDP2
MSTRG.27241	121.228	-2.07745	0.48438	1.13832e-07	1.42765e-05	7	ENSG00000213420	GPC2
MSTRG.8721	120.606	-2.08162	0.442772	1.72292e-08	2.84825e-06	14	ENSG00000165588	OTX2
MSTRG.3215	79.3913	-2.1109	1.34285	0.000489377	0.013555	10	ENSG00000136750	GAD2
MSTRG.31057	339.926	-2.11776	0.52782	3.32324e-07	3.50847e-05	X	ENSG00000156925	ZIC3
MSTRG.25367	99.8918	-2.12955	0.689706	9.02707e-06	0.000576301	6	ENSG00000224557	HLA-DPB2
MSTRG.23062	26.6782	-2.14402	1.71933	0.000970297	0.0226427	4	ENSG00000170153	RNF150
MSTRG.30552	74.0737	-2.15727	0.447765	8.18733e-09	1.49514e-06	X	ENSG00000198455	ZXDB
MSTRG.19876	225.33	-2.16668	0.553972	4.49973e-07	4.50117e-05	22	ENSG00000099942	CRKL
MSTRG.10666	22.4108	-2.18197	1.25499	0.000311905	0.00966168	16	ENSG00000127585	FBXL16
MSTRG.10103	4639.39	-2.20454	0.65587	3.21502e-06	0.000241588	15	ENSG00000174444	RPL4
MSTRG.18976	1027.32	-2.21094	0.879587	4.29574e-05	0.00200787	20	ENSG00000118707	TGIF2
MSTRG.1480	6.20778	-2.2516	2.36299	0.00150808	0.0314116	1	ENSG00000233184	AC093157.1
MSTRG.26229	29.2344	-2.25372	0.756601	1.04138e-05	0.000654197	6	ENSG00000111981	ULBP1
MSTRG.5160	381.89	-2.26327	0.458061	3.471e-09	7.17264e-07	11	ENSG00000075388	FGF4
MSTRG.8174	92.4217	-2.29423	0.402424	5.16879e-11	1.65665e-08	13	ENSG00000272143	FGF14-AS2
MSTRG.7141	5.78146	-2.29489	2.34111	0.00140452	0.0296081	12	ENSG00000255794	RMST
MSTRG.16138	110.62	-2.3025	1.43672	0.000387488	0.0113113	19	ENSG00000063180	CA11
MSTRG.27472	48.7543	-2.31159	0.8333	1.79874e-05	0.000995042	7	ENSG00000272686	AC006333.2
MSTRG.15758	29.518	-2.34739	0.864152	2.04577e-05	0.00107872	19	ENSG00000276846	AC016590.3
MSTRG.10815	31.5563	-2.35227	1.90176	0.000852079	0.0205001	16	ENSG00000263280	AC003965.1
MSTRG.2751	80.6341	-2.35276	0.465333	1.58341e-09	3.40649e-07	1	ENSG00000163050	COQ8A
MSTRG.22396	5.41632	-2.37155	2.32671	0.00125084	0.0271711	4	ENSG00000249948	GBA3
MSTRG.14290	128.68	-2.37466	0.534747	3.09559e-08	4.81349e-06	18	ENSG00000085415	SEH1L
MSTRG.23262	32.2271	-2.39087	1.09043	8.39247e-05	0.00337094	4	ENSG00000250131	AC078881.1
MSTRG.7729	54.604	-2.40196	0.600829	2.06047e-07	2.30332e-05	13	ENSG00000132932	ATP8A2
ENSG00000253230	7.07974	-2.40234	2.44922	0.00128094	0.0275234	8	ENSG00000253230	LINC00599
MSTRG.1752	635.696	-2.40535	0.496251	4.14902e-09	8.35389e-07	1	ENSG00000265972	TXNIP
MSTRG.23261	79.1808	-2.50794	0.489072	8.10509e-10	1.92864e-07	4	ENSG00000038002	AGA
MSTRG.14077	1059.59	-2.51671	0.568532	2.63384e-08	4.22087e-06	17	ENSG00000183010	PYCR1
MSTRG.5630	214.806	-2.52793	0.561495	1.82235e-08	2.98124e-06	11	ENSG00000180425	C11orf71
MSTRG.13920	528.702	-2.53977	1.26043	0.000119874	0.00452554	17	ENSG00000163597	SNHG16
MSTRG.18604	674.891	-2.54818	0.34031	1.7201e-16	2.07801e-13	20	ENSG00000101255	TRIB3
MSTRG.25135	125.939	-2.55751	0.698841	6.61052e-07	6.40853e-05	6	ENSG00000124575	HIST1H1D
MSTRG.11220	33.4435	-2.56388	1.21952	9.42074e-05	0.00372677	16	ENSG00000103522	IL21R
MSTRG.4989	109.642	-2.57253	1.87093	0.000553888	0.0147769	11	ENSG00000162300	ZFPL1
MSTRG.20537	181.797	-2.59108	0.568257	1.28058e-08	2.21005e-06	3	ENSG00000144560	VGLL4
MSTRG.140	78.5334	-2.62306	0.792239	2.29219e-06	0.000182735	1	ENSG00000225077	LINC00337
MSTRG.2583	37.5643	-2.63493	0.701236	4.19707e-07	4.2802e-05	1	ENSG00000197721	CR1L
MSTRG.25174	41.0448	-2.63553	0.684326	2.86897e-07	3.12897e-05	6	ENSG00000273542	HIST1H4K
MSTRG.31181	158.433	-2.65403	1.7615	0.000394088	0.0114614	X	ENSG00000203879	GDI1
ENSG00000185985	9.35011	-2.65708	2.01297	0.00059658	0.0156939	X	ENSG00000185985	SLITRK2
MSTRG.2778	69.4712	-2.69603	0.696132	2.51483e-07	2.76192e-05	1	ENSG00000181218	HIST3H2A
MSTRG.1617	523.157	-2.69872	0.831337	2.75163e-06	0.000212879	1	ENSG00000282048	AL591742.2
ENSG00000185056	7.5921	-2.71279	2.53004	0.000898432	0.021345	5	ENSG00000185056	C5orf47
MSTRG.30111	62.0933	-2.71397	1.81874	0.000396159	0.0115003	X	ENSG00000178605	GTPBP6
MSTRG.2081	16.8784	-2.74259	1.51403	0.00018205	0.00642565	1	ENSG00000272068	AL365181.2
MSTRG.7170	38.412	-2.76782	1.08931	2.54817e-05	0.00130355	12	ENSG00000139354	GAS2L3
ENSG00000177398	23.0368	-2.78541	1.75448	0.000307735	0.00958192	21	ENSG00000177398	UMODL1
MSTRG.31038	43.055	-2.78813	1.54527	0.00018207	0.00642565	X	ENSG00000229015	AL450472.1
MSTRG.298	91.0365	-2.78942	1.63545	0.000231787	0.00769603	1	ENSG00000171729	TMEM51
ENSG00000130226	11.4341	-2.80652	1.88965	0.000386344	0.011299	7	ENSG00000130226	DPP6
MSTRG.28988	249.691	-2.81786	0.429231	9.38953e-14	6.70284e-11	9	ENSG00000080503	SMARCA2
MSTRG.9602	11.2173	-2.82069	2.00562	0.00045721	0.0129378	15	ENSG00000134138	MEIS2
MSTRG.27184	1827.66	-2.8344	0.700693	1.14539e-07	1.42765e-05	7	ENSG00000070669	ASNS
MSTRG.30946	23.0108	-2.88041	1.1809	3.30241e-05	0.00163095	X	ENSG00000232412	AL121601.1
MSTRG.2594	16.6533	-2.8917	1.8129	0.000290118	0.00913252	1	ENSG00000123689	G0S2
MSTRG.15376	972.718	-2.90336	0.430793	2.77944e-14	2.07863e-11	19	ENSG00000130303	BST2
MSTRG.1117	150.8	-2.90369	1.8208	0.000289059	0.00913252	1	ENSG00000116212	LRRC42
MSTRG.23200	18.8213	-2.90414	1.85921	0.000311698	0.00966168	4	ENSG00000248329	APELA
ENSG00000163630	8.74711	-2.90586	2.61302	0.000744542	0.0186195	3	ENSG00000163630	SYNPR
MSTRG.15788	6.54691	-3.00046	2.47245	0.000605538	0.0158764	19	ENSG00000099338	CATSPERG
MSTRG.22826	6.15987	-3.10561	2.43452	0.000515069	0.01399	4	ENSG00000153064	BANK1
MSTRG.10706	64.1887	-3.12381	0.872405	7.87352e-07	7.37538e-05	16	ENSG00000100726	TELO2
MSTRG.21476	46.0362	-3.18133	1.95646	0.000245245	0.00805769	3	ENSG00000163884	KLF15
MSTRG.28303	16.8006	-3.2165	1.91121	0.000213492	0.0071788	8	ENSG00000198846	TOX
MSTRG.28929	93.3291	-3.29479	1.25492	1.91145e-05	0.00103426	8	ENSG00000235173	HGH1
MSTRG.21931	194.793	-3.29875	1.41976	4.36601e-05	0.00203382	3	ENSG00000136521	NDUFB5
MSTRG.8096	7.36392	-3.35073	2.51793	0.000413315	0.0119103	13	ENSG00000227640	SOX21-AS1
MSTRG.24686	19.445	-3.36485	1.10508	5.55252e-06	0.000384151	5	ENSG00000254252	RPL7P20
MSTRG.15117	74.6635	-3.42293	1.71324	9.81872e-05	0.00385508	19	ENSG00000130734	ATG4D
MSTRG.20190	499.502	-3.42736	0.648201	4.25538e-10	1.13272e-07	22	ENSG00000189060	H1F0
MSTRG.28708	533.626	-3.46045	0.378156	2.66519e-22	6.97613e-19	8	ENSG00000147676	MAL2
MSTRG.18661	123.565	-3.50618	0.729484	5.71218e-09	1.12137e-06	20	ENSG00000171867	PRNP
MSTRG.10828	80.9794	-3.6802	2.04665	0.000147839	0.00542481	16	ENSG00000006327	TNFRSF12A
MSTRG.20453	158.239	-3.70375	0.693132	5.47379e-10	1.36454e-07	3	ENSG00000175928	LRRN1
MSTRG.19903	25.0578	-3.70737	2.11151	0.00016055	0.00579642	22	ENSG00000100027	YPEL1
MSTRG.17012	30.9619	-3.75404	0.908194	1.60031e-07	1.92242e-05	2	ENSG00000233230	AC079807.1
MSTRG.7345	166.934	-3.86884	0.972006	3.31075e-07	3.50847e-05	12	ENSG00000135148	TRAFD1
MSTRG.15037	119.877	-3.94059	1.9208	8.20785e-05	0.00332228	19	ENSG00000104976	SNAPC2
MSTRG.15447	206.131	-3.98132	0.503907	6.64178e-17	8.77499e-14	19	ENSG00000105676	ARMC6
MSTRG.11921	92.6289	-4.02346	1.02	4.47383e-07	4.50117e-05	16	ENSG00000166816	LDHD
MSTRG.28206	125.238	-4.06209	0.532752	6.94052e-16	7.26673e-13	8	ENSG00000147536	GINS4
MSTRG.10196	239.856	-4.10237	2.05137	8.93592e-05	0.00356189	15	ENSG00000103855	CD276
MSTRG.29342	10.9575	-4.10322	2.13787	0.000105069	0.00409458	9	ENSG00000106772	PRUNE2
MSTRG.8086	17.2507	-4.2735	1.66039	2.56088e-05	0.0013058	13	ENSG00000183098	GPC6
MSTRG.17871	23.4071	-4.33038	1.41257	7.92095e-06	0.000514044	2	ENSG00000115271	GCA
MSTRG.29972	238.186	-4.394	1.5487	1.41283e-05	0.000821796	9	ENSG00000122140	MRPS2
MSTRG.18640	48.3509	-4.3957	0.879881	1.08213e-08	1.90954e-06	20	ENSG00000088899	LZTS3
MSTRG.31178	89.97	-4.46956	1.03029	1.74854e-07	2.08036e-05	X	ENSG00000102125	TAZ
MSTRG.20849	79.5907	-4.48144	1.21003	1.46492e-06	0.00012303	3	ENSG00000011376	LARS2
MSTRG.1458	9.81815	-4.65093	2.3493	8.15715e-05	0.00331029	1	ENSG00000228084	AC118553.1
ENSG00000104888	9.77775	-4.68267	2.32971	7.66581e-05	0.0031682	19	ENSG00000104888	SLC17A7
MSTRG.6772	290.158	-4.69009	1.02895	9.5705e-08	1.26278e-05	12	ENSG00000139269	INHBE
ENSG00000074706	9.71998	-4.69739	2.31724	7.40743e-05	0.00308577	6	ENSG00000074706	IPCEF1
MSTRG.16607	9.12421	-4.7452	2.24057	6.22599e-05	0.00270108	2	ENSG00000236106	AC010729.1
MSTRG.5958	171.042	-4.91448	0.535311	7.10908e-21	1.59497e-17	12	ENSG00000010295	IFFO1
MSTRG.6182	1462.98	-4.94043	1.69611	1.26993e-05	0.000755544	12	ENSG00000023734	STRAP
MSTRG.28989	12.8225	-5.10807	2.33607	4.99518e-05	0.00228715	9	ENSG00000236199	AL359076.1
MSTRG.16440	242.135	-5.12919	1.07936	6.38508e-08	9.19978e-06	19	ENSG00000283567	C19orf85
MSTRG.30759	135.304	-5.13689	1.47603	3.52581e-06	0.000257548	X	ENSG00000184515	BEX5
MSTRG.12795	206.869	-5.35785	0.485642	5.25362e-29	4.1254e-25	17	ENSG00000132591	ERAL1
MSTRG.20093	10.649	-5.37807	1.97583	1.80571e-05	0.000995042	22	ENSG00000100078	PLA2G3
MSTRG.29864	235.874	-5.47451	1.71678	7.02289e-06	0.000468839	9	ENSG00000167130	DOLPP1
MSTRG.28058	11.4513	-5.49025	1.96989	1.56572e-05	0.000893458	8	ENSG00000240694	PNMA2
MSTRG.11623	11.7894	-5.604	1.90762	1.15165e-05	0.000701032	16	ENSG00000159648	TEPP
MSTRG.9639	86.475	-5.65035	0.695259	6.70486e-17	8.77499e-14	15	ENSG00000140320	BAHD1
MSTRG.3329	14.4446	-5.83757	1.94231	9.65585e-06	0.000613948	10	ENSG00000230555	AL450326.1
MSTRG.19023	336.658	-6.04684	0.95143	2.06657e-11	7.91598e-09	20	ENSG00000101447	FAM83D
MSTRG.17604	14.677	-6.17084	1.66014	1.97326e-06	0.00015914	2	ENSG00000226856	THORLNC
MSTRG.20650	14.8999	-6.33737	1.52284	5.7856e-07	5.67893e-05	3	ENSG00000151090	THRB
MSTRG.19290	556.306	-6.67049	0.444029	4.68358e-52	7.35557e-48	20	ENSG00000092758	COL9A3
MSTRG.25120	22.5358	-6.97782	1.44836	4.45022e-08	6.65626e-06	6	ENSG00000180573	HIST1H2AC
MSTRG.24791	26.114	-7.13818	1.48195	4.06318e-08	6.18786e-06	5	ENSG00000113763	UNC5A
MSTRG.22541	23.993	-7.14382	1.38047	8.02365e-09	1.48249e-06	4	ENSG00000157404	KIT
MSTRG.21078	24.1432	-7.1448	1.38799	9.1421e-09	1.63155e-06	3	ENSG00000163666	HESX1
MSTRG.20350	25.4108	-7.17971	1.41748	1.31626e-08	2.24694e-06	22	ENSG00000100271	TTLL1
MSTRG.8941	26.1826	-7.26629	1.3822	4.90556e-09	9.75212e-07	14	ENSG00000119673	ACOT2
MSTRG.8095	31.1952	-7.51471	1.38123	1.55823e-09	3.39889e-07	13	ENSG00000125285	SOX21
MSTRG.11959	30.5874	-7.5225	1.3523	8.03059e-10	1.92864e-07	16	ENSG00000171724	VAT1L
MSTRG.28727	36.538	-7.75667	1.37097	3.812e-10	1.05031e-07	8	ENSG00000170961	HAS2
MSTRG.11714	40.2076	-7.87083	1.39105	3.39497e-10	9.52108e-08	16	ENSG00000176387	HSD11B2
MSTRG.16379	61.759	-8.49952	1.39491	1.31112e-11	5.71976e-09	19	ENSG00000105605	CACNG7
MSTRG.25254	10012.3	-8.93863	0.837288	1.10345e-28	5.77654e-25	6	ENSG00000196230	TUBB
MSTRG.28948	221.633	-10.5702	1.3139	6.3657e-19	1.11081e-15	8	ENSG00000160973	FOXH1

## Sheet: 4_JAR_CP
	baseMean	log2FoldChange	lfcSE	pvalue	padj	chromosome	ens_gene	ext_gene
MSTRG.29995	71.2725	9.10793	1.31742	1.55667e-13	4.84746e-11	9	ENSG00000279141	AL590226.2
MSTRG.6327	68.5661	9.07657	1.28732	6.10154e-14	2.00002e-11	12	ENSG00000177359	AC024940.2
MSTRG.267	66.6391	9.00339	1.32638	4.19271e-13	1.21452e-10	1	ENSG00000120937	NPPB
MSTRG.18949	56.9843	8.79187	1.30231	6.80744e-13	1.8843e-10	20	ENSG00000088340	FER1L4
MSTRG.29941	52.0207	8.66786	1.29311	1.07489e-12	2.84868e-10	9	ENSG00000160271	RALGDS
MSTRG.2122	46.3915	8.48743	1.30875	5.52909e-12	1.27538e-09	1	ENSG00000143318	CASQ1
MSTRG.6182	877.49	8.19399	0.508578	2.06129e-59	2.56755e-55	12	ENSG00000023734	STRAP
MSTRG.6446	38.8306	8.16236	1.38896	3.31556e-10	5.36346e-08	12	ENSG00000111405	ENDOU
MSTRG.4967	34.9907	7.96022	1.44394	3.03595e-09	3.93914e-07	11	ENSG00000168065	SLC22A11
MSTRG.19945	32.0845	7.88677	1.39035	1.33831e-09	2.00563e-07	22	ENSG00000099953	MMP11
MSTRG.28824	31.9086	7.87816	1.39182	1.44158e-09	2.06395e-07	8	ENSG00000066827	ZFAT
MSTRG.467	690.811	7.76005	1.40197	3.11697e-09	4.00258e-07	1	ENSG00000011009	LYPLA2
MSTRG.22408	28.0936	7.68279	1.40763	4.94357e-09	5.86449e-07	4	ENSG00000091490	SEL1L3
MSTRG.35	25.3364	7.58382	1.35702	2.62791e-09	3.48226e-07	1	ENSG00000187583	PLEKHN1
MSTRG.10335	24.8808	7.55359	1.36294	3.44064e-09	4.37312e-07	15	ENSG00000136378	ADAMTS7
MSTRG.1635	26.787	7.54893	1.48723	3.42824e-08	3.28478e-06	1	ENSG00000173212	MAB21L3
MSTRG.1562	23.8781	7.41583	1.45332	3.24992e-08	3.13806e-06	1	ENSG00000173947	PIFO
MSTRG.15088	23.8368	7.39913	1.47346	4.67275e-08	4.27969e-06	19	ENSG00000080573	COL5A3
MSTRG.16253	27.9085	7.36699	1.76441	8.00953e-07	5.03872e-05	19	ENSG00000261341	AC010325.1
MSTRG.1354	22.6303	7.29766	1.50539	9.89729e-08	8.38644e-06	1	ENSG00000137975	CLCA2
MSTRG.16092	790.222	7.29017	0.58454	2.01383e-36	6.27107e-33	19	ENSG00000142230	SAE1
MSTRG.5481	21.4259	7.26721	1.45287	5.37028e-08	4.84726e-06	11	ENSG00000149218	ENDOD1
MSTRG.18643	22.268	7.16846	1.63866	4.95289e-07	3.2767e-05	20	ENSG00000088836	SLC4A11
MSTRG.20130	18.5875	7.03834	1.49612	1.81107e-07	1.39251e-05	22	ENSG00000100234	TIMP3
MSTRG.16805	19.3679	6.99209	1.62375	6.20448e-07	4.02516e-05	2	ENSG00000163794	UCN
MSTRG.3967	157.312	6.77694	1.03676	1.36617e-11	2.98543e-09	10	ENSG00000065618	COL17A1
ENSG00000153029	15.9256	6.75429	1.59502	7.73647e-07	4.89165e-05	1	ENSG00000153029	MR1
MSTRG.1709	14.9635	6.65485	1.61661	1.04601e-06	6.264e-05	1	ENSG00000234571	AC239798.2
MSTRG.19738	14.8356	6.45916	1.85044	3.892e-06	0.000198683	21	ENSG00000142156	COL6A1
MSTRG.21632	14.3138	6.32026	1.95126	6.1177e-06	0.000294217	3	ENSG00000206262	FOXL2NB
MSTRG.20972	19.6834	6.31827	2.40092	1.61185e-05	0.000643499	3	ENSG00000188338	SLC38A3
MSTRG.483	13.9102	6.21613	2.02171	8.11369e-06	0.000367506	1	ENSG00000184454	NCMAP
MSTRG.27280	56.7329	6.18225	1.01481	2.63288e-10	4.37268e-08	7	ENSG00000106366	SERPINE1
MSTRG.47	13.424	6.1663	2.02643	8.57471e-06	0.000384196	1	ENSG00000285812	AL390719.3
MSTRG.14780	668.579	6.12098	1.43181	6.88758e-07	4.39957e-05	19	ENSG00000167470	MIDN
MSTRG.10385	13.8213	6.05687	2.17822	1.31943e-05	0.000544198	15	ENSG00000103723	AP3B2
MSTRG.13436	554.836	5.67543	1.58713	3.15324e-06	0.000166427	17	ENSG00000159202	UBE2Z
MSTRG.19137	11.657	5.67425	2.29797	2.22052e-05	0.000843256	20	ENSG00000196562	SULF2
MSTRG.13383	11.6624	5.62138	2.34181	2.487e-05	0.000938729	17	ENSG00000266821	AC018521.7
ENSG00000170379	21.7462	5.5682	1.3792	1.09747e-06	6.47869e-05	7	ENSG00000170379	TCAF2
MSTRG.29871	11.3701	5.49272	2.41105	3.05357e-05	0.00111868	9	ENSG00000204055	AL158151.1
ENSG00000140323	9.99098	5.15483	2.50213	4.47502e-05	0.00159259	15	ENSG00000140323	DISP2
MSTRG.14817	295.224	4.88943	2.41057	4.79649e-05	0.0016925	19	ENSG00000129968	ABHD17A
MSTRG.18291	73.3611	4.87474	1.67804	9.57193e-06	0.000416208	2	ENSG00000144452	ABCA12
MSTRG.10806	24.2657	4.84689	1.73808	1.18924e-05	0.000500446	16	ENSG00000172382	PRSS27
MSTRG.4332	12.5559	4.76315	2.91415	9.57906e-05	0.00299791	11	ENSG00000244734	HBB
MSTRG.4564	8.94031	4.65829	2.66237	7.97043e-05	0.00258119	11	ENSG00000151117	TMEM86A
MSTRG.17797	8.8536	4.02246	2.87033	0.00016441	0.00468626	2	ENSG00000115963	RND3
MSTRG.28871	356.364	3.92386	0.285878	6.19159e-44	2.57075e-40	8	ENSG00000167656	LY6D
MSTRG.24746	928.488	3.82303	0.738946	1.85998e-09	2.54593e-07	5	ENSG00000113732	ATP6V0E1
MSTRG.16662	33.6088	3.75818	2.00236	6.12271e-05	0.00207805	2	ENSG00000201610	RNA5SP84
MSTRG.27983	9.35852	3.73639	2.95977	0.000226252	0.00602179	8	ENSG00000104611	SH2D4A
MSTRG.16557	9.97912	3.71675	3.00585	0.000238569	0.00632258	19	ENSG00000152475	ZNF837
MSTRG.9145	15.3234	3.71486	3.26618	0.000283392	0.00721868	14	ENSG00000119632	IFI27L2
MSTRG.1691	12.3532	3.68782	3.14098	0.00026889	0.00693436	1	ENSG00000233029	AC244453.2
MSTRG.14998	9.1924	3.65969	2.95691	0.000241282	0.00638092	19	ENSG00000125730	C3
MSTRG.16674	128.075	3.63998	0.416933	3.75191e-20	2.0319e-17	2	ENSG00000162981	FAM84A
MSTRG.11714	58.3196	3.63624	2.14016	9.01118e-05	0.00284881	16	ENSG00000176387	HSD11B2
MSTRG.12398	61.4289	3.57184	1.29983	7.40752e-06	0.000345573	17	ENSG00000132507	EIF5A
MSTRG.15814	784.384	3.51046	1.0295	1.08597e-06	6.44138e-05	19	ENSG00000128626	MRPS12
MSTRG.11996	146.939	3.42871	0.327128	7.18413e-28	8.13505e-25	16	ENSG00000261838	AC092718.6
MSTRG.18974	139.898	3.38419	1.64984	3.84565e-05	0.00139654	20	ENSG00000101335	MYL9
MSTRG.4259	160.537	3.34269	0.71576	5.99414e-09	6.93401e-07	11	ENSG00000130598	TNNI2
MSTRG.12822	46.4292	3.25385	1.43556	2.19466e-05	0.000835986	17	ENSG00000168792	ABHD15
MSTRG.15434	764.115	3.25371	0.281582	1.99242e-33	4.13626e-30	19	ENSG00000006016	CRLF1
MSTRG.15419	3091.36	3.2536	0.285343	1.15446e-32	2.05429e-29	19	ENSG00000130513	GDF15
MSTRG.7529	11.4344	3.11315	2.69463	0.000322298	0.00799709	12	ENSG00000280381	AC026362.2
MSTRG.26023	152.481	3.06214	1.73541	7.42157e-05	0.00241997	6	ENSG00000025156	HSF2
MSTRG.28791	108.025	3.04153	0.423667	6.62978e-16	2.84761e-13	8	ENSG00000249859	PVT1
MSTRG.17571	8.55509	3.03629	2.92527	0.000420839	0.00987188	2	ENSG00000136689	IL1RN
MSTRG.29413	832.331	3.00976	0.290305	2.84673e-28	3.54588e-25	9	ENSG00000130222	GADD45G
MSTRG.29836	61.1824	2.98747	1.69094	7.35486e-05	0.00240452	9	ENSG00000167123	CERCAM
MSTRG.13129	92.1994	2.97921	1.56623	5.23583e-05	0.00182172	17	ENSG00000108244	KRT23
MSTRG.29986	219.512	2.94661	1.77549	9.60801e-05	0.00299943	9	ENSG00000165688	PMPCA
MSTRG.12558	55.5893	2.94284	1.53779	5.07466e-05	0.00177556	17	ENSG00000187688	TRPV2
MSTRG.45	63.7493	2.92613	1.61899	6.62973e-05	0.00221989	1	ENSG00000237330	RNF223
ENSG00000211448	7.47534	2.86566	2.83737	0.000470246	0.0107354	14	ENSG00000211448	DIO2
MSTRG.4263	380.437	2.84726	0.29019	4.81918e-26	5.00231e-23	11	ENSG00000130595	TNNT3
MSTRG.1567	632.089	2.80909	0.503656	1.77491e-11	3.6847e-09	1	ENSG00000116459	ATP5PB
MSTRG.10345	186.669	2.80516	1.84798	0.000137966	0.00407276	15	ENSG00000166557	TMED3
MSTRG.31142	53.6653	2.77795	2.47772	0.000374516	0.0090582	X	ENSG00000182492	BGN
MSTRG.16093	674.337	2.74946	0.235797	7.39467e-35	1.84216e-31	19	ENSG00000105327	BBC3
MSTRG.30446	92.3716	2.71066	2.18804	0.000283222	0.00721868	X	ENSG00000147144	CCDC120
MSTRG.11720	219.241	2.69926	1.94744	0.000194998	0.00537366	16	ENSG00000039523	RIPOR1
MSTRG.18614	38.5416	2.63734	1.6748	0.000121485	0.00366396	20	ENSG00000101280	ANGPT4
MSTRG.9041	594.781	2.57655	0.232517	5.74573e-32	8.9461e-29	14	ENSG00000100593	ISM2
MSTRG.13365	107.658	2.5556	1.68574	0.000142959	0.00418989	17	ENSG00000198336	MYL4
MSTRG.23648	285.92	2.51317	0.388623	6.94214e-14	2.21721e-11	5	ENSG00000134363	FST
MSTRG.27113	37.6787	2.48333	1.61691	0.000137982	0.00407276	7	ENSG00000005469	CROT
MSTRG.3612	30.7958	2.48113	2.0914	0.000338581	0.00837537	10	ENSG00000214655	ZSWIM8
MSTRG.4221	251.399	2.47248	0.709434	5.13721e-07	3.36785e-05	11	ENSG00000177106	EPS8L2
MSTRG.25230	34.6583	2.44976	3.38225	0.000878319	0.0174766	6	ENSG00000204618	RNF39
MSTRG.25312	355.249	2.37847	0.274865	3.89493e-21	2.31025e-18	6	ENSG00000204421	LY6G6C
MSTRG.588	195.948	2.37063	0.323938	2.29704e-16	1.0597e-13	1	ENSG00000130768	SMPDL3B
MSTRG.4277	149.502	2.36496	0.370123	1.73094e-13	5.25867e-11	11	ENSG00000184281	TSSC4
MSTRG.30792	2278.12	2.36175	0.305444	9.56651e-18	4.96502e-15	X	ENSG00000196507	TCEAL3
MSTRG.2937	29.9051	2.30073	1.68533	0.000224301	0.00599548	1	ENSG00000284188	AL451007.3
MSTRG.4606	6.76607	2.28269	2.67746	0.000816949	0.0165193	11	ENSG00000254934	LINC00678
MSTRG.22769	195.914	2.26831	0.582975	1.46296e-07	1.21484e-05	4	ENSG00000251095	AC097478.1
MSTRG.14781	471.728	2.26698	0.400172	2.32119e-11	4.73979e-09	19	ENSG00000099622	CIRBP
MSTRG.21751	10.0846	2.2474	2.83873	0.000933069	0.0182168	3	ENSG00000138271	GPR87
MSTRG.27612	137.058	2.24271	0.466217	2.60645e-09	3.48226e-07	7	ENSG00000182158	CREB3L2
MSTRG.25961	48.3718	2.18092	2.12805	0.000560957	0.0122155	6	ENSG00000010810	FYN
MSTRG.2142	545.67	2.16807	0.295705	5.22775e-16	2.3256e-13	1	ENSG00000143217	NECTIN4
MSTRG.29412	6.3261	2.16062	2.6088	0.000911449	0.017907	9	ENSG00000285907	AL161910.1
MSTRG.144	284.183	2.15167	0.449532	3.92076e-09	4.8837e-07	1	ENSG00000069812	HES2
MSTRG.21999	30.4542	2.11194	3.1762	0.00117486	0.0219402	3	ENSG00000163888	CAMK2N2
MSTRG.4639	217.025	2.03475	0.287171	6.49894e-15	2.52971e-12	11	ENSG00000135378	PRRG4
MSTRG.30466	161.758	2.02281	0.434868	1.14419e-08	1.26124e-06	X	ENSG00000273820	USP27X
MSTRG.25911	143.667	2.01701	1.20966	0.000126187	0.00376026	6	ENSG00000118689	FOXO3
MSTRG.30390	464.898	1.99579	0.309437	6.12332e-13	1.73345e-10	X	ENSG00000102218	RP2
MSTRG.14647	198.631	1.97806	0.620125	2.89438e-06	0.000155399	18	ENSG00000171451	DSEL
MSTRG.21210	246.45	1.94282	0.345528	1.14747e-10	2.13327e-08	3	ENSG00000206538	VGLL3
MSTRG.29658	830.813	1.93816	0.32904	2.53806e-11	5.09904e-09	9	ENSG00000196739	COL27A1
MSTRG.14525	82.6105	1.92974	0.544564	1.07968e-06	6.43469e-05	18	ENSG00000184828	ZBTB7C
MSTRG.29461	311.108	1.92494	0.273015	1.47493e-14	4.96534e-12	9	ENSG00000131669	NINJ1
MSTRG.1907	121.911	1.91625	1.22385	0.000174402	0.00492596	1	ENSG00000143367	TUFT1
MSTRG.6497	129.857	1.9137	0.520971	7.32445e-07	4.65476e-05	12	ENSG00000169884	WNT10B
MSTRG.28153	545.566	1.90903	0.338751	1.22894e-10	2.25112e-08	8	ENSG00000183779	ZNF703
MSTRG.28619	58.7575	1.90286	0.529977	9.88627e-07	5.97784e-05	8	ENSG00000104450	SPAG1
MSTRG.10908	240.028	1.90025	0.404343	1.39268e-08	1.49545e-06	16	ENSG00000118898	PPL
MSTRG.547	2739.54	1.8872	0.3348	1.33163e-10	2.40389e-08	1	ENSG00000175793	SFN
MSTRG.20554	51.6973	1.88717	0.488658	4.09723e-07	2.77364e-05	3	ENSG00000088726	TMEM40
MSTRG.8982	2531.09	1.8727	0.186579	1.37987e-25	1.2995e-22	14	ENSG00000119630	PGF
MSTRG.28887	176.33	1.85797	0.329173	1.42949e-10	2.54367e-08	8	ENSG00000182759	MAFA
MSTRG.23941	53.8402	1.82014	0.625851	8.74967e-06	0.00039063	5	ENSG00000238835	SCARNA18
MSTRG.7486	708.593	1.80943	0.180143	1.76847e-25	1.46655e-22	12	ENSG00000139714	MORN3
MSTRG.22067	134.801	1.80394	0.791596	4.18485e-05	0.00149789	3	ENSG00000090530	P3H2
MSTRG.15959	396.935	1.80353	0.343738	1.41344e-09	2.04718e-07	19	ENSG00000104783	KCNN4
MSTRG.21403	92.6562	1.79978	0.349531	2.32772e-09	3.15154e-07	3	ENSG00000180353	HCLS1
MSTRG.18015	129.998	1.77437	0.848061	6.66479e-05	0.00222565	2	ENSG00000155657	TTN
MSTRG.17942	45.8806	1.76161	2.09437	0.00108879	0.0206108	2	ENSG00000226963	AC078883.2
MSTRG.9386	150.785	1.75296	1.38801	0.000400065	0.00949184	14	ENSG00000182809	CRIP2
MSTRG.1948	744.298	1.74247	0.282029	9.65351e-12	2.14722e-09	1	ENSG00000197956	S100A6
MSTRG.20797	243.66	1.73437	0.587102	9.26959e-06	0.00040944	3	ENSG00000182606	TRAK1
MSTRG.16072	571.1	1.73317	0.816316	6.69886e-05	0.00223104	19	ENSG00000160014	CALM3
MSTRG.15946	205.76	1.71988	0.463122	1.01299e-06	6.09554e-05	19	ENSG00000124466	LYPD3
MSTRG.17069	18.3054	1.71537	1.09036	0.000216724	0.00585577	2	ENSG00000272606	AC015982.1
MSTRG.2119	215.998	1.7105	0.280188	1.64681e-11	3.53666e-09	1	ENSG00000162729	IGSF8
MSTRG.5586	241.841	1.70898	0.626311	1.74048e-05	0.000690427	11	ENSG00000170276	HSPB2
MSTRG.24334	368.082	1.7006	0.335898	4.62222e-09	5.536e-07	5	ENSG00000069011	PITX1
MSTRG.4193	193.557	1.69912	0.470645	1.48208e-06	8.46827e-05	11	ENSG00000185201	IFITM2
MSTRG.27243	306.334	1.69731	0.352955	1.51366e-08	1.59781e-06	7	ENSG00000239521	CASTOR3
MSTRG.199	40.1661	1.69136	2.47645	0.00162004	0.0282227	1	ENSG00000228526	MIR34AHG
MSTRG.29804	349.263	1.67236	0.231492	1.14625e-14	4.07935e-12	9	ENSG00000106991	ENG
MSTRG.15843	131.38	1.66654	0.465328	1.73697e-06	9.7899e-05	19	ENSG00000249861	LGALS16
MSTRG.25786	3604.03	1.64529	0.162536	1.46058e-25	1.2995e-22	6	ENSG00000135346	CGA
MSTRG.30074	393.295	1.63726	0.385098	1.74361e-07	1.3922e-05	KI270733,1	ENSG00000275757	RF00002
MSTRG.19375	388.999	1.63068	0.38253	1.6878e-07	1.36515e-05	21	ENSG00000278233	RNA5-8SN2
MSTRG.19395	389.14	1.62688	0.383334	1.82748e-07	1.39651e-05	21	ENSG00000278189	RNA5-8SN1
MSTRG.19382	388.957	1.62648	0.382952	1.80625e-07	1.39251e-05	21	ENSG00000277739	RF00002
MSTRG.30063	388.957	1.62648	0.382952	1.80625e-07	1.39251e-05	GL000220,1	ENSG00000274917	RNA5-8SN5
MSTRG.30064	388.957	1.62648	0.382952	1.80625e-07	1.39251e-05	GL000220,1	ENSG00000273730	RF00002
MSTRG.30073	388.957	1.62648	0.382952	1.80625e-07	1.39251e-05	KI270733,1	ENSG00000276700	RNA5-8SN4
MSTRG.27428	893.364	1.61415	1.20656	0.000399921	0.00949184	7	ENSG00000105974	CAV1
MSTRG.3864	94.6193	1.59615	0.767693	9.57515e-05	0.00299791	10	ENSG00000212464	SNORA12
MSTRG.18472	2904.07	1.59142	0.170477	3.51816e-22	2.43456e-19	2	ENSG00000163286	ALPG
MSTRG.19387	402.487	1.59015	0.384644	2.94316e-07	2.09486e-05	21	ENSG00000275215	RNA5-8SN3
MSTRG.3494	97.0635	1.58687	0.393306	4.27307e-07	2.86158e-05	10	ENSG00000122912	SLC25A16
MSTRG.12050	269.243	1.5839	0.279741	2.62568e-10	4.37268e-08	16	ENSG00000103196	CRISPLD2
MSTRG.2684	186.314	1.58002	0.356124	9.11909e-08	7.83362e-06	1	ENSG00000162817	C1orf115
MSTRG.22222	197.999	1.56761	0.490116	6.65867e-06	0.000316567	4	ENSG00000159674	SPON2
MSTRG.1816	1350.28	1.56477	0.293558	1.54018e-09	2.15556e-07	1	ENSG00000286219	AC242843.1
MSTRG.11202	506.731	1.56397	0.30288	3.54514e-09	4.46043e-07	16	ENSG00000260034	LCMT1-AS2
MSTRG.22510	251.597	1.56381	0.379493	3.21015e-07	2.22142e-05	4	ENSG00000163069	SGCB
MSTRG.28869	24.852	1.5632	2.76971	0.00205899	0.0338795	8	ENSG00000253196	AC083841.1
MSTRG.28820	133.081	1.56221	0.441571	2.41414e-06	0.000132469	8	ENSG00000008513	ST3GAL1
MSTRG.13585	102.381	1.55039	1.05863	0.000344429	0.00844528	17	ENSG00000121101	TEX14
MSTRG.12713	262.762	1.54833	0.335285	4.42309e-08	4.17379e-06	17	ENSG00000274180	NATD1
MSTRG.865	957.887	1.54494	0.154621	6.39867e-25	4.68834e-22	1	ENSG00000204060	FOXO6
MSTRG.30014	209.989	1.53562	0.398442	8.75431e-07	5.42506e-05	9	ENSG00000176919	C8G
MSTRG.9865	340.597	1.53456	0.338764	6.51539e-08	5.77446e-06	15	ENSG00000137869	CYP19A1
MSTRG.25562	46.7471	1.533	0.478436	6.97304e-06	0.000327759	6	ENSG00000203362	POLH-AS1
MSTRG.5585	43.3851	1.53249	1.89693	0.00138079	0.0249685	11	ENSG00000109846	CRYAB
MSTRG.17810	251.13	1.52211	0.208072	7.28931e-15	2.67046e-12	2	ENSG00000157827	FMNL2
MSTRG.747	5.59795	1.52051	2.27976	0.00191478	0.0322354	1	ENSG00000232862	AL138787.1
MSTRG.29556	81.3107	1.5059	0.452204	5.0277e-06	0.000248512	9	ENSG00000136928	GABBR2
MSTRG.16957	6.60645	1.47108	2.3093	0.00211182	0.0344304	2	ENSG00000138036	DYNC2LI1
MSTRG.30065	632.539	1.46468	0.309499	2.81221e-08	2.75818e-06	KI270711,1	ENSG00000271254	AC240274.1
MSTRG.20062	312.605	1.45444	0.306145	2.59359e-08	2.60531e-06	22	ENSG00000239282	CASTOR1
MSTRG.24641	811.8	1.44836	0.19387	2.26882e-15	9.42013e-13	5	ENSG00000055163	CYFIP2
MSTRG.14260	7.81527	1.44271	2.3464	0.00224779	0.0356668	18	ENSG00000285653	AC006238.2
MSTRG.3633	262.504	1.4342	0.346941	3.43014e-07	2.36054e-05	10	ENSG00000079393	DUSP13
MSTRG.6194	6.2891	1.43046	2.26761	0.00221711	0.0354055	12	ENSG00000255960	AC092851.1
MSTRG.29703	87.8279	1.43008	0.406351	3.07233e-06	0.000162846	9	ENSG00000148180	GSN
MSTRG.4166	1168.84	1.42842	0.212226	4.07811e-13	1.20945e-10	10	ENSG00000151651	ADAM8
MSTRG.13906	840.067	1.41025	0.255669	5.89433e-10	9.17747e-08	17	ENSG00000185262	UBALD2
MSTRG.17459	35.3355	1.40934	1.13472	0.000652726	0.0137803	2	ENSG00000196872	KIAA1211L
MSTRG.15869	286.271	1.40452	0.379858	1.72725e-06	9.77936e-05	19	ENSG00000197019	SERTAD1
MSTRG.3838	332.617	1.40173	0.237959	7.28445e-11	1.39592e-08	10	ENSG00000119986	AVPI1
MSTRG.25359	244.008	1.39406	0.227123	1.6799e-11	3.54658e-09	6	ENSG00000168394	TAP1
MSTRG.292	184.916	1.37891	0.406417	4.88923e-06	0.000242631	1	ENSG00000189337	KAZN
MSTRG.1823	9.13795	1.36798	1.8529	0.00187314	0.0318307	1	ENSG00000233030	AC243772.2
MSTRG.4977	587.009	1.36682	0.351392	8.87016e-07	5.46964e-05	11	ENSG00000110046	ATG2A
MSTRG.2462	974.074	1.36323	0.356283	1.12118e-06	6.58745e-05	1	ENSG00000174307	PHLDA3
MSTRG.13839	524.227	1.36022	0.336394	4.97187e-07	3.2767e-05	17	ENSG00000161513	FDXR
MSTRG.7526	118.735	1.35825	0.326053	3.08131e-07	2.16841e-05	12	ENSG00000090975	PITPNM2
MSTRG.4866	596.792	1.34657	0.186724	1.28368e-14	4.44152e-12	11	ENSG00000221968	FADS3
MSTRG.9173	196.377	1.34558	0.317124	2.25503e-07	1.65227e-05	14	ENSG00000140057	AK7
MSTRG.14147	1150.12	1.34479	0.252517	1.50379e-09	2.12855e-07	18	ENSG00000176912	TYMSOS
MSTRG.28988	2938.36	1.3337	0.263948	5.89214e-09	6.92381e-07	9	ENSG00000080503	SMARCA2
MSTRG.8398	79.728	1.32939	0.440704	1.65258e-05	0.000657653	14	ENSG00000092295	TGM1
MSTRG.6980	79.5013	1.32494	0.548151	8.2858e-05	0.00265313	12	ENSG00000258245	RPL10P13
MSTRG.16360	213.261	1.32283	0.721181	0.000287821	0.00729979	19	ENSG00000130844	ZNF331
MSTRG.3541	169.195	1.31552	0.950023	0.000622059	0.0133593	10	ENSG00000198246	SLC29A3
MSTRG.13305	1041.88	1.30176	0.142759	1.96913e-21	1.29092e-18	17	ENSG00000186834	HEXIM1
MSTRG.28920	153.35	1.29426	0.536381	8.93395e-05	0.00283158	8	ENSG00000178814	OPLAH
MSTRG.18546	270.782	1.29042	1.2596	0.00115814	0.0217038	2	ENSG00000130414	NDUFA10
MSTRG.26195	293.599	1.28539	0.226389	2.04441e-10	3.48838e-08	6	ENSG00000111961	SASH1
MSTRG.5010	167.935	1.28231	0.302848	2.29792e-07	1.66412e-05	11	ENSG00000168056	LTBP3
MSTRG.24070	47.2179	1.27938	0.653716	0.000254106	0.00663848	5	ENSG00000113532	ST8SIA4
ENSG00000164794	39.8321	1.27417	0.549713	0.000117268	0.00357136	8	ENSG00000164794	KCNV1
MSTRG.19503	206.101	1.27193	0.295684	1.72498e-07	1.38622e-05	21	ENSG00000159082	SYNJ1
MSTRG.19750	208.69	1.27082	1.40786	0.00148344	0.0263486	21	ENSG00000160298	C21orf58
MSTRG.28913	33.0818	1.26739	0.7566	0.000440032	0.0101878	8	ENSG00000261150	EPPK1
MSTRG.3114	334.44	1.26671	0.271556	3.47513e-08	3.30429e-06	10	ENSG00000065809	FAM107B
MSTRG.2640	218.346	1.25948	0.496916	7.05918e-05	0.00233234	1	ENSG00000162772	ATF3
MSTRG.25268	149.745	1.25709	0.528689	0.000105386	0.00327353	6	ENSG00000204538	PSORS1C2
MSTRG.533	738.94	1.25589	0.233713	1.02177e-09	1.55209e-07	1	ENSG00000176092	CRYBG2
MSTRG.6080	104.397	1.2476	0.367159	5.37276e-06	0.000260401	12	ENSG00000173391	OLR1
MSTRG.3102	225.497	1.23732	0.458884	4.75744e-05	0.00168348	10	ENSG00000151474	FRMD4A
MSTRG.28257	389.103	1.23673	0.288906	1.84951e-07	1.40472e-05	8	ENSG00000221869	CEBPD
MSTRG.19419	337.016	1.23613	0.354283	3.95128e-06	0.000200886	21	ENSG00000235609	AF127577.4
MSTRG.11264	639.988	1.23444	0.650263	0.000320406	0.00796602	16	ENSG00000176953	NFATC2IP
MSTRG.2546	177.58	1.21941	0.290815	2.65236e-07	1.9097e-05	1	ENSG00000163545	NUAK2
MSTRG.10071	8.09325	1.21789	2.19438	0.00312618	0.0453314	15	ENSG00000200156	RNU5B-1
MSTRG.15353	244.581	1.21641	0.482751	7.97814e-05	0.00258119	19	ENSG00000127511	SIN3B
MSTRG.2374	48.9418	1.21479	0.572669	0.000211659	0.00575237	1	ENSG00000143344	RGL1
MSTRG.1754	515.089	1.21471	0.515999	0.000122376	0.00368193	1	ENSG00000271425	NBPF10
MSTRG.22240	567.561	1.21414	0.556065	0.000184187	0.00516083	4	ENSG00000249784	SCARNA22
MSTRG.16343	218.574	1.214	0.386092	1.28023e-05	0.000529787	19	ENSG00000268964	ERVV-2
MSTRG.20238	1255.69	1.21134	0.464045	6.31175e-05	0.00213639	22	ENSG00000244509	APOBEC3C
MSTRG.15371	129.39	1.21045	1.5161	0.00196988	0.0327935	19	ENSG00000130312	MRPL34
MSTRG.21823	226.607	1.18693	0.690081	0.000507216	0.0114355	3	ENSG00000248710	AC079594.2
MSTRG.28914	668.625	1.17808	0.232266	4.32324e-09	5.22819e-07	8	ENSG00000178209	PLEC
MSTRG.6045	437.291	1.17588	0.281853	2.84401e-07	2.03592e-05	12	ENSG00000197614	MFAP5
MSTRG.24800	1063.33	1.17508	0.491099	0.000120781	0.00365156	5	ENSG00000169228	RAB24
MSTRG.13382	1529.39	1.16579	0.186658	5.33913e-12	1.2548e-09	17	ENSG00000189120	SP6
MSTRG.4536	792.874	1.16322	0.188981	9.32159e-12	2.11109e-09	11	ENSG00000070081	NUCB2
MSTRG.25630	1005.62	1.1565	0.218845	1.38232e-09	2.02567e-07	6	ENSG00000137270	GCM1
MSTRG.458	922.494	1.15361	0.179255	1.54098e-12	3.99884e-10	1	ENSG00000007968	E2F2
MSTRG.21422	86.9732	1.15129	0.395517	2.8871e-05	0.00107008	3	ENSG00000273033	LINC02035
MSTRG.18995	358.365	1.14864	0.246585	3.17843e-08	3.093e-06	20	ENSG00000166619	BLCAP
MSTRG.12565	322.309	1.14462	0.801922	0.000904502	0.0178221	17	ENSG00000133030	MPRIP
MSTRG.3660	47.5101	1.1441	0.6906	0.000639116	0.0135538	10	ENSG00000108175	ZMIZ1
MSTRG.29751	28.5382	1.14274	1.66007	0.00268367	0.040617	9	ENSG00000231744	AL669818.1
MSTRG.17434	480.988	1.13793	0.483742	0.000145131	0.00423362	2	ENSG00000163126	ANKRD23
MSTRG.16056	60.7421	1.13527	0.513462	0.000208094	0.00568425	19	ENSG00000268621	IGFL2-AS1
MSTRG.8344	2755.17	1.13516	0.207568	4.90727e-10	7.73734e-08	14	ENSG00000157227	MMP14
MSTRG.26963	116.787	1.13498	0.5294	0.000244488	0.00643835	7	ENSG00000174353	STAG3L3
MSTRG.11335	133.061	1.1317	1.09939	0.00155906	0.0274677	16	ENSG00000179958	DCTPP1
MSTRG.29553	195.383	1.13091	0.408275	4.57482e-05	0.00162347	9	ENSG00000095383	TBC1D2
MSTRG.18951	68.533	1.12704	1.24775	0.00187982	0.0318873	20	ENSG00000061656	SPAG4
ENSG00000108576	4.99281	1.1221	1.97389	0.00346479	0.0484371	17	ENSG00000108576	SLC6A4
MSTRG.25502	560.793	1.1196	0.245903	5.08195e-08	4.62049e-06	6	ENSG00000112561	TFEB
MSTRG.947	5.80065	1.11522	2.01413	0.00357595	0.0497398	1	ENSG00000222009	BTBD19
MSTRG.30613	77.1635	1.113	0.557764	0.000362447	0.00883492	X	ENSG00000204165	CXorf65
MSTRG.13663	380.786	1.11003	0.32454	5.44892e-06	0.000263069	17	ENSG00000108510	MED13
MSTRG.13301	307.21	1.10683	0.351871	1.42748e-05	0.000582973	17	ENSG00000161714	PLCD3
MSTRG.30848	370.675	1.099	0.19403	1.5362e-10	2.69506e-08	X	ENSG00000077274	CAPN6
MSTRG.20061	30.0002	1.09856	0.927495	0.00139899	0.0251455	22	ENSG00000268812	AC004264.1
MSTRG.340	919.987	1.09509	0.279988	8.30982e-07	5.20136e-05	1	ENSG00000219481	NBPF1
MSTRG.19290	87.5047	1.09322	1.00244	0.001583	0.0277326	20	ENSG00000092758	COL9A3
MSTRG.13252	51.3038	1.09239	0.69501	0.000856541	0.0171529	17	ENSG00000108849	PPY
MSTRG.30017	2535.24	1.0912	0.254537	1.67976e-07	1.36515e-05	9	ENSG00000169583	CLIC3
MSTRG.29315	469.388	1.0892	0.273402	6.16888e-07	4.02302e-05	9	ENSG00000135048	CEMIP2
MSTRG.24279	998.469	1.089	0.225629	1.33784e-08	1.46177e-06	5	ENSG00000164402	SEPT10
MSTRG.15303	125.182	1.08584	0.421782	8.80431e-05	0.00280477	19	ENSG00000074181	NOTCH3
MSTRG.13276	116.065	1.08023	0.481753	0.00021943	0.00589345	17	ENSG00000005961	ITGA2B
MSTRG.27834	247.933	1.08009	0.456938	0.000159934	0.00457963	8	ENSG00000180190	TDRP
MSTRG.5719	158.825	1.07932	0.482233	0.000222212	0.00595241	11	ENSG00000248712	CCDC153
MSTRG.30612	1183.32	1.07732	0.260237	3.19379e-07	2.22142e-05	X	ENSG00000184481	FOXO4
MSTRG.19089	393.485	1.07553	0.302617	3.41104e-06	0.000178521	20	ENSG00000101443	WFDC2
MSTRG.28422	84.094	1.06692	0.441446	0.000142576	0.00418852	8	ENSG00000171033	PKIA
MSTRG.12209	65.0115	1.0598	0.791488	0.00130828	0.0238943	17	ENSG00000167703	SLC43A2
MSTRG.13516	423.596	1.05249	0.24251	1.32096e-07	1.11175e-05	17	ENSG00000008294	SPAG9
MSTRG.25626	114.739	1.05199	0.59576	0.000692338	0.0144452	6	ENSG00000202198	RF00100
MSTRG.28194	60.3138	1.04834	0.460291	0.000216205	0.00585445	8	ENSG00000169495	HTRA4
MSTRG.27436	166.602	1.045	0.292009	3.18612e-06	0.000167453	7	ENSG00000277583	RF02180
MSTRG.14746	55.4867	1.04005	0.55375	0.000571875	0.0124315	19	ENSG00000267666	AC004156.1
MSTRG.21433	69.6007	1.03938	0.637927	0.000921327	0.0180441	3	ENSG00000160145	KALRN
MSTRG.10883	109.548	1.03608	0.663402	0.0010395	0.0198894	16	ENSG00000168140	VASN
MSTRG.20428	673.697	1.03166	0.218244	2.12963e-08	2.19229e-06	22	ENSG00000196576	PLXNB2
MSTRG.30269	69.2057	1.02788	0.515102	0.000457046	0.0105036	X	ENSG00000067992	PDK3
MSTRG.457	172.783	1.02702	0.297616	5.26962e-06	0.000257405	1	ENSG00000088280	ASAP3
MSTRG.19063	257.386	1.02603	0.478091	0.000320052	0.00796602	20	ENSG00000196839	ADA
MSTRG.9660	293.821	1.02188	0.241071	2.09698e-07	1.56407e-05	15	ENSG00000166145	SPINT1
MSTRG.31184	402.022	1.0198	0.261426	8.99392e-07	5.51863e-05	X	ENSG00000130827	PLXNA3
MSTRG.28868	78.7145	1.01937	0.439062	0.00020611	0.00564242	8	ENSG00000197353	LYPD2
MSTRG.12045	885.174	1.01385	0.246001	3.53765e-07	2.42115e-05	16	ENSG00000103187	COTL1
MSTRG.10209	629.945	1.01207	0.265502	1.30592e-06	7.56581e-05	15	ENSG00000140459	CYP11A1
MSTRG.17329	548.948	1.01175	0.206327	8.81204e-09	9.88853e-07	2	ENSG00000186854	TRABD2A
MSTRG.10986	30.8339	1.00827	0.966594	0.00209128	0.0341403	16	ENSG00000048471	SNX29
MSTRG.2478	131.477	1.00448	0.494764	0.000449901	0.0103585	1	ENSG00000234678	ELF3-AS1
MSTRG.29374	133.891	-1.00058	0.275912	2.77688e-06	0.000150959	9	ENSG00000165118	C9orf64
MSTRG.21428	48.2634	-1.00611	0.498613	0.000461184	0.0105598	3	ENSG00000065534	MYLK
MSTRG.27723	31.2662	-1.01106	1.01861	0.00218345	0.0352293	7	ENSG00000202354	RNY3
MSTRG.6230	24.4647	-1.01783	0.736214	0.00142026	0.0254543	12	ENSG00000111731	C2CD5
MSTRG.17515	66.7949	-1.02056	1.29107	0.00273028	0.0409246	2	ENSG00000186522	SEPT10
MSTRG.6473	40.445	-1.03736	0.630491	0.000902308	0.0178165	12	ENSG00000167528	ZNF641
MSTRG.17646	270.85	-1.04601	0.325288	1.20697e-05	0.000504496	2	ENSG00000136717	BIN1
MSTRG.11626	71.505	-1.06575	0.443923	0.000149386	0.00432733	16	ENSG00000102996	MMP15
MSTRG.27725	532.411	-1.08274	0.273322	6.78006e-07	4.35322e-05	7	ENSG00000155660	PDIA4
MSTRG.1836	39.9214	-1.08509	0.560178	0.000443875	0.0102577	1	ENSG00000184270	HIST2H2AB
MSTRG.16815	720.544	-1.09759	0.992929	0.00153834	0.0271411	2	ENSG00000115216	NRBP1
MSTRG.24621	103.854	-1.12152	0.633371	0.000558215	0.0121771	5	ENSG00000113196	HAND1
MSTRG.26058	240.138	-1.13118	0.297619	1.2842e-06	7.48074e-05	6	ENSG00000093144	ECHDC1
MSTRG.902	277.07	-1.13635	0.502971	0.000184374	0.00516083	1	ENSG00000117399	CDC20
MSTRG.4989	25.1057	-1.14085	2.39147	0.00360644	0.0498315	11	ENSG00000162300	ZFPL1
MSTRG.28695	5.65398	-1.17273	2.02587	0.00319528	0.0458529	8	ENSG00000147642	SYBU
MSTRG.12123	978.172	-1.17609	0.376265	1.41457e-05	0.000581515	16	ENSG00000198931	APRT
MSTRG.16997	659.017	-1.18	0.523341	0.000168625	0.00478451	2	ENSG00000119888	EPCAM
MSTRG.27821	6.88064	-1.18778	2.09829	0.003199	0.0458536	7	ENSG00000280266	AC006372.4
MSTRG.27808	5.93815	-1.19967	2.06179	0.00307751	0.0449062	7	ENSG00000105982	RNF32
MSTRG.13580	639.392	-1.19973	0.709001	0.000513479	0.0115368	17	ENSG00000213246	SUPT4H1
MSTRG.15630	69.1629	-1.20286	0.473716	7.77559e-05	0.00252879	19	ENSG00000267296	CEBPA-DT
MSTRG.1827	56.5493	-1.22324	0.529632	0.000133942	0.00397233	1	ENSG00000203812	HIST2H2AA3
MSTRG.1117	199.321	-1.22768	1.43138	0.00171698	0.0297866	1	ENSG00000116212	LRRC42
MSTRG.22562	241.561	-1.23129	0.378652	8.87565e-06	0.00039484	4	ENSG00000128059	PPAT
MSTRG.6164	6.82683	-1.23416	2.13114	0.00296695	0.0437195	12	ENSG00000182993	C12orf60
MSTRG.1830	57.1979	-1.2447	0.532297	0.000119155	0.00361117	1	ENSG00000272196	HIST2H2AA4
MSTRG.13802	67.4183	-1.26076	0.711606	0.000378518	0.00913725	17	ENSG00000108984	MAP2K6
MSTRG.11554	83.8738	-1.28092	0.383455	6.35077e-06	0.000303085	16	ENSG00000245694	CRNDE
MSTRG.12431	334.476	-1.29205	0.252634	4.12928e-09	5.04258e-07	17	ENSG00000183011	NAA38
MSTRG.19019	86.6357	-1.29836	0.434555	1.87759e-05	0.000737768	20	ENSG00000101442	ACTR5
MSTRG.29354	191.516	-1.30141	0.449951	2.46866e-05	0.00093464	9	ENSG00000135069	PSAT1
MSTRG.25122	45.8514	-1.31473	0.540725	8.17876e-05	0.00263242	6	ENSG00000158373	HIST1H2BD
MSTRG.4944	173.178	-1.32795	0.325088	4.24037e-07	2.85503e-05	11	ENSG00000168439	STIP1
MSTRG.28575	983.956	-1.3291	0.207356	2.80363e-12	6.9844e-10	8	ENSG00000147649	MTDH
MSTRG.30630	291.103	-1.32947	0.27272	1.38545e-08	1.49545e-06	X	ENSG00000215115	CXorf49
MSTRG.30633	294.375	-1.33644	0.267014	7.46456e-09	8.45259e-07	X	ENSG00000215113	CXorf49B
MSTRG.10654	144.159	-1.34288	0.411097	7.59217e-06	0.000349775	16	ENSG00000172366	MCRIP2
MSTRG.8378	61.1472	-1.369	0.744136	0.000254219	0.00663848	14	ENSG00000100867	DHRS2
MSTRG.29337	348.973	-1.39989	0.288822	1.65713e-08	1.7201e-06	9	ENSG00000135002	RFK
MSTRG.20084	133.833	-1.4085	0.646338	0.000117632	0.00357371	22	ENSG00000133422	MORC2
MSTRG.21507	102.323	-1.43411	0.579325	5.71045e-05	0.00197034	3	ENSG00000244300	GATA2-AS1
MSTRG.4798	52.5615	-1.43798	0.77667	0.000211423	0.00575237	11	ENSG00000254602	AP000662.1
MSTRG.21931	172.979	-1.45429	1.63136	0.00121801	0.0224763	3	ENSG00000136521	NDUFB5
MSTRG.3783	105.463	-1.50196	0.91002	0.000267095	0.00690237	10	ENSG00000148690	FRA10AC1
MSTRG.25229	100.976	-1.50205	1.4207	0.000810558	0.0164435	6	ENSG00000204619	PPP1R11
MSTRG.25121	75.3868	-1.52286	0.443143	3.53407e-06	0.0001827	6	ENSG00000168298	HIST1H1E
MSTRG.17994	1348.93	-1.5432	0.262725	8.33318e-11	1.5727e-08	2	ENSG00000170144	HNRNPA3
MSTRG.20645	187.433	-1.58215	1.61706	0.00088677	0.0176109	3	ENSG00000170142	UBE2E1
MSTRG.4926	140.841	-1.59717	1.42414	0.000636882	0.0135538	11	ENSG00000176485	PLA2G16
MSTRG.8372	300.425	-1.60007	0.300804	1.56648e-09	2.16801e-07	14	ENSG00000129460	NGDN
MSTRG.7828	79.0769	-1.65425	0.361854	4.63954e-08	4.27969e-06	13	ENSG00000215483	LINC00598
MSTRG.10763	245.931	-1.66155	1.58204	0.000701493	0.014563	16	ENSG00000167965	MLST8
ENSG00000107614	6.77175	-1.66961	2.40028	0.00160958	0.0280797	10	ENSG00000107614	TRDMT1
MSTRG.18792	8.47641	-1.72682	2.51368	0.00156573	0.0275463	20	ENSG00000088970	KIZ
MSTRG.22526	25.5816	-1.77377	1.76262	0.00071606	0.0148407	4	ENSG00000072201	LNX1
MSTRG.1835	134.331	-1.79842	0.372385	1.06431e-08	1.18367e-06	1	ENSG00000184260	HIST2H2AC
MSTRG.10642	39.832	-1.82174	1.3273	0.000293871	0.00736511	16	ENSG00000103202	NME4
MSTRG.24956	320.538	-1.85903	0.287601	1.05545e-12	2.84868e-10	6	ENSG00000214113	LYRM4
MSTRG.13359	8.58907	-1.9688	2.63279	0.00118931	0.0221105	17	ENSG00000262879	AC068152.1
MSTRG.25415	11.8246	-2.00449	2.14927	0.000762892	0.0155637	6	ENSG00000272288	AL451165.2
MSTRG.9099	36.6793	-2.02688	1.71733	0.000401408	0.00950558	14	ENSG00000165914	TTC7B
MSTRG.10640	204.635	-2.04384	1.36799	0.000185394	0.00516292	16	ENSG00000086504	MRPL28
MSTRG.11139	162.231	-2.04869	0.387057	4.42698e-10	7.06955e-08	16	ENSG00000197006	METTL9
MSTRG.5123	47.2143	-2.07555	0.828119	1.59111e-05	0.000637261	11	ENSG00000160172	FAM86C2P
MSTRG.1043	6.99707	-2.0904	2.59387	0.000989822	0.0191745	1	ENSG00000085831	TTC39A
MSTRG.27957	171.775	-2.2134	0.394999	4.06809e-11	8.04319e-09	8	ENSG00000003989	SLC7A2
MSTRG.4551	671.643	-2.26481	1.22974	6.97483e-05	0.00231495	11	ENSG00000134333	LDHA
MSTRG.4087	6.89668	-2.32512	2.65756	0.000764692	0.0155637	10	ENSG00000119965	C10orf88
MSTRG.25117	184.014	-2.33211	0.442211	1.75036e-10	3.02812e-08	6	ENSG00000187837	HIST1H1C
MSTRG.16667	114.282	-2.41953	0.809196	2.82271e-06	0.000152207	2	ENSG00000134324	LPIN1
MSTRG.23028	110.357	-2.45856	0.357561	4.52077e-15	1.81647e-12	4	ENSG00000151012	SLC7A11
MSTRG.17518	138.26	-2.46875	0.362391	6.93109e-15	2.61617e-12	2	ENSG00000198142	SOWAHC
MSTRG.780	633.281	-2.49209	0.917657	6.14864e-06	0.000294567	1	ENSG00000197982	C1orf122
MSTRG.27743	131.504	-2.56409	1.4709	8.01331e-05	0.00258585	7	ENSG00000171130	ATP6V0E2
MSTRG.8680	231.485	-2.66539	0.366558	1.813e-16	8.68567e-14	14	ENSG00000100528	CNIH1
MSTRG.15498	7.7454	-2.67411	2.78723	0.000557364	0.0121771	19	ENSG00000237440	AC008554.1
MSTRG.24889	10.661	-2.94546	2.99033	0.000480374	0.010899	5	ENSG00000250222	AC008443.5
MSTRG.18764	7.97512	-3.05632	2.84089	0.000387535	0.00926515	20	ENSG00000089091	DZANK1
MSTRG.6910	7.75672	-3.15045	2.82604	0.000348516	0.00851199	12	ENSG00000247363	AC090061.1
MSTRG.4123	725.188	-3.15806	1.18822	7.60422e-06	0.000349775	10	ENSG00000107949	BCCIP
MSTRG.13960	35.1566	-3.38636	1.62056	3.5079e-05	0.00128136	17	ENSG00000183077	AFMID
MSTRG.784	48.8158	-3.43096	3.78437	0.000425184	0.00995506	1	ENSG00000204084	INPP5B
MSTRG.30604	8.57994	-3.48857	2.87572	0.000263121	0.00682799	X	ENSG00000120498	TEX11
MSTRG.2767	583.508	-3.50487	1.2253	5.29363e-06	0.000257568	1	ENSG00000143761	ARF1
MSTRG.3040	10.3224	-3.51523	2.99092	0.000281401	0.0072122	10	ENSG00000232807	AL137186.2
MSTRG.19995	55.7569	-3.76193	3.89741	0.000342505	0.00844528	22	ENSG00000100109	TFIP11
MSTRG.23051	170.877	-3.80748	0.712129	7.6501e-10	1.17642e-07	4	ENSG00000153130	SCOC
MSTRG.14056	109.256	-3.94077	0.874932	4.54349e-08	4.24902e-06	17	ENSG00000185359	HGS
MSTRG.2148	650.705	-3.98614	1.49882	1.14051e-05	0.000483204	1	ENSG00000143222	UFC1
MSTRG.3964	26.1241	-4.02499	1.77207	2.72344e-05	0.00101871	10	ENSG00000260461	AL133355.1
MSTRG.15037	97.603	-4.19545	1.31462	3.71644e-06	0.000191289	19	ENSG00000104976	SNAPC2
MSTRG.4837	366.763	-4.24021	1.57804	1.19782e-05	0.000502358	11	ENSG00000110108	TMEM109
MSTRG.30068	58.0815	-4.38868	3.95078	0.000225555	0.00601609	KI270721,1	ENSG00000276345	AC004556.1
MSTRG.30028	187.485	-4.45621	1.64106	1.22362e-05	0.000509747	9	ENSG00000177239	MAN1B1
MSTRG.15411	89.8627	-4.64585	0.506233	1.16234e-20	6.58096e-18	19	ENSG00000254858	MPV17L2
MSTRG.19830	337.689	-4.72616	0.458061	1.88382e-25	1.46655e-22	22	ENSG00000185608	MRPL40
MSTRG.24685	77.9993	-4.83039	1.38444	2.78746e-06	0.000150959	5	ENSG00000038274	MAT2B
MSTRG.15717	540.721	-4.8366	1.07398	1.7711e-07	1.39251e-05	19	ENSG00000126247	CAPNS1
MSTRG.24167	10.6865	-4.9337	2.61459	6.10829e-05	0.00207805	5	ENSG00000248663	LINC00992
MSTRG.2179	10.9272	-4.98173	2.61063	5.86399e-05	0.00200115	1	ENSG00000143248	RGS5
MSTRG.20593	71.6461	-5.06724	0.743928	2.21966e-12	5.64247e-10	3	ENSG00000169814	BTD
MSTRG.12053	365.945	-5.47426	1.06355	2.77355e-08	2.74185e-06	16	ENSG00000153786	ZDHHC7
MSTRG.29208	12.945	-5.85216	2.16995	1.52744e-05	0.000618965	9	ENSG00000137103	TMEM8B
MSTRG.26520	13.3761	-6.04525	2.02515	9.4846e-06	0.000414527	7	ENSG00000003147	ICA1
MSTRG.31180	975.424	-6.06864	1.23706	9.11424e-08	7.83362e-06	X	ENSG00000071553	ATP6AP1
MSTRG.17565	16.1513	-6.2133	2.12339	1.03357e-05	0.000442292	2	ENSG00000237753	AC079922.2
MSTRG.9372	149.3	-6.29505	0.674903	3.34717e-21	2.08462e-18	14	ENSG00000099814	CEP170B
MSTRG.9157	836.517	-6.53003	0.574822	1.88146e-30	2.60395e-27	14	ENSG00000182512	GLRX5
MSTRG.12299	17.3789	-6.83488	1.49874	3.03195e-07	2.14579e-05	17	ENSG00000183018	AC118754.1
MSTRG.29972	348.648	-6.94217	0.46987	5.00081e-50	3.1145e-46	9	ENSG00000122140	MRPS2
MSTRG.28966	18.7333	-6.94775	1.48396	1.99664e-07	1.50728e-05	8	ENSG00000170631	ZNF16
MSTRG.11613	20.6957	-7.05239	1.52202	2.29714e-07	1.66412e-05	16	ENSG00000182885	ADGRG3
MSTRG.3970	22.9152	-7.25736	1.43973	4.57104e-08	4.24902e-06	10	ENSG00000065621	GSTO2
MSTRG.25537	23.9927	-7.33426	1.42404	2.72214e-08	2.71256e-06	6	ENSG00000044090	CUL7
MSTRG.1517	29.7433	-7.59042	1.47162	2.30839e-08	2.35563e-06	1	ENSG00000134222	PSRC1
MSTRG.22342	31.7538	-7.73827	1.40911	3.99046e-09	4.92131e-07	4	ENSG00000157869	RAB28
MSTRG.368	174.305	-10.3126	1.34111	1.10775e-16	5.51925e-14	1	ENSG00000227751	RCC2-AS1

## Sheet: 5_JAR_MLN
	baseMean	log2FoldChange	lfcSE	pvalue	padj	chromosome	ens_gene	ext_gene
MSTRG.5381	14.0324	18.0903	4.87608	3.1944e-08	2.79758e-06	11	ENSG00000269939	PCF11-AS1
MSTRG.7491	170.947	10.1711	1.23349	1.56161e-18	1.15888e-15	12	ENSG00000158104	HPD
MSTRG.16090	117.601	9.67255	1.20415	1.97416e-17	1.26526e-14	19	ENSG00000130748	TMEM160
MSTRG.27037	79.683	9.12172	1.20734	1.67289e-15	8.13372e-13	7	ENSG00000006606	CCL26
MSTRG.8349	61.0148	8.7169	1.23915	1.16603e-13	4.21563e-11	14	ENSG00000237054	PRMT5-AS1
MSTRG.3753	48.7052	8.42511	1.22177	4.0406e-13	1.21218e-10	10	ENSG00000148677	ANKRD1
MSTRG.13561	42.8577	8.23008	1.2389	2.66676e-12	6.65311e-10	17	ENSG00000180891	CUEDC1
MSTRG.19933	42.3877	8.21641	1.23557	2.57568e-12	6.65311e-10	22	ENSG00000280623	PCAT14
MSTRG.7717	33.1449	7.82589	1.28683	1.31049e-10	2.30973e-08	13	ENSG00000132972	RNF17
MSTRG.3516	30.0051	7.7391	1.24557	6.1812e-11	1.22753e-08	10	ENSG00000156510	HKDC1
MSTRG.8357	30.3465	7.69834	1.30065	3.78533e-10	5.99698e-08	14	ENSG00000139880	CDH24
MSTRG.25109	28.6476	7.66888	1.25183	1.11025e-10	2.03306e-08	6	ENSG00000146047	HIST1H2BA
MSTRG.17565	25.2237	7.40591	1.3319	3.42166e-09	4.09652e-07	2	ENSG00000237753	AC079922.2
MSTRG.18749	23.9481	7.39065	1.28797	1.29542e-09	1.72316e-07	20	ENSG00000125864	BFSP1
MSTRG.29941	23.5227	7.32902	1.32526	4.19161e-09	4.92515e-07	9	ENSG00000160271	RALGDS
MSTRG.28099	22.773	7.2986	1.30997	3.41361e-09	4.09652e-07	8	ENSG00000120875	DUSP4
MSTRG.12303	20.8072	7.15965	1.33029	9.83882e-09	1.02005e-06	17	ENSG00000261863	LINC01996
MSTRG.13897	19.4652	7.0867	1.31266	9.33534e-09	9.82301e-07	17	ENSG00000182687	GALR2
MSTRG.1514	17.0166	6.90133	1.32201	2.4038e-08	2.21526e-06	1	ENSG00000116299	KIAA1324
MSTRG.22746	18.3406	6.86954	1.45271	1.90325e-07	1.34145e-05	4	ENSG00000118785	SPP1
MSTRG.3834	18.0997	6.81741	1.48513	3.1271e-07	2.07005e-05	10	ENSG00000165887	ANKRD2
MSTRG.12338	15.3435	6.72223	1.36822	9.71306e-08	7.36313e-06	17	ENSG00000132517	SLC52A1
MSTRG.3801	15.1211	6.58985	1.50074	6.10766e-07	3.69605e-05	10	ENSG00000095637	SORBS1
MSTRG.229	15.3984	6.54815	1.55973	1.05224e-06	5.7284e-05	1	ENSG00000284735	AL139424.3
MSTRG.27983	14.5411	6.52762	1.50836	7.402e-07	4.29499e-05	8	ENSG00000104611	SH2D4A
MSTRG.24733	13.9104	6.47508	1.5004	7.70512e-07	4.45255e-05	5	ENSG00000214357	NEURL1B
ENSG00000144821	16.4648	6.34674	1.87687	6.32817e-06	0.000260898	3	ENSG00000144821	MYH15
ENSG00000274317	12.275	6.34326	1.47959	8.43166e-07	4.7938e-05	13	ENSG00000274317	LINC02334
MSTRG.22610	21.2601	6.33497	2.17875	1.39885e-05	0.000502713	4	ENSG00000173610	UGT2A1
MSTRG.27857	45.3424	6.29268	0.925832	2.78393e-12	6.65311e-10	8	ENSG00000091879	ANGPT2
ENSG00000151632	12.1593	6.20737	1.61474	2.54897e-06	0.000120202	10	ENSG00000151632	AKR1C2
MSTRG.595	12.873	6.14454	1.7632	5.36291e-06	0.000227078	1	ENSG00000169403	PTAFR
MSTRG.13838	15.5602	6.04388	2.09623	1.55245e-05	0.000548609	17	ENSG00000161509	GRIN2C
MSTRG.1993	12.2946	5.9298	1.93328	1.16435e-05	0.000433175	1	ENSG00000160712	IL6R
MSTRG.25577	666.475	5.9251	1.44784	1.40452e-06	7.362e-05	6	ENSG00000112759	SLC29A1
MSTRG.6141	139.7	5.8859	1.08892	1.14911e-08	1.14261e-06	12	ENSG00000013588	GPRC5A
MSTRG.16287	10.9133	5.8843	1.81568	8.60818e-06	0.000334367	19	ENSG00000182310	SPACA6
MSTRG.2743	9.49794	5.85646	1.66009	4.98705e-06	0.000213731	1	ENSG00000185155	MIXL1
MSTRG.10946	43.9986	5.78481	0.943831	2.22027e-10	3.72689e-08	16	ENSG00000166676	TVP23A
MSTRG.16583	9.21577	5.61441	1.87233	1.34181e-05	0.000486362	2	ENSG00000228643	AC079779.2
MSTRG.30191	8.78425	5.57349	1.85306	1.3217e-05	0.000482062	X	ENSG00000130234	ACE2
MSTRG.13137	9.06356	5.56921	1.8959	1.49584e-05	0.00053261	17	ENSG00000171346	KRT15
MSTRG.28107	9.54892	5.55519	1.97774	1.8683e-05	0.000632352	8	ENSG00000285669	AC026979.4
MSTRG.18560	9.24319	5.51217	1.97102	1.9127e-05	0.000643655	2	ENSG00000172478	MAB21L4
MSTRG.13143	8.5774	5.49841	1.90267	1.6291e-05	0.000569982	17	ENSG00000184502	GAST
MSTRG.25118	182.875	5.4679	0.581907	2.10482e-21	2.11986e-18	6	ENSG00000197061	HIST1H4C
MSTRG.22294	1009.36	5.41666	0.266636	3.91078e-92	5.5142e-88	4	ENSG00000163132	MSX1
MSTRG.2109	35.7303	5.37474	1.05535	4.14027e-08	3.53805e-06	1	ENSG00000256029	AL590560.1
MSTRG.23683	7.93198	5.36831	1.9189	1.91877e-05	0.000644158	5	ENSG00000164512	ANKRD55
MSTRG.16279	10.1324	5.33848	2.23053	3.80203e-05	0.00113577	19	ENSG00000105492	SIGLEC6
MSTRG.2937	54.4168	5.29743	1.07928	8.44322e-08	6.57732e-06	1	ENSG00000284188	AL451007.3
MSTRG.4441	8.90175	5.23983	2.16179	3.65749e-05	0.00110194	11	ENSG00000166444	ST5
ENSG00000144218	8.08263	5.19675	2.09371	3.32681e-05	0.00101533	2	ENSG00000144218	AFF3
MSTRG.19520	155.962	5.1707	0.524648	2.53546e-23	2.74999e-20	21	ENSG00000159128	IFNGR2
MSTRG.747	9.76743	5.05835	2.38295	6.15111e-05	0.00163952	1	ENSG00000232862	AL138787.1
MSTRG.30628	12.5367	5.04475	2.6062	8.29178e-05	0.00208032	X	ENSG00000147174	GCNA
MSTRG.267	217.066	4.99965	0.862445	1.11583e-09	1.51281e-07	1	ENSG00000120937	NPPB
MSTRG.6241	7.00417	4.86564	2.17723	5.20021e-05	0.00145771	12	ENSG00000060982	BCAT1
ENSG00000149488	7.41459	4.8648	2.23577	5.76269e-05	0.00155659	20	ENSG00000149488	TMC2
MSTRG.947	9.10747	4.83395	2.44648	8.12842e-05	0.00205929	1	ENSG00000222009	BTBD19
MSTRG.18030	138.998	4.6233	1.80725	2.83085e-05	0.000894956	2	ENSG00000170035	UBE2E3
MSTRG.29833	576.262	4.50398	1.53001	1.25466e-05	0.000460695	9	ENSG00000167118	URM1
MSTRG.16255	7.53649	4.35358	2.52553	0.000135987	0.00315364	19	ENSG00000268375	AC010325.2
MSTRG.18469	72.3982	4.35304	1.11418	1.05637e-06	5.72879e-05	2	ENSG00000163283	ALPP
MSTRG.14149	188.105	4.32347	0.949023	1.22598e-07	9.00329e-06	18	ENSG00000176890	TYMS
MSTRG.5852	41.2436	4.1832	1.54522	1.85929e-05	0.000631709	12	ENSG00000111181	SLC6A12
MSTRG.27289	81.9129	4.10236	1.45554	1.40118e-05	0.000502713	7	ENSG00000106404	CLDN15
ENSG00000186517	6.24851	4.05917	2.48384	0.00016833	0.00370652	1	ENSG00000186517	ARHGAP30
MSTRG.23391	6.18638	3.88873	2.53754	0.000210268	0.00443165	5	ENSG00000112902	SEMA5A
MSTRG.10210	1012.9	3.88859	0.34092	4.71799e-31	1.66309e-27	15	ENSG00000260266	PPIAP46
MSTRG.16125	5.94524	3.78874	2.53197	0.000229708	0.00471453	19	ENSG00000142227	EMP3
MSTRG.15635	5.98435	3.78277	2.53885	0.000232841	0.00475865	19	ENSG00000277013	AC008556.1
MSTRG.10786	3350.26	3.75044	1.63153	4.03371e-05	0.00119235	16	ENSG00000162065	TBC1D24
MSTRG.28970	5.83809	3.74615	2.52892	0.000238471	0.00485901	8	ENSG00000255559	ZNF252P-AS1
MSTRG.7912	8.17782	3.74469	2.25986	0.000166728	0.00368648	13	ENSG00000231817	LINC01198
MSTRG.27678	259.416	3.73345	1.17312	4.44485e-06	0.000193433	7	ENSG00000159840	ZYX
MSTRG.26084	40.7265	3.69234	1.87585	8.44126e-05	0.00211204	6	ENSG00000118523	CCN2
MSTRG.5096	58.182	3.65791	0.496264	4.41241e-15	2.00693e-12	11	ENSG00000172830	SSH3
MSTRG.22050	108.937	3.61739	2.18495	0.000168502	0.00370652	3	ENSG00000073849	ST6GAL1
MSTRG.21446	21.8257	3.58768	1.36001	1.67811e-05	0.000582793	3	ENSG00000221955	SLC12A8
MSTRG.4483	7.9849	3.55979	2.76661	0.00035964	0.00679748	11	ENSG00000072952	MRVI1
MSTRG.14853	21.7758	3.52711	0.97839	1.00818e-06	5.59658e-05	19	ENSG00000261342	AC006538.1
MSTRG.9399	166.205	3.41793	1.69702	7.30127e-05	0.00188572	15	ENSG00000273749	CYFIP1
MSTRG.13390	5.99775	3.40547	2.6192	0.000367473	0.00689929	17	ENSG00000167183	PRR15L
MSTRG.7220	1087.92	3.36252	0.691709	4.81785e-09	5.56817e-07	12	ENSG00000198431	TXNRD1
MSTRG.8309	24.879	3.32239	3.29995	0.000565978	0.00981334	14	ENSG00000165795	NDRG2
MSTRG.13315	57.8135	3.29571	1.94856	0.000155969	0.00349628	17	ENSG00000006062	MAP3K14
MSTRG.26795	287.295	3.24249	0.858036	3.73181e-07	2.40267e-05	7	ENSG00000164543	STK17A
MSTRG.1512	7.16547	3.17703	2.30416	0.000326519	0.00630673	1	ENSG00000270066	AL356488.2
MSTRG.18643	39.0311	3.16501	1.17729	1.17747e-05	0.000436904	20	ENSG00000088836	SLC4A11
MSTRG.18610	2314.3	3.14387	0.290837	1.37455e-29	3.87622e-26	20	ENSG00000271303	SRXN1
MSTRG.27755	103.751	3.14223	0.495937	6.70837e-13	1.819e-10	7	ENSG00000181652	ATG9B
MSTRG.27092	49.3347	3.11337	0.570428	1.14754e-10	2.07439e-08	7	ENSG00000127955	GNAI1
MSTRG.23324	132.341	3.10787	0.510162	2.75933e-12	6.65311e-10	4	ENSG00000179046	TRIML2
MSTRG.5321	27.0864	3.07789	1.9318	0.000197997	0.0042428	11	ENSG00000255363	AP001189.5
MSTRG.22606	5.12306	3.0375	2.54903	0.000507417	0.00893206	4	ENSG00000198092	TMPRSS11F
ENSG00000167165	6.70069	3.00351	2.70351	0.00060079	0.0102706	2	ENSG00000167165	UGT1A6
MSTRG.28760	5.5166	2.99461	2.59722	0.000556356	0.00968471	8	ENSG00000170873	MTSS1
MSTRG.12601	155.142	2.98355	1.57205	9.19916e-05	0.00225579	17	ENSG00000091542	ALKBH5
MSTRG.28928	6.54585	2.96311	2.68242	0.000617617	0.0104794	8	ENSG00000179698	WDR97
MSTRG.21812	61.6107	2.93739	1.68932	0.000137769	0.00317929	3	ENSG00000283154	IQCJ-SCHIP1
MSTRG.402	24.7819	2.9234	1.17603	1.89428e-05	0.000638979	1	ENSG00000158828	PINK1
MSTRG.6327	22.9841	2.91931	1.94376	0.000250475	0.00505974	12	ENSG00000177359	AC024940.2
MSTRG.18120	79.3289	2.91877	2.146	0.000355114	0.00672095	2	ENSG00000229056	HECW2-AS1
MSTRG.27555	8.2504	2.89163	2.79422	0.00071846	0.0117384	7	ENSG00000286214	AUXG01000058.1
MSTRG.9947	93.199	2.84401	0.799256	5.55389e-07	3.44977e-05	15	ENSG00000128849	CGNL1
MSTRG.4186	70.1163	2.83303	1.76265	0.000193127	0.00415739	11	ENSG00000177963	RIC8A
MSTRG.14874	5.57698	2.81864	2.59886	0.000679105	0.0113051	19	ENSG00000095932	SMIM24
MSTRG.8643	242.792	2.76923	0.386655	7.39963e-16	3.86425e-13	14	ENSG00000131969	ABHD12B
MSTRG.29864	52.3487	2.74184	1.62827	0.000159461	0.0035576	9	ENSG00000167130	DOLPP1
MSTRG.26996	1105.02	2.74037	1.64209	0.000165821	0.00367622	7	ENSG00000189143	CLDN4
MSTRG.26078	4.86504	2.72985	2.51779	0.000702893	0.0115871	6	ENSG00000197594	ENPP1
MSTRG.28116	1717.88	2.68512	0.416184	9.73592e-14	3.61254e-11	8	ENSG00000104687	GSR
MSTRG.8213	69.1436	2.67364	0.810786	1.35032e-06	7.15772e-05	13	ENSG00000255874	LINC00346
MSTRG.29944	147.064	2.64609	1.70694	0.000227653	0.00469284	9	ENSG00000148297	MED22
MSTRG.16374	24.6937	2.63938	1.6262	0.000188592	0.0040722	19	ENSG00000269564	AC008753.2
MSTRG.3927	40.4564	2.60532	0.712522	3.45947e-07	2.26167e-05	10	ENSG00000272933	AL391121.1
ENSG00000196664	4.82441	2.5907	2.49993	0.000819761	0.0129003	X	ENSG00000196664	TLR7
MSTRG.15370	181.662	2.57156	0.40872	2.657e-13	8.49914e-11	19	ENSG00000127220	ABHD8
MSTRG.13625	5.45048	2.53393	2.55655	0.000919999	0.0141616	17	ENSG00000261040	WFDC21P
MSTRG.9407	13.3842	2.52737	1.21732	5.78122e-05	0.00155861	15	ENSG00000260780	AC087463.1
MSTRG.14492	26.9322	2.45898	1.60274	0.000245435	0.00497217	18	ENSG00000152229	PSTPIP2
MSTRG.30260	487.324	2.4252	0.373434	7.57916e-14	3.05332e-11	X	ENSG00000130066	SAT1
MSTRG.28153	818.685	2.41856	0.353879	7.15596e-15	3.15309e-12	8	ENSG00000183779	ZNF703
MSTRG.18487	24.5621	2.40988	0.786161	3.17562e-06	0.000146807	2	ENSG00000168918	INPP5D
MSTRG.26098	37.959	2.39503	0.783762	3.30673e-06	0.00015138	6	ENSG00000118515	SGK1
MSTRG.21852	8.16933	2.35896	2.69456	0.00123128	0.0178429	3	ENSG00000269984	AC078795.1
MSTRG.15351	5.0552	2.32319	2.48424	0.0011382	0.0167522	19	ENSG00000072954	TMEM38A
MSTRG.30493	179.073	2.2787	0.446031	4.96473e-10	7.57669e-08	X	ENSG00000171402	XAGE3
MSTRG.6171	23.4512	2.267	1.27756	0.00013991	0.00320248	12	ENSG00000111348	ARHGDIB
ENSG00000119121	49.4842	2.25401	0.632977	6.34884e-07	3.79316e-05	9	ENSG00000119121	TRPM6
MSTRG.17116	377.227	2.24724	0.306926	3.15133e-16	1.77735e-13	2	ENSG00000082898	XPO1
MSTRG.18492	294.188	2.23526	0.538188	5.91032e-08	4.78939e-06	2	ENSG00000077044	DGKD
MSTRG.16093	716.711	2.22297	0.221743	1.38442e-26	2.16892e-23	19	ENSG00000105327	BBC3
MSTRG.10783	57.0546	2.21397	1.46392	0.000281489	0.00555105	16	ENSG00000162062	TEDC2
MSTRG.3855	38.5877	2.2133	1.97814	0.000776318	0.0123965	10	ENSG00000023839	ABCC2
ENSG00000188039	5.02358	2.1726	2.44561	0.00135374	0.0192274	19	ENSG00000188039	NWD1
MSTRG.19946	70.0709	2.16821	1.09291	8.61238e-05	0.00214928	22	ENSG00000099956	SMARCB1
MSTRG.8018	14.0991	2.15473	1.85473	0.000712017	0.0116931	13	ENSG00000204919	PRR20A
MSTRG.15899	17.8213	2.15137	2.88174	0.00159204	0.0217939	19	ENSG00000105329	AC011462.1
MSTRG.25294	47.7178	2.12405	1.38242	0.000276669	0.00550992	6	ENSG00000232810	TNF
MSTRG.6082	55.7997	2.104	1.48085	0.000374977	0.00702149	12	ENSG00000139112	GABARAPL1
MSTRG.13077	17.1605	2.05132	2.82646	0.00176309	0.0236532	17	ENSG00000214553	LRRC37A11P
MSTRG.19098	16.5228	2.03248	2.80754	0.00179949	0.0239592	20	ENSG00000101470	TNNC2
MSTRG.69	72.0885	2.01037	0.425932	8.15931e-09	8.78215e-07	1	ENSG00000235098	ANKRD65
MSTRG.22770	7.22197	2.0059	2.53535	0.00177628	0.0237624	4	ENSG00000145335	SNCA
MSTRG.17335	615.066	2.00147	0.167915	3.72462e-35	1.75057e-31	2	ENSG00000152284	TCF7L1
MSTRG.12211	33.5771	1.97123	1.89461	0.00105602	0.015874	17	ENSG00000167705	RILP
MSTRG.6648	61.1001	1.97024	0.458581	6.31783e-08	5.06144e-06	12	ENSG00000249641	HOXC13-AS
MSTRG.23988	62.0359	1.93141	1.96034	0.00123803	0.0179221	5	ENSG00000248323	LUCAT1
MSTRG.18659	125.91	1.91848	0.394872	5.8444e-09	6.54016e-07	20	ENSG00000101236	RNF24
MSTRG.20543	74.4082	1.91811	0.449505	8.41818e-08	6.57732e-06	3	ENSG00000157150	TIMP4
MSTRG.21153	54.3801	1.90203	0.775828	3.47495e-05	0.00105825	3	ENSG00000114541	FRMD4B
MSTRG.21445	289.848	1.88191	0.252856	7.73204e-16	3.89363e-13	3	ENSG00000173706	HEG1
MSTRG.675	4.87844	1.86433	2.33896	0.0019619	0.0256137	1	ENSG00000182866	LCK
MSTRG.10908	306.88	1.85395	0.279296	2.71249e-13	8.49914e-11	16	ENSG00000118898	PPL
MSTRG.25426	54.916	1.84933	0.461614	2.95611e-07	1.96609e-05	6	ENSG00000065029	ZNF76
MSTRG.942	14.1714	1.84526	1.5637	0.000802344	0.0127399	1	ENSG00000200913	SNORD46
MSTRG.15419	1529.2	1.83088	0.376203	7.77305e-09	8.49613e-07	19	ENSG00000130513	GDF15
MSTRG.28819	833.938	1.82986	0.22244	2.08811e-18	1.47212e-15	8	ENSG00000104419	NDRG1
MSTRG.11310	116.649	1.82434	1.52398	0.000781239	0.0124609	16	ENSG00000149923	PPP4C
MSTRG.24414	54.5585	1.82014	0.776565	5.23682e-05	0.00146216	5	ENSG00000113070	HBEGF
MSTRG.19212	59.9395	1.81924	0.42498	1.08879e-07	8.07995e-06	20	ENSG00000101144	BMP7
MSTRG.3800	2395.41	1.8157	0.174274	2.57687e-27	5.19056e-24	10	ENSG00000107438	PDLIM1
MSTRG.25071	67.0817	1.81034	0.893554	0.00011436	0.0027055	6	ENSG00000145996	CDKAL1
MSTRG.30131	227.238	1.80984	1.71312	0.0011152	0.0165408	X	ENSG00000002586	CD99
MSTRG.231	1846.94	1.78325	0.892662	0.000127344	0.00297276	1	ENSG00000142657	PGD
MSTRG.21621	162.185	1.77842	0.425904	1.88744e-07	1.33733e-05	3	ENSG00000114098	ARMC8
MSTRG.22240	315.399	1.77329	0.393565	4.88702e-08	4.07733e-06	4	ENSG00000249784	SCARNA22
MSTRG.8378	250.829	1.77099	0.499947	1.92295e-06	9.61473e-05	14	ENSG00000100867	DHRS2
MSTRG.832	15.4928	1.74847	1.09871	0.000336203	0.00644961	1	ENSG00000226745	AL512599.1
MSTRG.24559	4.87425	1.70537	2.26736	0.00240398	0.0300232	5	ENSG00000183111	ARHGEF37
MSTRG.6987	169.042	1.69587	0.621613	2.53405e-05	0.000813898	12	ENSG00000139289	PHLDA1
MSTRG.28833	31.452	1.67782	0.526597	7.40052e-06	0.000297286	8	ENSG00000167632	TRAPPC9
MSTRG.3969	398.028	1.66633	0.330753	5.95601e-09	6.61258e-07	10	ENSG00000148834	GSTO1
ENSG00000134160	21.1437	1.66333	1.14954	0.000515428	0.0090558	15	ENSG00000134160	TRPM1
MSTRG.20720	560.799	1.6512	0.343298	1.82999e-08	1.72019e-06	3	ENSG00000170275	CRTAP
MSTRG.30054	4.68868	1.64215	2.22695	0.00260251	0.0319391	9	ENSG00000255585	AL590627.1
MSTRG.25807	166.879	1.63637	0.314965	2.98222e-09	3.72117e-07	6	ENSG00000146278	PNRC1
MSTRG.3707	5.13374	1.63508	1.96792	0.00216998	0.0277899	10	ENSG00000173267	SNCG
MSTRG.8020	7.38896	1.62591	1.81803	0.00188701	0.0248662	13	ENSG00000227151	PRR20D
MSTRG.5237	18.5506	1.62407	1.07274	0.000471299	0.00847617	11	ENSG00000260401	AP002761.4
MSTRG.1948	911.374	1.6203	0.261046	1.10181e-11	2.48643e-09	1	ENSG00000197956	S100A6
MSTRG.5748	167.106	1.60862	0.297384	1.07022e-09	1.46506e-07	11	ENSG00000154127	UBASH3B
MSTRG.4221	470.624	1.60784	0.831942	0.000199884	0.00426379	11	ENSG00000177106	EPS8L2
MSTRG.4387	54.8435	1.59835	0.579787	2.94078e-05	0.000919402	11	ENSG00000132254	ARFIP2
MSTRG.8361	1380.36	1.59586	0.332185	2.16731e-08	2.01046e-06	14	ENSG00000092068	SLC7A8
MSTRG.23028	523.573	1.5927	0.234708	2.86098e-13	8.76953e-11	4	ENSG00000151012	SLC7A11
MSTRG.14321	197.047	1.59239	0.261492	2.42245e-11	5.09799e-09	18	ENSG00000141448	GATA6
MSTRG.80	311.799	1.58336	0.223446	3.6923e-14	1.53122e-11	1	ENSG00000197530	MIB2
MSTRG.3347	103.881	1.58042	0.528972	1.64805e-05	0.000575185	10	ENSG00000165507	DEPP1
MSTRG.25018	74.5218	1.57988	0.774977	0.000168222	0.00370652	6	ENSG00000112137	PHACTR1
MSTRG.1950	1154.07	1.57465	0.574126	3.22458e-05	0.000992719	1	ENSG00000196154	S100A4
MSTRG.29413	429.667	1.56687	0.233816	5.38007e-13	1.54814e-10	9	ENSG00000130222	GADD45G
MSTRG.547	2144.76	1.55395	0.313409	1.15881e-08	1.14261e-06	1	ENSG00000175793	SFN
MSTRG.21661	153.984	1.55148	0.278218	4.99739e-10	7.57669e-08	3	ENSG00000177311	ZBTB38
MSTRG.20908	74.581	1.54527	1.77609	0.00213414	0.0274056	3	ENSG00000114270	COL7A1
MSTRG.13842	168.056	1.53582	0.321957	2.87614e-08	2.58303e-06	17	ENSG00000109089	CDR2L
MSTRG.14056	157.473	1.53425	0.883943	0.000347841	0.00660991	17	ENSG00000185359	HGS
MSTRG.27236	154.085	1.53182	0.297926	4.9668e-09	5.64774e-07	7	ENSG00000166997	CNPY4
MSTRG.12068	318.707	1.53102	0.661887	0.000101779	0.00245733	16	ENSG00000131148	EMC8
MSTRG.1748	167.823	1.52752	0.389205	9.28756e-07	5.21731e-05	1	ENSG00000234222	LIX1L-AS1
MSTRG.3537	140.565	1.51919	0.278782	1.04889e-09	1.44993e-07	10	ENSG00000166224	SGPL1
MSTRG.1263	85.6631	1.51315	1.0908	0.000724404	0.0117836	1	ENSG00000116761	CTH
MSTRG.14667	13.1194	1.48009	2.43503	0.00343673	0.0394609	18	ENSG00000261780	LINC02582
MSTRG.17566	142.242	1.47658	0.251041	1.01887e-10	1.89027e-08	2	ENSG00000144136	SLC20A1
MSTRG.8783	47.8645	1.47343	0.574656	6.43076e-05	0.00169801	14	ENSG00000027075	PRKCH
MSTRG.27029	147.256	1.47078	0.657277	0.000139095	0.00319421	7	ENSG00000205583	STAG3L1
MSTRG.326	54.316	1.4546	0.744291	0.000264868	0.0053352	1	ENSG00000142627	EPHA2
MSTRG.25650	86.4312	1.43528	0.328462	1.91228e-07	1.34145e-05	6	ENSG00000151917	BEND6
MSTRG.1425	574.783	1.43479	0.533974	5.17037e-05	0.00145224	1	ENSG00000023909	GCLM
MSTRG.12397	13.2114	1.42692	2.39939	0.00368828	0.0414711	17	ENSG00000006047	YBX2
MSTRG.5028	15.9675	1.42577	2.44082	0.00365171	0.041203	11	ENSG00000255404	AP001266.1
MSTRG.8019	6.93943	1.42129	1.71487	0.0026297	0.0321585	13	ENSG00000204918	PRR20B
MSTRG.8021	6.93943	1.42129	1.71487	0.0026297	0.0321585	13	ENSG00000234278	PRR20E
MSTRG.12039	4.63905	1.41637	2.1044	0.00359433	0.0406742	16	ENSG00000154099	DNAAF1
MSTRG.21269	92.4961	1.41348	0.51489	4.66852e-05	0.00133251	3	ENSG00000144815	NXPE3
MSTRG.28871	117.165	1.41036	0.417575	7.48352e-06	0.000299562	8	ENSG00000167656	LY6D
MSTRG.22431	216.47	1.40807	0.378371	2.37393e-06	0.000113852	4	ENSG00000109790	KLHL5
MSTRG.28887	200.644	1.404	0.366662	1.62584e-06	8.30593e-05	8	ENSG00000182759	MAFA
MSTRG.27996	51.3299	1.40182	0.505563	4.45648e-05	0.00129028	8	ENSG00000168487	BMP1
MSTRG.13098	156.416	1.39895	0.352692	9.85786e-07	5.4939e-05	17	ENSG00000141738	GRB7
MSTRG.7828	227.696	1.39616	0.266132	3.42829e-09	4.09652e-07	13	ENSG00000215483	LINC00598
MSTRG.4650	79.4109	1.39033	0.43444	1.34939e-05	0.000487856	11	ENSG00000110422	HIPK3
MSTRG.29324	147.87	1.38996	0.512245	5.35445e-05	0.00148618	9	ENSG00000165091	TMC1
MSTRG.25345	90.657	1.38438	0.338402	6.22727e-07	3.75233e-05	6	ENSG00000204305	AGER
MSTRG.3967	35.8534	1.38355	0.60374	0.000152554	0.00344713	10	ENSG00000065618	COL17A1
MSTRG.29461	380.815	1.38156	0.214222	3.4024e-12	7.99565e-10	9	ENSG00000131669	NINJ1
MSTRG.17018	67.3316	1.38148	0.430072	1.32311e-05	0.000482062	2	ENSG00000243244	STON1
MSTRG.2233	284.569	1.37495	0.442441	1.83687e-05	0.000628639	1	ENSG00000143153	ATP1B1
MSTRG.25646	132.017	1.36787	0.554707	0.000105307	0.00251667	6	ENSG00000151914	DST
MSTRG.4975	312.931	1.36424	0.22474	3.5457e-11	7.35211e-09	11	ENSG00000110047	EHD1
MSTRG.1009	70.1642	1.36136	0.437138	1.84876e-05	0.000631166	1	ENSG00000186564	FOXD2
MSTRG.15434	336.777	1.36085	0.374751	3.48384e-06	0.000158459	19	ENSG00000006016	CRLF1
MSTRG.3864	54.4067	1.34633	0.500185	6.26066e-05	0.0016562	10	ENSG00000212464	SNORA12
MSTRG.30747	655.317	1.34466	0.290775	6.87145e-08	5.47387e-06	X	ENSG00000102393	GLA
MSTRG.6916	5506.97	1.3414	0.266793	1.0362e-08	1.05873e-06	12	ENSG00000135679	MDM2
MSTRG.13252	55.2274	1.33512	0.589959	0.000183816	0.00397516	17	ENSG00000108849	PPY
MSTRG.12479	10.6923	1.33453	1.52742	0.00262521	0.0321585	17	ENSG00000007237	GAS7
MSTRG.13201	9.6929	1.33199	1.74085	0.00331241	0.038472	17	ENSG00000126562	WNK4
MSTRG.6937	103.539	1.32841	0.459845	3.80027e-05	0.00113577	12	ENSG00000135643	KCNMB4
MSTRG.3780	644.237	1.32593	0.241902	1.00264e-09	1.39972e-07	10	ENSG00000138119	MYOF
MSTRG.821	4.74314	1.3193	2.05239	0.00419101	0.045317	1	ENSG00000198754	OXCT2
MSTRG.22549	227.085	1.3192	0.289158	9.14669e-08	6.97126e-06	4	ENSG00000134851	TMEM165
MSTRG.555	190.53	1.31453	0.276364	3.79062e-08	3.25901e-06	1	ENSG00000158246	TENT5B
MSTRG.4410	89.5543	1.31347	0.472392	5.30009e-05	0.0014769	11	ENSG00000183801	OLFML1
MSTRG.24563	127.72	1.30815	0.295778	1.68849e-07	1.21468e-05	5	ENSG00000155850	SLC26A2
MSTRG.11202	544.735	1.30476	0.265328	1.7706e-08	1.68685e-06	16	ENSG00000260034	LCMT1-AS2
MSTRG.22621	26.5146	1.30267	0.984784	0.0012025	0.0174797	4	ENSG00000163626	COX18
MSTRG.6022	6537.07	1.29274	0.130992	2.34675e-24	3.00811e-21	12	ENSG00000059804	SLC2A3
MSTRG.12559	186.097	1.2877	0.343303	2.47954e-06	0.000117716	17	ENSG00000175061	SNHG29
MSTRG.15894	177.577	1.28765	0.241803	2.26286e-09	2.92718e-07	19	ENSG00000167600	CYP2S1
MSTRG.6146	130.667	1.28564	0.296835	2.51499e-07	1.71311e-05	12	ENSG00000013583	HEBP1
MSTRG.2226	38.2986	1.28238	0.667026	0.000434999	0.00797593	1	ENSG00000143147	GPR161
MSTRG.28913	27.7624	1.27769	0.723775	0.000594719	0.010189	8	ENSG00000261150	EPPK1
MSTRG.17385	45.307	1.2674	0.587126	0.000276453	0.00550992	2	ENSG00000214336	FOXI3
MSTRG.3069	32.0512	1.25679	0.486295	0.000101519	0.00245526	10	ENSG00000148426	PROSER2
MSTRG.6127	478.26	1.24588	0.302919	6.30371e-07	3.78223e-05	12	ENSG00000111266	DUSP16
MSTRG.642	30.56	1.2346	0.702279	0.000677659	0.0112943	1	ENSG00000121769	FABP3
MSTRG.16703	733.826	1.22738	0.17588	8.41395e-14	3.2064e-11	2	ENSG00000143878	RHOB
MSTRG.15162	250.599	1.22331	0.41171	3.6467e-05	0.00110104	19	ENSG00000130159	ECSIT
MSTRG.5665	199.525	1.22302	0.390958	2.24555e-05	0.000739771	11	ENSG00000137747	TMPRSS13
MSTRG.9566	321.945	1.21995	0.248153	1.73193e-08	1.66124e-06	15	ENSG00000134152	KATNBL1
MSTRG.31190	816.37	1.21861	0.282381	2.72232e-07	1.82785e-05	X	ENSG00000160211	G6PD
MSTRG.10868	363.687	1.20973	0.405114	3.56875e-05	0.00108214	16	ENSG00000213918	DNASE1
MSTRG.71	411.125	1.20827	0.566439	0.000342261	0.00653029	1	ENSG00000179403	VWA1
MSTRG.20954	164.8	1.20601	0.655311	0.00062991	0.0106368	3	ENSG00000176020	AMIGO3
MSTRG.18880	455.532	1.19228	0.290356	6.5869e-07	3.90232e-05	20	ENSG00000260257	AL035071.1
MSTRG.5238	51.8264	1.19087	0.412295	4.95526e-05	0.00140018	11	ENSG00000171631	P2RY6
MSTRG.18852	94.5534	1.19006	0.437012	8.02502e-05	0.00203879	20	ENSG00000281376	ABALON
MSTRG.2142	435.025	1.19002	0.210499	3.45565e-10	5.60053e-08	1	ENSG00000143217	NECTIN4
MSTRG.14834	41.3511	1.18954	0.672905	0.000756093	0.0122118	19	ENSG00000104899	AMH
MSTRG.202	140.563	1.18814	0.510245	0.0002286	0.00469863	1	ENSG00000171621	SPSB1
MSTRG.20645	186.886	1.18797	1.44092	0.00352577	0.0401886	3	ENSG00000170142	UBE2E1
MSTRG.9054	48.264	1.18662	0.802761	0.00124248	0.0179497	14	ENSG00000140022	STON2
MSTRG.15121	144.105	1.18345	0.398256	3.90235e-05	0.00116083	19	ENSG00000129355	CDKN2D
ENSG00000197121	18.5626	1.18023	0.689559	0.000859315	0.0133587	2	ENSG00000197121	PGAP1
MSTRG.12100	2375.81	1.17007	0.298881	1.43823e-06	7.45554e-05	16	ENSG00000103257	SLC7A5
MSTRG.5949	17.438	1.15819	1.43286	0.00380051	0.0423279	12	ENSG00000215039	CD27-AS1
MSTRG.23948	16.2236	1.15582	1.09547	0.00252081	0.0312332	5	ENSG00000145681	HAPLN1
MSTRG.20717	46.8196	1.14571	0.396883	5.40014e-05	0.00148715	3	ENSG00000170266	GLB1
MSTRG.18176	49.1354	1.14453	0.459124	0.000166807	0.00368648	2	ENSG00000003393	ALS2
MSTRG.15959	294.241	1.14452	0.310844	3.595e-06	0.000161947	19	ENSG00000104783	KCNN4
MSTRG.28791	91.324	1.14127	0.347859	1.52395e-05	0.000539893	8	ENSG00000249859	PVT1
MSTRG.17529	1357.21	1.13627	0.405656	7.11123e-05	0.00184317	2	ENSG00000172965	MIR4435-2HG
MSTRG.28892	12.0353	1.12444	1.51219	0.00450998	0.0480293	8	ENSG00000204839	MROH6
MSTRG.5295	40.96	1.11906	0.424313	0.00011851	0.0027943	11	ENSG00000158555	GDPD5
MSTRG.27422	976.578	1.11708	0.190687	9.57327e-11	1.79977e-08	7	ENSG00000135269	TES
MSTRG.5585	45.2006	1.11626	0.698119	0.00125892	0.0181315	11	ENSG00000109846	CRYAB
MSTRG.6579	505.817	1.11321	0.232362	3.00601e-08	2.68258e-06	12	ENSG00000110934	BIN2
MSTRG.15300	87.7022	1.11178	0.429194	0.000137427	0.0031766	19	ENSG00000105137	SYDE1
MSTRG.6826	238.387	1.10298	0.294664	2.92992e-06	0.000136343	12	ENSG00000111110	PPM1H
MSTRG.1162	25.297	1.09738	0.757287	0.00168019	0.0226706	1	ENSG00000177606	JUN
MSTRG.11312	244.502	1.09205	0.280066	1.58969e-06	8.18053e-05	16	ENSG00000090238	YPEL3
MSTRG.14757	31.8504	1.08816	0.538091	0.000610093	0.0103642	19	ENSG00000207507	RNU6-9
MSTRG.144	136.607	1.07944	0.29962	5.11816e-06	0.000218685	1	ENSG00000069812	HES2
MSTRG.11045	141.591	1.06988	0.337295	2.43308e-05	0.000788652	16	ENSG00000280206	AC026401.3
MSTRG.20630	292.395	1.06701	0.214039	1.11683e-08	1.12481e-06	3	ENSG00000129810	SGO1
MSTRG.21972	23.4231	1.0658	0.641977	0.00133083	0.0189926	3	ENSG00000078081	LAMP3
MSTRG.13521	6.58014	1.06277	1.23332	0.0040958	0.0445608	17	ENSG00000264895	AC006141.1
MSTRG.27380	95.087	1.06141	0.792388	0.00218324	0.0278838	7	ENSG00000105856	HBP1
MSTRG.5986	1380.3	1.05491	0.276092	2.23353e-06	0.00010935	12	ENSG00000111678	C12orf57
MSTRG.19299	8.03036	1.04873	1.02714	0.00337864	0.0389146	20	ENSG00000101197	BIRC7
MSTRG.16114	227.973	1.04483	0.442841	0.000301979	0.00588921	19	ENSG00000105486	LIG1
MSTRG.16326	147.957	1.04092	0.388803	0.000124399	0.00291366	19	ENSG00000198482	ZNF808
MSTRG.22155	49.4786	1.03948	0.506307	0.000654884	0.0109666	3	ENSG00000174007	CEP19
MSTRG.30245	1137.64	1.0374	0.303365	1.06034e-05	0.000401683	X	ENSG00000102172	SMS
MSTRG.6396	17.6407	1.03494	1.03048	0.00357158	0.0405469	12	ENSG00000274943	AC079684.1
MSTRG.20538	83.864	1.02985	0.505729	0.000699704	0.011566	3	ENSG00000271716	AC022001.2
MSTRG.27724	108.045	1.0188	0.355612	7.30215e-05	0.00188572	7	ENSG00000201098	RNY1
MSTRG.28192	73.7828	1.01651	0.430964	0.000325001	0.00628602	8	ENSG00000169499	PLEKHA2
MSTRG.6876	8.13421	1.014	0.885702	0.00319702	0.0374092	12	ENSG00000276853	AC026124.2
MSTRG.20966	36.3541	1.01346	0.524297	0.000924954	0.0142223	3	ENSG00000164077	MON1A
MSTRG.12388	833.447	1.00986	0.152265	6.18312e-13	1.70945e-10	17	ENSG00000072778	ACADVL
MSTRG.14876	119.987	1.00941	0.39083	0.000176339	0.00384889	19	ENSG00000105325	FZR1
MSTRG.15619	198.727	1.00717	0.408981	0.000250083	0.00505906	19	ENSG00000131941	RHPN2
MSTRG.29018	159.675	1.00615	0.241353	5.37693e-07	3.35463e-05	9	ENSG00000183354	KIAA2026
MSTRG.18071	170.376	1.00529	0.395996	0.000202366	0.00430139	2	ENSG00000138449	SLC40A1
MSTRG.18898	68.0199	-1.00564	0.628136	0.00178992	0.0238543	20	ENSG00000285230	RALY-AS1
MSTRG.18277	89.5548	-1.00648	0.450725	0.000463906	0.00835386	2	ENSG00000115365	LANCL1
MSTRG.19419	190.983	-1.00813	0.288551	8.36946e-06	0.000326896	21	ENSG00000235609	AF127577.4
MSTRG.31144	17.6926	-1.00863	0.694538	0.0022227	0.0282343	X	ENSG00000260081	AF274858.1
MSTRG.30794	6111.44	-1.00971	0.152154	6.02397e-13	1.69876e-10	X	ENSG00000123562	MORF4L2
MSTRG.29586	72.1529	-1.01538	0.509663	0.000806984	0.0127716	9	ENSG00000165029	ABCA1
MSTRG.24916	174.476	-1.01563	0.287262	7.07681e-06	0.000286733	6	ENSG00000124570	SERPINB6
MSTRG.4589	568.588	-1.01684	0.37183	0.000110079	0.00261739	11	ENSG00000198168	SVIP
MSTRG.24900	111.873	-1.01722	1.00104	0.00368211	0.0414347	6	ENSG00000112679	DUSP22
MSTRG.14033	462.57	-1.01796	0.249504	7.83416e-07	4.50864e-05	17	ENSG00000157637	SLC38A10
MSTRG.25706	1103.03	-1.01876	0.217348	4.8819e-08	4.07733e-06	6	ENSG00000251360	KHDC1P1
MSTRG.17239	34.053	-1.01926	0.554232	0.00110572	0.0164459	2	ENSG00000205847	OR7E91P
MSTRG.19716	567.341	-1.02325	0.226236	1.06872e-07	7.97297e-06	21	ENSG00000160256	FAM207A
MSTRG.12713	98.6046	-1.02855	0.321635	2.36953e-05	0.000771602	17	ENSG00000274180	NATD1
MSTRG.16138	99.2687	-1.02941	0.476641	0.000523241	0.00916484	19	ENSG00000063180	CA11
MSTRG.13789	403.105	-1.03559	0.201374	4.86949e-09	5.5821e-07	17	ENSG00000196704	AMZ2
MSTRG.6162	129.391	-1.03676	0.282539	4.12934e-06	0.000180819	12	ENSG00000246705	H2AFJ
MSTRG.20896	16.6913	-1.03895	0.692852	0.00187707	0.0247584	3	ENSG00000231884	NDUFB1P1
MSTRG.8102	34.2112	-1.04146	0.750205	0.00217836	0.0278572	13	ENSG00000247400	DNAJC3-DT
MSTRG.4075	223.522	-1.04249	0.249317	4.97983e-07	3.12737e-05	10	ENSG00000107672	NSMCE4A
MSTRG.2194	361.972	-1.04849	0.199918	2.84662e-09	3.5837e-07	1	ENSG00000143149	ALDH9A1
MSTRG.22626	103.977	-1.04927	0.336993	3.05986e-05	0.000952406	4	ENSG00000163738	MTHFD2L
MSTRG.18373	225.043	-1.05029	0.351485	4.63104e-05	0.00132719	2	ENSG00000123989	CHPF
MSTRG.15843	57.4491	-1.05081	0.460033	0.000361766	0.00682424	19	ENSG00000249861	LGALS16
MSTRG.17522	337.74	-1.05187	0.301556	8.09136e-06	0.000320041	2	ENSG00000175701	MTLN
MSTRG.27680	12.6375	-1.05403	1.32814	0.00464069	0.0492724	7	ENSG00000146904	EPHA1
MSTRG.9768	359.057	-1.05791	0.237664	1.48149e-07	1.07676e-05	15	ENSG00000259479	SORD2P
MSTRG.29821	210.422	-1.05814	0.715768	0.00181997	0.0241408	9	ENSG00000171159	C9orf16
MSTRG.3802	384.061	-1.05891	0.190717	5.26118e-10	7.89177e-08	10	ENSG00000059573	ALDH18A1
MSTRG.16800	876.304	-1.05914	0.244899	2.62854e-07	1.77332e-05	2	ENSG00000138085	ATRAID
MSTRG.18826	51.2464	-1.05956	1.18638	0.00393139	0.0433067	20	ENSG00000213742	ZNF337-AS1
MSTRG.5123	44.9859	-1.05976	0.610308	0.00118516	0.017281	11	ENSG00000160172	FAM86C2P
MSTRG.5630	96.8793	-1.06174	0.467255	0.000362507	0.00682424	11	ENSG00000180425	C11orf71
ENSG00000163590	44.6844	-1.06208	0.541625	0.000752385	0.0121659	3	ENSG00000163590	PPM1L
MSTRG.4203	582.641	-1.067	0.257329	5.73493e-07	3.50054e-05	11	ENSG00000185187	SIGIRR
MSTRG.25479	84.5424	-1.06888	0.811541	0.00219818	0.02802	6	ENSG00000112167	SAYSD1
MSTRG.2121	35.9538	-1.07046	0.702978	0.00163756	0.0221802	1	ENSG00000132681	ATP1A4
MSTRG.15030	468.48	-1.07797	0.320372	1.22914e-05	0.000454878	19	ENSG00000142459	EVI5L
MSTRG.21883	64.6908	-1.08183	0.560741	0.00075868	0.0122256	3	ENSG00000075651	PLD1
MSTRG.11214	35.211	-1.08239	1.00695	0.00289763	0.034683	16	ENSG00000155666	KDM8
MSTRG.10494	80.3391	-1.08285	0.614604	0.00105196	0.0158638	15	ENSG00000185033	SEMA4B
MSTRG.5430	487.922	-1.0834	0.409781	0.00012541	0.00293247	11	ENSG00000109861	CTSC
MSTRG.1261	38.1691	-1.0834	0.792716	0.00196896	0.025682	1	ENSG00000197568	HHLA3
MSTRG.2015	1010.05	-1.08399	0.275581	1.38942e-06	7.3361e-05	1	ENSG00000179085	DPM3
MSTRG.5647	44.2302	-1.08607	1.25263	0.00388248	0.0429349	11	ENSG00000149577	SIDT2
MSTRG.3633	95.4433	-1.0884	1.13307	0.00335018	0.0386875	10	ENSG00000079393	DUSP13
MSTRG.1759	115.09	-1.0884	0.393503	8.65954e-05	0.00215343	1	ENSG00000268043	NBPF12
ENSG00000174370	8.44515	-1.09243	1.40145	0.00444567	0.047508	11	ENSG00000174370	C11orf45
MSTRG.21668	476.297	-1.09386	0.235859	6.22431e-08	5.01502e-06	3	ENSG00000114125	RNF7
MSTRG.29819	333.294	-1.09391	0.35656	3.32023e-05	0.00101533	9	ENSG00000148334	PTGES2
MSTRG.678	520.616	-1.09488	0.959781	0.00257285	0.0317663	1	ENSG00000116478	HDAC1
MSTRG.5375	113.843	-1.0977	0.360754	3.5828e-05	0.00108407	11	ENSG00000246067	RAB30-AS1
MSTRG.22310	547.397	-1.10188	0.20424	1.31347e-09	1.73084e-07	4	ENSG00000186222	BLOC1S4
MSTRG.14666	162.573	-1.1027	0.309668	5.85825e-06	0.000245108	18	ENSG00000263711	AC079062.1
MSTRG.4940	25.6134	-1.1091	1.38721	0.00417505	0.0452136	11	ENSG00000133315	MACROD1
MSTRG.10230	189.869	-1.11402	0.264879	4.39226e-07	2.78968e-05	15	ENSG00000178802	MPI
MSTRG.29904	128.845	-1.11868	0.698808	0.00124586	0.0179801	9	ENSG00000126878	AIF1L
MSTRG.10353	401.274	-1.11893	0.691454	0.00120984	0.0175502	15	ENSG00000086666	ZFAND6
MSTRG.9631	138.254	-1.11909	0.358549	2.68309e-05	0.000853987	15	ENSG00000137841	PLCB2
MSTRG.26623	65.7543	-1.12221	0.492272	0.000304527	0.0059307	7	ENSG00000105928	GSDME
MSTRG.19639	47.0453	-1.12255	1.15807	0.00307929	0.0361896	21	ENSG00000225431	LINC01671
MSTRG.10172	695.338	-1.12733	0.240758	5.09312e-08	4.22199e-06	15	ENSG00000175318	GRAMD2A
MSTRG.16357	107.987	-1.1285	0.445272	0.000154649	0.00347221	19	ENSG00000286261	AC022137.3
MSTRG.26548	818.542	-1.12864	0.469244	0.000218053	0.00453474	7	ENSG00000136261	BZW2
MSTRG.24648	90.9718	-1.12886	0.334471	1.11633e-05	0.000418623	5	ENSG00000155858	LSM11
MSTRG.6746	155.816	-1.13313	0.265358	3.31897e-07	2.1868e-05	12	ENSG00000176422	SPRYD4
MSTRG.7663	75.7026	-1.13646	0.460929	0.000182727	0.00395769	13	ENSG00000165475	CRYL1
MSTRG.21143	150.689	-1.13985	0.507211	0.000314921	0.00610782	3	ENSG00000172340	SUCLG2
MSTRG.27274	42.4558	-1.14075	0.499614	0.000287881	0.00566127	7	ENSG00000087085	ACHE
MSTRG.22334	13.235	-1.14722	1.28796	0.00333936	0.0386751	4	ENSG00000250884	OR7E85P
MSTRG.13384	28.2979	-1.14892	1.01372	0.00227861	0.0288925	17	ENSG00000264920	AC018521.5
MSTRG.11116	36.3472	-1.15093	0.472059	0.00018984	0.00409289	16	ENSG00000005187	ACSM3
ENSG00000205488	8.47688	-1.15101	1.42686	0.00385435	0.042658	10	ENSG00000205488	CALML3-AS1
MSTRG.12885	8.65975	-1.15474	1.05528	0.0023819	0.0298001	17	ENSG00000264456	AC138207.4
MSTRG.1758	123.723	-1.15554	0.395967	4.82101e-05	0.00136773	1	ENSG00000274428	RF00003
MSTRG.12784	134.001	-1.16422	0.372165	2.45355e-05	0.000792242	17	ENSG00000160606	TLCD1
MSTRG.19643	592.213	-1.16451	0.353789	1.42715e-05	0.00051073	21	ENSG00000160193	WDR4
MSTRG.22904	149.294	-1.1717	0.272369	2.89095e-07	1.93187e-05	4	ENSG00000138794	CASP6
MSTRG.8004	155.85	-1.17593	0.517787	0.000271019	0.00542807	13	ENSG00000217576	AL158066.1
MSTRG.5191	56.6367	-1.17652	0.425547	7.32135e-05	0.00188722	11	ENSG00000158483	FAM86C1
MSTRG.5897	533.818	-1.17738	0.886717	0.00160031	0.0218859	12	ENSG00000111203	ITFG2
MSTRG.19563	61.2947	-1.18612	0.52276	0.00026536	0.00533749	21	ENSG00000142197	DOP1B
MSTRG.10936	96.2893	-1.19205	0.45789	0.000111422	0.00264487	16	ENSG00000166669	ATF7IP2
MSTRG.13532	26.6664	-1.19366	0.731375	0.000948636	0.0145389	17	ENSG00000153930	ANKFN1
MSTRG.23518	53.7165	-1.19436	0.558077	0.000349773	0.00662877	5	ENSG00000242110	AMACR
MSTRG.4263	71.8622	-1.19996	1.29385	0.00286267	0.0343521	11	ENSG00000130595	TNNT3
MSTRG.1510	19.0749	-1.20126	1.27373	0.00277823	0.0334527	1	ENSG00000273382	AL356488.3
MSTRG.20441	48.7087	-1.20191	1.16052	0.00237009	0.0297208	22	ENSG00000205559	CHKB-DT
MSTRG.13476	434.071	-1.20334	0.16525	9.172e-15	3.91895e-12	17	ENSG00000108813	DLX4
MSTRG.10976	33.7752	-1.20568	0.519393	0.000222667	0.00461028	16	ENSG00000262117	BCAR4
MSTRG.25695	60.8859	-1.20985	0.43228	6.2179e-05	0.0016496	6	ENSG00000154079	SDHAF4
MSTRG.10354	124.227	-1.21256	0.448779	8.13494e-05	0.00205929	15	ENSG00000103876	FAH
MSTRG.16136	38.5286	-1.21684	0.941822	0.0015322	0.0211734	19	ENSG00000063176	SPHK2
MSTRG.26130	55.8487	-1.22141	0.584099	0.000362216	0.00682424	6	ENSG00000118503	TNFAIP3
MSTRG.21004	426.96	-1.22432	0.679364	0.000642827	0.0108082	3	ENSG00000248487	ABHD14A
MSTRG.22009	492.208	-1.22526	0.219831	5.62592e-10	8.25241e-08	3	ENSG00000177383	MAGEF1
MSTRG.14755	653.256	-1.22719	0.177746	1.41004e-13	4.9704e-11	19	ENSG00000197766	CFD
MSTRG.11301	533.13	-1.23006	0.337216	3.81084e-06	0.000168971	16	ENSG00000149932	TMEM219
MSTRG.23033	43.5141	-1.23754	0.520918	0.000180245	0.00392199	4	ENSG00000179967	PPP1R14BP3
MSTRG.26808	56.8584	-1.23815	0.419536	3.77201e-05	0.0011316	7	ENSG00000122678	POLM
MSTRG.25816	519.408	-1.23998	0.235729	3.08478e-09	3.81538e-07	6	ENSG00000083099	LYRM2
MSTRG.9772	357.736	-1.24772	0.330577	2.35433e-06	0.000113567	15	ENSG00000140263	SORD
MSTRG.19540	4.1416	-1.24813	1.9375	0.00457126	0.0486451	21	ENSG00000234380	LINC01426
MSTRG.26229	3.96047	-1.25444	1.92499	0.00448463	0.0478316	6	ENSG00000111981	ULBP1
MSTRG.29831	124.106	-1.25618	0.305717	6.3783e-07	3.79469e-05	9	ENSG00000167114	SLC27A4
MSTRG.23776	18.0467	-1.25813	0.693328	0.000571994	0.00987162	5	ENSG00000280187	AC022107.1
MSTRG.31150	170.051	-1.26039	0.33061	2.02225e-06	0.000100048	X	ENSG00000101986	ABCD1
MSTRG.28880	124.274	-1.263	1.24321	0.00219987	0.02802	8	ENSG00000253716	MINCR
MSTRG.924	209.707	-1.26999	0.400073	1.80361e-05	0.000620265	1	ENSG00000196517	SLC6A9
MSTRG.356	107.109	-1.2702	0.380471	1.06261e-05	0.000401683	1	ENSG00000238142	BX284668.5
MSTRG.14041	59.9814	-1.27199	0.453166	5.36933e-05	0.00148715	17	ENSG00000279692	AC110285.7
MSTRG.31126	104.338	-1.27319	1.34374	0.00245808	0.0306089	X	ENSG00000183305	MAGEA2B
MSTRG.18086	40.9893	-1.27444	0.522955	0.000141729	0.00323885	2	ENSG00000151690	MFSD6
MSTRG.16642	3039.87	-1.27763	0.189257	4.34928e-13	1.2776e-10	2	ENSG00000115758	ODC1
MSTRG.4476	121.565	-1.27806	1.32755	0.00237045	0.0297208	11	ENSG00000148926	ADM
MSTRG.8963	292.1	-1.2796	0.285713	1.33392e-07	9.74521e-06	14	ENSG00000119711	ALDH6A1
MSTRG.24456	41.2804	-1.28421	0.489835	8.65393e-05	0.00215343	5	ENSG00000120322	PCDHB8
MSTRG.15632	207.081	-1.28908	0.292984	1.8746e-07	1.33733e-05	19	ENSG00000124299	PEPD
MSTRG.12880	192.8	-1.29152	0.490489	8.26109e-05	0.00207853	17	ENSG00000184060	ADAP2
MSTRG.29909	95.2247	-1.29195	0.397161	1.35822e-05	0.000489794	9	ENSG00000126882	FAM78A
MSTRG.30633	319.695	-1.29967	0.379157	7.58334e-06	0.000302048	X	ENSG00000215113	CXorf49B
MSTRG.30630	317.744	-1.3047	0.374597	6.25529e-06	0.00025865	X	ENSG00000215115	CXorf49
MSTRG.63	1123.12	-1.30518	0.31597	5.69496e-07	3.49126e-05	1	ENSG00000162576	MXRA8
MSTRG.27125	79.999	-1.3082	0.3342	1.32244e-06	7.03637e-05	7	ENSG00000164647	STEAP1
MSTRG.18892	438.909	-1.31663	0.267991	1.81116e-08	1.71392e-06	20	ENSG00000101417	PXMP4
MSTRG.23374	231.432	-1.32217	0.491784	6.66443e-05	0.00174339	5	ENSG00000186493	C5orf38
MSTRG.20073	130.518	-1.32323	0.252854	3.69597e-09	4.37926e-07	22	ENSG00000133488	SEC14L4
MSTRG.9635	72.1082	-1.32396	0.745041	0.000515731	0.0090558	15	ENSG00000259330	INAFM2
MSTRG.12579	63.9819	-1.3272	0.535895	0.000113198	0.0026825	17	ENSG00000133027	PEMT
MSTRG.13467	680.177	-1.33198	1.00563	0.0011283	0.0166776	17	ENSG00000121067	SPOP
MSTRG.16573	458.134	-1.33669	0.681519	0.000348954	0.00662214	19	ENSG00000130726	TRIM28
MSTRG.17959	39.9218	-1.34166	1.13417	0.00142316	0.0200665	2	ENSG00000144306	SCRN3
MSTRG.9360	15.4626	-1.35138	2.3577	0.00407929	0.0444841	14	ENSG00000184601	C14orf180
MSTRG.21291	568.751	-1.3536	0.225376	5.18947e-11	1.06046e-08	3	ENSG00000196776	CD47
MSTRG.23357	215.156	-1.35403	0.498431	5.76114e-05	0.00155659	5	ENSG00000174358	SLC6A19
MSTRG.25342	202.314	-1.35703	1.0334	0.00109547	0.0163731	6	ENSG00000204310	AGPAT1
MSTRG.14792	318.059	-1.35712	0.280451	2.55526e-08	2.32961e-06	19	ENSG00000130005	GAMT
MSTRG.7952	102.947	-1.35731	0.310467	2.04377e-07	1.4126e-05	13	ENSG00000152213	ARL11
MSTRG.18599	60.8511	-1.36686	1.14837	0.00134471	0.019152	20	ENSG00000196476	C20orf96
MSTRG.13814	195.342	-1.37538	0.345473	9.59767e-07	5.37012e-05	17	ENSG00000133195	SLC39A11
MSTRG.14689	177.745	-1.37928	0.44511	1.87015e-05	0.000632352	18	ENSG00000197971	MBP
MSTRG.11371	41.1646	-1.3802	0.577894	0.000122986	0.00289017	16	ENSG00000099364	FBXL19
MSTRG.23229	162.226	-1.3843	0.293369	4.3994e-08	3.71446e-06	4	ENSG00000145439	CBR4
MSTRG.1797	8.15256	-1.38877	1.63601	0.0026027	0.0319391	1	ENSG00000231551	AC245100.4
MSTRG.671	30.5692	-1.38885	0.663819	0.000233208	0.00475865	1	ENSG00000160055	TMEM234
MSTRG.23340	42.2437	-1.39218	0.431211	1.23342e-05	0.000455269	5	ENSG00000221990	EXOC3-AS1
MSTRG.7904	2156.56	-1.39219	0.241314	2.05227e-10	3.48638e-08	13	ENSG00000136167	LCP1
MSTRG.6796	134.825	-1.39623	1.33589	0.00170291	0.0229112	12	ENSG00000123427	EEF1AKMT3
MSTRG.26442	71.8807	-1.39941	0.426926	1.04492e-05	0.000397125	7	ENSG00000146555	SDK1
MSTRG.10080	29.2294	-1.40567	1.57048	0.00231021	0.0291882	15	ENSG00000074621	SLC24A1
MSTRG.9740	140.916	-1.40629	0.376603	2.27576e-06	0.000110649	15	ENSG00000223572	CKMT1A
MSTRG.15630	42.8234	-1.40962	0.579625	0.000103229	0.00247636	19	ENSG00000267296	CEBPA-DT
MSTRG.13181	104.336	-1.4107	0.359101	1.11888e-06	5.99858e-05	17	ENSG00000266962	AC067852.2
MSTRG.15299	80.5637	-1.4135	0.560033	8.18937e-05	0.00206936	19	ENSG00000105141	CASP14
MSTRG.9766	1061.15	-1.42337	1.03211	0.000857565	0.0133462	15	ENSG00000166710	B2M
MSTRG.30544	388.667	-1.43667	0.243512	9.52529e-11	1.79977e-08	X	ENSG00000204272	NBDY
MSTRG.28182	337.125	-1.43848	0.223337	3.53871e-12	8.17964e-10	8	ENSG00000077782	FGFR1
MSTRG.29694	18.9602	-1.44167	1.56462	0.0020969	0.0271136	9	ENSG00000214654	B3GNT10
MSTRG.29865	101.942	-1.44305	0.335987	2.5738e-07	1.74474e-05	9	ENSG00000095321	CRAT
MSTRG.25786	1452.62	-1.44987	0.289462	1.06923e-08	1.08462e-06	6	ENSG00000135346	CGA
MSTRG.11605	135.004	-1.45409	0.431582	7.06899e-06	0.000286733	16	ENSG00000102934	PLLP
MSTRG.13749	4.0171	-1.45423	2.04452	0.00324894	0.0379056	17	ENSG00000154229	PRKCA
MSTRG.1775	129.434	-1.45442	0.417195	4.85671e-06	0.000209418	1	ENSG00000265107	GJA5
MSTRG.10769	5.62221	-1.45617	2.16028	0.00343555	0.0394609	16	ENSG00000167968	DNASE1L2
MSTRG.23579	846.467	-1.45756	0.259444	4.58837e-10	7.10945e-08	5	ENSG00000082074	FYB1
MSTRG.28185	9.87132	-1.46114	1.30238	0.0013348	0.01903	8	ENSG00000239218	RPS20P22
MSTRG.13725	53.413	-1.46361	0.981022	0.000643129	0.0108082	17	ENSG00000108854	SMURF2
MSTRG.19633	240.451	-1.4648	0.25296	1.73898e-10	2.99019e-08	21	ENSG00000160182	TFF1
MSTRG.13530	67.0685	-1.46769	0.474608	1.58545e-05	0.00055609	17	ENSG00000141179	PCTP
MSTRG.29804	160.384	-1.46825	0.425253	5.26978e-06	0.000223807	9	ENSG00000106991	ENG
MSTRG.10714	798.492	-1.46984	1.03326	0.000726574	0.0117836	16	ENSG00000007545	CRAMP1
MSTRG.12123	917.417	-1.47962	0.312388	3.67973e-08	3.18308e-06	16	ENSG00000198931	APRT
MSTRG.10206	118.66	-1.48078	0.351997	3.46468e-07	2.26167e-05	15	ENSG00000137868	STRA6
MSTRG.20179	138.846	-1.48316	0.292073	7.3385e-09	8.08382e-07	22	ENSG00000133466	C1QTNF6
MSTRG.21424	46.2	-1.48836	0.445475	7.19632e-06	0.00029074	3	ENSG00000173175	ADCY5
MSTRG.24411	555.432	-1.49242	0.328963	8.7103e-08	6.71122e-06	5	ENSG00000120306	CYSTM1
MSTRG.22831	233.91	-1.49701	0.316003	3.57119e-08	3.10825e-06	4	ENSG00000138821	SLC39A8
MSTRG.18791	6.61873	-1.49836	1.75766	0.00231632	0.0292391	20	ENSG00000235065	RPL24P2
MSTRG.16035	6.63821	-1.499	2.23704	0.00329282	0.038276	19	ENSG00000011478	QPCTL
MSTRG.23017	14.8354	-1.51588	2.46553	0.00327655	0.0381183	4	ENSG00000151470	C4orf33
MSTRG.1895	49.6599	-1.51886	1.04752	0.000633321	0.0106816	1	ENSG00000143393	PI4KB
MSTRG.31001	161.762	-1.53857	0.343161	1.00691e-07	7.59223e-06	X	ENSG00000076716	GPC4
MSTRG.23938	27.8407	-1.54389	0.802782	0.000231932	0.00475325	5	ENSG00000205464	ATP6AP1L
MSTRG.25630	454.297	-1.54834	0.191241	1.89316e-17	1.26526e-14	6	ENSG00000137270	GCM1
MSTRG.5611	60.5937	-1.55123	0.383473	5.65811e-07	3.48381e-05	11	ENSG00000149294	NCAM1
MSTRG.2117	164.355	-1.57161	0.305617	4.56674e-09	5.32157e-07	1	ENSG00000143315	PIGM
MSTRG.20190	419.708	-1.57414	0.445497	3.2345e-06	0.000148555	22	ENSG00000189060	H1F0
MSTRG.12064	154.998	-1.58162	0.334164	3.09387e-08	2.72647e-06	16	ENSG00000154102	C16orf74
MSTRG.4919	15.7468	-1.58417	2.52412	0.00299785	0.0354619	11	ENSG00000257002	AP000438.1
MSTRG.24462	12.3687	-1.59388	1.25422	0.000823243	0.0129262	5	ENSG00000187372	PCDHB13
MSTRG.24421	38.9453	-1.59942	0.441275	2.25848e-06	0.000110189	5	ENSG00000113108	APBB3
MSTRG.1817	151.408	-1.60688	0.259147	1.1896e-11	2.62084e-09	1	ENSG00000277147	LINC00869
MSTRG.23593	203.008	-1.61163	0.40673	6.71073e-07	3.95905e-05	5	ENSG00000151876	FBXO4
MSTRG.20292	5.30623	-1.61279	2.22587	0.00272832	0.0329361	22	ENSG00000100399	CHADL
MSTRG.26335	19.9195	-1.6224	0.844318	0.00019909	0.00425329	6	ENSG00000272841	AL139393.2
MSTRG.28815	87.2505	-1.63978	0.44613	1.7249e-06	8.74859e-05	8	ENSG00000129295	LRRC6
MSTRG.1976	35.1746	-1.6561	0.484106	3.81037e-06	0.000168971	1	ENSG00000143578	CREB3L4
MSTRG.981	45.9423	-1.65657	0.444657	1.39438e-06	7.3361e-05	1	ENSG00000117472	TSPAN1
MSTRG.11063	46.3229	-1.67949	0.454793	1.47101e-06	7.5975e-05	16	ENSG00000103489	XYLT1
MSTRG.30791	2011.44	-1.68678	0.558133	1.16353e-05	0.000433175	X	ENSG00000133142	TCEAL4
MSTRG.14862	16.108	-1.69005	2.59497	0.00263483	0.0321655	19	ENSG00000065717	TLE2
MSTRG.14028	341.067	-1.69196	0.250026	2.34511e-13	7.68978e-11	17	ENSG00000141577	CEP131
MSTRG.958	195.831	-1.6996	0.298388	1.71137e-10	2.97904e-08	1	ENSG00000186603	HPDL
MSTRG.12195	144.91	-1.70104	0.376647	5.84328e-08	4.76244e-06	17	ENSG00000159842	ABR
MSTRG.22921	23.3128	-1.70283	0.614835	2.23748e-05	0.00073884	4	ENSG00000174749	FAM241A
MSTRG.19879	206.532	-1.70521	1.37163	0.000774908	0.012388	22	ENSG00000184436	THAP7
MSTRG.18674	92.5574	-1.71139	0.434364	5.62749e-07	3.48016e-05	20	ENSG00000125772	GPCPD1
MSTRG.23303	214.761	-1.71742	0.232094	2.39332e-15	1.12486e-12	4	ENSG00000151729	SLC25A4
MSTRG.6045	286.598	-1.74158	0.338084	2.66609e-09	3.41745e-07	12	ENSG00000197614	MFAP5
MSTRG.8255	226.206	-1.76704	0.363357	9.92556e-09	1.02154e-06	13	ENSG00000183087	GAS6
MSTRG.13835	406.785	-1.78121	1.85923	0.0014484	0.0202615	17	ENSG00000284186	MIR3615
MSTRG.14073	108.553	-1.78539	0.533877	3.51473e-06	0.000159349	17	ENSG00000185813	PCYT2
MSTRG.19674	687.039	-1.78873	0.209345	1.76836e-19	1.4667e-16	21	ENSG00000142182	DNMT3L
MSTRG.3095	22.6322	-1.78873	1.13639	0.000333137	0.00639949	10	ENSG00000107537	PHYH
MSTRG.27428	333.014	-1.7926	0.309588	7.0048e-11	1.37177e-08	7	ENSG00000105974	CAV1
MSTRG.20599	77.8876	-1.80991	1.56897	0.000878037	0.0136048	3	ENSG00000154813	DPH3
MSTRG.25270	62.4656	-1.81445	1.30075	0.00049088	0.00873915	6	ENSG00000137310	TCF19
MSTRG.30015	75.5453	-1.81697	0.698974	2.75198e-05	0.000871975	9	ENSG00000107317	PTGDS
MSTRG.3167	76.7007	-1.82016	0.776199	5.22192e-05	0.0014609	10	ENSG00000120594	PLXDC2
MSTRG.19350	783.66	-1.82715	0.271104	1.55943e-13	5.3629e-11	21	ENSG00000279493	FP565260.4
MSTRG.15886	266.544	-1.83108	0.460813	3.53187e-07	2.28437e-05	19	ENSG00000237118	CYP2F2P
MSTRG.20500	94.6824	-1.84366	1.13513	0.000279106	0.00554296	3	ENSG00000156983	BRPF1
MSTRG.5839	39.235	-1.85308	0.693851	2.12756e-05	0.00070585	11	ENSG00000280237	MIR4697HG
MSTRG.14275	1483.11	-1.85356	1.08521	0.000227008	0.00468641	18	ENSG00000141401	IMPA2
MSTRG.10521	165.528	-1.85954	1.51873	0.000712367	0.0116931	15	ENSG00000140553	UNC45A
MSTRG.4166	386.878	-1.87608	0.325871	5.91131e-11	1.19071e-08	10	ENSG00000151651	ADAM8
MSTRG.16234	4.31708	-1.89559	2.25706	0.0017694	0.0236929	19	ENSG00000131398	KCNC3
MSTRG.15421	215.696	-1.9149	0.932284	9.24402e-05	0.00226286	19	ENSG00000130511	SSBP4
MSTRG.2613	150.57	-1.94136	0.348656	1.30102e-10	2.30973e-08	1	ENSG00000153363	LINC00467
MSTRG.9902	8.87043	-1.94994	1.81058	0.000974009	0.0148792	15	ENSG00000128833	MYO5C
MSTRG.30848	165.112	-1.95798	0.363523	3.31691e-10	5.43819e-08	X	ENSG00000077274	CAPN6
MSTRG.23598	7.69941	-1.97726	1.96424	0.00114568	0.0168272	5	ENSG00000250722	SELENOP
MSTRG.20502	67.382	-1.9818	1.92936	0.00108582	0.0162527	3	ENSG00000134072	CAMK1
MSTRG.9734	132.251	-1.98347	0.295154	8.07769e-14	3.16376e-11	15	ENSG00000237289	CKMT1B
MSTRG.7287	46.1709	-1.98778	1.58055	0.000603957	0.0103097	12	ENSG00000110921	MVK
MSTRG.30110	61.5071	-1.98912	1.03229	0.00011595	0.00273852	X	ENSG00000182378	PLCXD1
MSTRG.761	71.914	-1.99218	0.374803	4.22894e-10	6.62534e-08	1	ENSG00000119535	CSF3R
MSTRG.21152	290.779	-1.99783	0.30235	1.61123e-13	5.40912e-11	3	ENSG00000144746	ARL6IP5
MSTRG.4121	269.166	-2.01341	0.324018	1.96186e-12	5.2193e-10	10	ENSG00000188690	UROS
MSTRG.14864	309.412	-2.01757	0.870249	4.16994e-05	0.00122492	19	ENSG00000104964	AES
MSTRG.6633	285.591	-2.02557	0.386883	5.67719e-10	8.25241e-08	12	ENSG00000185591	SP1
MSTRG.15333	26.3807	-2.02632	1.16009	0.000174783	0.00382084	19	ENSG00000127528	KLF2
MSTRG.28999	27.1222	-2.06006	0.715663	8.28958e-06	0.000324675	9	ENSG00000205808	PLPP6
MSTRG.26806	321.627	-2.08381	0.20659	1.54542e-26	2.17904e-23	7	ENSG00000136279	DBNL
MSTRG.22227	167.435	-2.08986	1.51679	0.000421329	0.00774542	4	ENSG00000090316	MAEA
ENSG00000070729	29.3041	-2.11526	0.628707	1.6004e-06	8.20569e-05	16	ENSG00000070729	CNGB1
MSTRG.22236	157.975	-2.1256	0.287383	3.01309e-16	1.77019e-13	4	ENSG00000168936	TMEM129
MSTRG.18533	101.081	-2.13261	0.433636	2.03985e-09	2.66314e-07	2	ENSG00000144485	HES6
MSTRG.9743	21.0397	-2.14904	1.05652	7.66978e-05	0.00195913	15	ENSG00000205771	CATSPER2P1
MSTRG.15820	30.3427	-2.1634	1.95203	0.000813491	0.0128446	19	ENSG00000188505	NCCRP1
MSTRG.2653	178.387	-2.19106	1.63098	0.000439115	0.00803052	1	ENSG00000143499	SMYD2
MSTRG.2438	5.08874	-2.19409	2.41462	0.00128547	0.0184573	1	ENSG00000203724	C1orf53
MSTRG.29956	43.0982	-2.22025	1.66233	0.000442847	0.00807781	9	ENSG00000235106	BRD3OS
ENSG00000149328	7.1113	-2.2272	2.56598	0.00135683	0.0192274	11	ENSG00000149328	GLB1L2
MSTRG.20163	844.899	-2.23247	0.239328	1.25613e-23	1.47596e-20	22	ENSG00000100348	TXN2
MSTRG.1743	24.1005	-2.26769	2.98859	0.00141104	0.0199156	1	ENSG00000186364	NUDT17
MSTRG.9383	149.938	-2.31624	2.02651	0.000703446	0.0115871	14	ENSG00000226174	TEX22
MSTRG.201	62.4079	-2.33147	0.446422	2.36833e-10	3.92864e-08	1	ENSG00000049239	H6PD
MSTRG.2069	14.0452	-2.34212	2.17089	0.000817713	0.0128824	1	ENSG00000163472	TMEM79
MSTRG.25434	4.76485	-2.35265	2.41449	0.0010357	0.0156692	6	ENSG00000112041	TULP1
MSTRG.10654	152.91	-2.38099	0.81117	4.94353e-06	0.000212511	16	ENSG00000172366	MCRIP2
MSTRG.5462	7.12296	-2.39551	2.61022	0.00112916	0.0166776	11	ENSG00000279696	AP001273.1
MSTRG.5754	318.261	-2.40994	0.333318	4.01297e-16	2.17626e-13	11	ENSG00000166250	CLMP
MSTRG.107	36.0942	-2.44016	0.986528	1.95538e-05	0.000654848	1	ENSG00000272449	AL139246.5
MSTRG.27791	77.528	-2.44192	0.571282	2.56092e-08	2.32961e-06	7	ENSG00000261455	LINC01003
MSTRG.2271	91.2632	-2.46813	0.415112	2.61699e-12	6.65311e-10	1	ENSG00000180999	C1orf105
MSTRG.26460	5.11743	-2.49978	2.47236	0.000897574	0.013877	7	ENSG00000272953	AC092171.4
MSTRG.20151	667.906	-2.50803	1.19693	5.50954e-05	0.00151137	22	ENSG00000100297	MCM5
MSTRG.7669	242.605	-2.51088	0.443295	1.43588e-11	3.11475e-09	13	ENSG00000278291	AL161772.1
MSTRG.20995	349.988	-2.51285	0.938005	1.04292e-05	0.000397125	3	ENSG00000145050	MANF
MSTRG.16251	49.2674	-2.51655	1.48984	0.000161749	0.00359725	19	ENSG00000105472	CLEC11A
MSTRG.10884	178.954	-2.52004	0.837145	3.65129e-06	0.000163439	16	ENSG00000103423	DNAJA3
MSTRG.78	297.78	-2.53653	0.308662	1.34085e-19	1.18162e-16	1	ENSG00000228594	FNDC10
MSTRG.3024	264.858	-2.57748	0.946254	8.99546e-06	0.00034845	10	ENSG00000067082	KLF6
MSTRG.3038	21.6442	-2.62487	1.7826	0.000279198	0.00554296	10	ENSG00000134461	ANKRD16
MSTRG.3597	11.8548	-2.66348	2.30012	0.000609536	0.0103642	10	ENSG00000268584	AC073389.1
MSTRG.25261	172.837	-2.66402	1.40086	9.06506e-05	0.00223067	6	ENSG00000204580	DDR1
MSTRG.18309	9.68646	-2.66899	2.79437	0.000910927	0.0140372	2	ENSG00000115457	IGFBP2
MSTRG.18043	65.4671	-2.66986	0.850882	2.35994e-06	0.000113567	2	ENSG00000163002	NUP35
MSTRG.18516	5.07728	-2.67963	2.48548	0.000725368	0.0117836	2	ENSG00000227252	AC105760.2
MSTRG.14045	5.44975	-2.71563	2.527	0.00072082	0.0117634	17	ENSG00000278200	LINC01971
MSTRG.22513	6.00894	-2.71638	2.57594	0.000750464	0.0121487	4	ENSG00000248866	USP46-AS1
MSTRG.18122	5.7923	-2.73102	2.55841	0.00072707	0.0117836	2	ENSG00000282836	AC068544.1
MSTRG.26740	11.5281	-2.77533	1.59975	0.000139487	0.00319799	7	ENSG00000155849	ELMO1
MSTRG.1262	120.56	-2.79097	0.375464	1.01447e-16	6.21916e-14	1	ENSG00000226088	AL158839.1
MSTRG.6539	27.1711	-2.84322	1.13436	1.75188e-05	0.000606918	12	ENSG00000110881	ASIC1
MSTRG.25461	180.556	-3.01031	1.11973	1.09462e-05	0.000411578	6	ENSG00000124762	CDKN1A
MSTRG.16443	180.719	-3.03895	0.927939	1.78281e-06	8.97772e-05	19	ENSG00000090971	NAT14
MSTRG.11305	21.5133	-3.09763	0.948546	1.93188e-06	9.62525e-05	16	ENSG00000149927	DOC2A
MSTRG.5182	27.0668	-3.15647	3.27359	0.000648248	0.0108813	11	ENSG00000254682	AP002387.2
MSTRG.8964	54.5192	-3.17479	0.761478	7.15716e-08	5.63776e-06	14	ENSG00000205659	LIN52
MSTRG.22204	7.32098	-3.21035	2.6948	0.000480102	0.00861252	4	ENSG00000133256	PDE6B
MSTRG.15696	5.59754	-3.24056	2.53037	0.000399053	0.00743282	19	ENSG00000004777	ARHGAP33
MSTRG.10014	7.1382	-3.27502	2.67432	0.000441492	0.00806352	15	ENSG00000259370	AC103740.1
MSTRG.2131	113.92	-3.29578	1.74686	9.7588e-05	0.00237649	1	ENSG00000162736	NCSTN
ENSG00000142794	11.8773	-3.37002	2.94404	0.000485921	0.00869479	1	ENSG00000142794	NBPF3
MSTRG.28279	206.036	-3.39101	1.71469	7.9341e-05	0.00201933	8	ENSG00000137547	MRPL15
ENSG00000168907	6.70431	-3.40988	2.62241	0.00036697	0.00689904	15	ENSG00000168907	PLA2G4F
MSTRG.24378	254.369	-3.46926	0.413529	7.81315e-19	6.1203e-16	5	ENSG00000120738	EGR1
MSTRG.20879	78.9235	-3.47065	1.78584	8.70181e-05	0.00215954	3	ENSG00000076201	PTPN23
MSTRG.8721	6.06922	-3.56223	2.53417	0.000287357	0.00565884	14	ENSG00000165588	OTX2
MSTRG.3758	6.11378	-3.58712	2.53283	0.0002799	0.00554296	10	ENSG00000174721	FGFBP3
MSTRG.30403	83.7921	-3.72958	1.35218	1.33839e-05	0.000486362	X	ENSG00000078061	ARAF
MSTRG.21476	44.4575	-3.74782	0.996285	8.08203e-07	4.63238e-05	3	ENSG00000163884	KLF15
MSTRG.4244	24.084	-3.77321	0.802408	2.58396e-08	2.3355e-06	11	ENSG00000117983	MUC5B
MSTRG.19227	137.275	-3.82083	0.837906	5.12029e-08	4.22199e-06	20	ENSG00000124164	VAPB
MSTRG.27211	193.961	-3.82788	1.46399	1.9878e-05	0.000662601	7	ENSG00000160917	CPSF4
MSTRG.10680	7.4772	-3.97544	2.57815	0.000203048	0.00430524	16	ENSG00000276931	AC009041.4
MSTRG.5124	6.69006	-4.00209	2.48456	0.000177596	0.00387034	11	ENSG00000251637	AP003716.1
MSTRG.27460	158.793	-4.07081	0.443458	6.22813e-21	5.85444e-18	7	ENSG00000008311	AASS
MSTRG.1522	9.00385	-4.11637	2.67045	0.000196889	0.00422547	1	ENSG00000174151	CYB561D1
MSTRG.10815	7.08242	-4.14981	2.47749	0.000153743	0.00346291	16	ENSG00000263280	AC003965.1
MSTRG.22115	6.74508	-4.25979	2.38908	0.000123841	0.00290542	3	ENSG00000229178	AC233280.1
MSTRG.24882	206.745	-4.42483	1.12523	1.0522e-06	5.7284e-05	5	ENSG00000131446	MGAT1
MSTRG.19531	16.0645	-4.46549	1.43456	8.54341e-06	0.000332768	21	ENSG00000273102	AP000569.1
MSTRG.17960	8.1245	-4.51831	2.42562	0.00010362	0.00248055	2	ENSG00000226853	AC010894.2
MSTRG.24889	7.19346	-4.66012	2.24054	6.93449e-05	0.00180733	5	ENSG00000250222	AC008443.5
ENSG00000198879	7.27718	-4.70002	2.22524	6.52806e-05	0.00171407	10	ENSG00000198879	SFMBT2
MSTRG.17697	86.4717	-4.7348	1.59677	1.29116e-05	0.000472866	2	ENSG00000136710	CCDC115
MSTRG.23295	9.07628	-4.75027	2.40453	8.24147e-05	0.00207853	4	ENSG00000164306	PRIMPOL
MSTRG.5537	7.97819	-4.85852	2.222	5.65995e-05	0.00154064	11	ENSG00000170290	SLN
MSTRG.29950	7.96233	-4.86437	2.21633	5.57694e-05	0.00152689	9	ENSG00000198870	STKLD1
MSTRG.21561	7.90105	-4.91097	2.17091	4.94338e-05	0.00139963	3	ENSG00000246082	NUDT16P1
MSTRG.21483	20.205	-4.92046	1.30914	2.38649e-06	0.000114066	3	ENSG00000197763	TXNRD3
MSTRG.11700	8.41412	-4.9917	2.18587	4.73645e-05	0.00134917	16	ENSG00000135722	FBXL8
MSTRG.11263	10.0467	-5.0211	2.33742	5.93358e-05	0.00159056	16	ENSG00000177455	CD19
MSTRG.31132	8.67408	-5.06244	2.16049	4.25436e-05	0.00124453	X	ENSG00000286051	AC244102.3
MSTRG.1971	8.77514	-5.06486	2.17753	4.38029e-05	0.00127344	1	ENSG00000160741	CRTC2
MSTRG.28229	549.337	-5.15957	1.46814	4.62593e-06	0.000200694	8	ENSG00000078668	VDAC3
MSTRG.22153	8.21348	-5.25176	1.9483	2.29661e-05	0.000751328	3	ENSG00000232065	LINC01063
MSTRG.23216	332.441	-5.27979	0.971831	8.45981e-09	9.03662e-07	4	ENSG00000052802	MSMO1
MSTRG.25268	43.0611	-5.31703	0.982679	9.58477e-09	1.00108e-06	6	ENSG00000204538	PSORS1C2
MSTRG.92	11.0205	-5.43925	2.12778	2.8781e-05	0.000905474	1	ENSG00000142609	CFAP74
MSTRG.26410	14.3826	-5.48569	2.36942	4.19601e-05	0.00123001	7	ENSG00000229043	AC091729.3
MSTRG.1585	8.85823	-5.50268	1.81112	1.25133e-05	0.000460672	1	ENSG00000007341	ST7L
MSTRG.22693	248.36	-5.50745	0.925317	6.05265e-10	8.62208e-08	4	ENSG00000145293	ENOPH1
MSTRG.11397	9.11427	-5.55979	1.79508	1.1253e-05	0.00042087	16	ENSG00000103490	PYCARD
MSTRG.3032	9.54958	-5.62305	1.78988	1.03848e-05	0.000397125	10	ENSG00000196372	ASB13
MSTRG.27049	9.62927	-5.63823	1.78196	9.96713e-06	0.000382933	7	ENSG00000146700	SSC4D
MSTRG.10726	411.802	-5.65362	0.339183	8.48347e-63	5.98084e-59	16	ENSG00000095906	NUBP2
MSTRG.26924	12.1886	-5.91971	1.81016	8.14221e-06	0.000320685	7	ENSG00000237310	AC008267.5
MSTRG.13386	11.1145	-5.96114	1.63148	3.85889e-06	0.000169503	17	ENSG00000234494	SP2-AS1
MSTRG.30062	12.3246	-6.01013	1.72931	5.51306e-06	0.000232737	GL000219,1	ENSG00000273748	AL592183.1
MSTRG.9157	957.601	-6.08017	0.571812	6.69052e-27	1.1792e-23	14	ENSG00000182512	GLRX5
ENSG00000154556	12.3139	-6.13734	1.58173	2.35747e-06	0.000113567	4	ENSG00000154556	SORBS2
MSTRG.5530	33.3097	-6.23689	1.12034	5.01882e-09	5.66123e-07	11	ENSG00000152402	GUCY1A2
MSTRG.22335	13.2337	-6.30132	1.49479	1.0276e-06	5.68204e-05	4	ENSG00000249866	OR7E83P
MSTRG.10656	14.0725	-6.39817	1.47436	7.24329e-07	4.23778e-05	16	ENSG00000161996	WDR90
MSTRG.21474	14.2759	-6.50592	1.37573	2.03893e-07	1.4126e-05	3	ENSG00000250934	AC016924.1
MSTRG.4308	14.8499	-6.509	1.4237	3.50861e-07	2.27979e-05	11	ENSG00000167311	ART5
MSTRG.12496	14.5425	-6.52509	1.37749	1.97672e-07	1.37979e-05	17	ENSG00000266368	AC005410.2
MSTRG.13303	16.2392	-6.55819	1.49097	5.99875e-07	3.64579e-05	17	ENSG00000181513	ACBD4
MSTRG.14799	17.3862	-6.71662	1.41653	1.88196e-07	1.33733e-05	19	ENSG00000115255	REEP6
ENSG00000163359	19.1592	-6.91865	1.3392	3.07453e-08	2.72647e-06	2	ENSG00000163359	COL6A3
MSTRG.12132	21.0792	-7.07839	1.30318	7.92068e-09	8.59089e-07	16	ENSG00000259803	SLC22A31
MSTRG.26604	26.0538	-7.40487	1.26156	6.0538e-10	8.62208e-08	7	ENSG00000136235	GPNMB
MSTRG.10943	26.342	-7.42054	1.26075	5.45862e-10	8.10175e-08	16	ENSG00000153060	TEKT5
MSTRG.12154	28.4156	-7.51961	1.26404	3.5521e-10	5.69144e-08	16	ENSG00000261373	VPS9D1-AS1
MSTRG.2771	33.8574	-7.57799	1.41408	8.88126e-09	9.41547e-07	1	ENSG00000198835	GJC2
MSTRG.9682	37.1608	-7.92334	1.22605	1.11096e-11	2.48643e-09	15	ENSG00000137825	ITPKA
MSTRG.27266	45.4571	-8.18767	1.2321	2.71862e-12	6.65311e-10	7	ENSG00000130427	EPO
MSTRG.28161	872.845	-12.5016	1.25179	5.17117e-28	1.21523e-24	8	ENSG00000280064	AC130304.1

## Sheet: 6_JAR_MLN_CP
	baseMean	log2FoldChange	lfcSE	pvalue	padj	chromosome	ens_gene	ext_gene
MSTRG.267	804.749	11.9427	1.22981	1.78796e-25	1.26382e-22	1	ENSG00000120937	NPPB
MSTRG.20584	764.64	11.8751	1.22279	2.15624e-25	1.45156e-22	3	ENSG00000224660	SH3BP5-AS1
MSTRG.326	184.829	9.86358	1.20369	7.51502e-18	1.93163e-15	1	ENSG00000142627	EPHA2
MSTRG.18643	156.916	9.65448	1.1899	1.84101e-17	4.4873e-15	20	ENSG00000088836	SLC4A11
MSTRG.13174	151.43	9.58325	1.20798	8.48803e-17	1.87493e-14	17	ENSG00000177469	CAVIN1
MSTRG.8309	146.078	9.50651	1.22922	4.40794e-16	9.03116e-14	14	ENSG00000165795	NDRG2
MSTRG.13073	273.559	9.48414	1.77564	2.47544e-09	1.31069e-07	17	ENSG00000265784	AC006441.3
MSTRG.27037	121.684	9.30421	1.19158	3.00916e-16	6.54469e-14	7	ENSG00000006606	CCL26
MSTRG.25345	118.852	9.25239	1.20694	9.55155e-16	1.82473e-13	6	ENSG00000204305	AGER
MSTRG.13962	116.617	9.19751	1.22965	4.14237e-15	7.32008e-13	17	ENSG00000184557	SOCS3
MSTRG.3516	97.8574	8.98643	1.20758	6.64103e-15	1.09168e-12	10	ENSG00000156510	HKDC1
MSTRG.1946	99.3838	8.97046	1.23793	2.8493e-14	4.02805e-12	1	ENSG00000143556	S100A7
MSTRG.11714	99.0818	8.93604	1.26214	9.71918e-14	1.21593e-11	16	ENSG00000176387	HSD11B2
MSTRG.13315	92.39	8.90074	1.21463	1.66144e-14	2.58107e-12	17	ENSG00000006062	MAP3K14
MSTRG.18120	92.3674	8.88587	1.2271	3.17188e-14	4.43969e-12	2	ENSG00000229056	HECW2-AS1
MSTRG.7388	88.3039	8.83997	1.21435	2.49045e-14	3.70606e-12	12	ENSG00000258102	MAP1LC3B2
MSTRG.25230	87.554	8.83278	1.2101	2.1687e-14	3.26159e-12	6	ENSG00000204618	RNF39
MSTRG.19711	84.9699	8.77319	1.22521	6.24021e-14	8.0198e-12	21	ENSG00000160255	ITGB2
MSTRG.27047	76.0758	8.63197	1.21946	1.25395e-13	1.54149e-11	7	ENSG00000106211	HSPB1
MSTRG.31011	69.5177	8.52227	1.20844	1.63953e-13	1.93151e-11	X	ENSG00000223749	MIR503HG
MSTRG.5043	68.0327	8.50138	1.20161	1.41636e-13	1.70314e-11	11	ENSG00000175315	CST6
MSTRG.6626	68.2643	8.49459	1.21216	2.2921e-13	2.63442e-11	12	ENSG00000172819	RARG
MSTRG.7491	73.2109	8.4725	1.30727	8.34189e-12	7.91472e-10	12	ENSG00000158104	HPD
MSTRG.29941	78.0529	8.46989	1.37355	6.16664e-11	4.81646e-09	9	ENSG00000160271	RALGDS
MSTRG.256	63.524	8.39492	1.21414	4.74478e-13	5.24038e-11	1	ENSG00000116661	FBXO2
MSTRG.14667	62.7596	8.37805	1.2142	5.30201e-13	5.81043e-11	18	ENSG00000261780	LINC02582
MSTRG.28095	67.0455	8.28694	1.35889	1.07175e-10	8.14588e-09	8	ENSG00000197892	KIF13B
MSTRG.13308	57.5952	8.25475	1.22128	1.52362e-12	1.6195e-10	17	ENSG00000267288	AC138150.2
MSTRG.18710	55.5265	8.21985	1.20886	1.18167e-12	1.26555e-10	20	ENSG00000101384	JAG1
MSTRG.738	57.2206	8.20957	1.25295	6.29776e-12	6.05656e-10	1	ENSG00000142686	C1orf216
MSTRG.1514	47.5967	7.98294	1.23617	1.35447e-11	1.23537e-09	1	ENSG00000116299	KIAA1324
MSTRG.19098	45.8768	7.94899	1.22198	1.01613e-11	9.51323e-10	20	ENSG00000101470	TNNC2
MSTRG.13710	44.3877	7.89813	1.22776	1.67735e-11	1.49137e-09	17	ENSG00000136488	CSH1
MSTRG.7717	43.475	7.86763	1.23054	2.2034e-11	1.89936e-09	13	ENSG00000132972	RNF17
MSTRG.8404	43.8655	7.85664	1.25094	4.56549e-11	3.70933e-09	14	ENSG00000205978	NYNRIN
MSTRG.13838	43.8277	7.85182	1.25238	4.91061e-11	3.96693e-09	17	ENSG00000161509	GRIN2C
MSTRG.31076	45.5874	7.84655	1.30236	2.23532e-10	1.53402e-08	X	ENSG00000227234	SPANXB1
MSTRG.5900	647.542	7.8444	0.559928	2.25737e-45	5.31875e-42	12	ENSG00000111206	FOXM1
MSTRG.395	44.2208	7.77103	1.33289	7.42292e-10	4.40048e-08	1	ENSG00000158786	PLA2G2F
MSTRG.13709	40.2159	7.76477	1.22842	3.73126e-11	3.06679e-09	17	ENSG00000136487	GH2
MSTRG.13141	40.0174	7.75098	1.23535	5.05662e-11	4.03093e-09	17	ENSG00000128422	KRT17
MSTRG.6171	41.4318	7.73991	1.28466	2.3814e-10	1.62637e-08	12	ENSG00000111348	ARHGDIB
MSTRG.24743	38.8843	7.67281	1.26985	2.22677e-10	1.53402e-08	5	ENSG00000204758	AC008429.1
MSTRG.18749	38.8371	7.60952	1.32335	1.29164e-09	7.27489e-08	20	ENSG00000125864	BFSP1
MSTRG.483	36.2323	7.60762	1.24381	1.46893e-10	1.08158e-08	1	ENSG00000184454	NCMAP
MSTRG.18560	36.4133	7.60562	1.25273	1.9388e-10	1.37044e-08	2	ENSG00000172478	MAB21L4
MSTRG.16447	41.1442	7.6026	1.39359	6.62439e-09	3.16857e-07	19	ENSG00000261221	ZNF865
MSTRG.2743	38.2708	7.57007	1.34117	2.40142e-09	1.27627e-07	1	ENSG00000185155	MIXL1
MSTRG.25109	34.7611	7.5545	1.24337	1.9386e-10	1.37044e-08	6	ENSG00000146047	HIST1H2BA
MSTRG.11691	34.3349	7.54333	1.23756	1.73093e-10	1.26135e-08	16	ENSG00000166589	CDH16
MSTRG.947	33.5417	7.49983	1.24848	3.02757e-10	2.00943e-08	1	ENSG00000222009	BTBD19
MSTRG.4845	34.3376	7.48961	1.28588	8.9764e-10	5.22219e-08	11	ENSG00000167992	VWCE
MSTRG.7913	31.5865	7.42707	1.24256	3.76538e-10	2.3978e-08	13	ENSG00000227019	OR7E101P
MSTRG.1951	31.5763	7.42508	1.2443	4e-10	2.51325e-08	1	ENSG00000188015	S100A3
MSTRG.28039	30.8061	7.39463	1.24184	4.38303e-10	2.71767e-08	8	ENSG00000159167	STC1
MSTRG.27071	35.9331	7.37857	1.43444	3.62447e-08	1.39998e-06	7	ENSG00000186088	GSAP
MSTRG.23109	31.3851	7.35352	1.30285	2.68739e-09	1.41233e-07	4	ENSG00000164169	PRMT9
MSTRG.7902	35.1551	7.33584	1.44675	5.24149e-08	1.96549e-06	13	ENSG00000235903	CPB2-AS1
MSTRG.12659	41.4799	7.32088	1.63229	5.94492e-07	1.6544e-05	17	ENSG00000166484	MAPK7
MSTRG.7912	30.0069	7.30456	1.2944	2.76727e-09	1.44892e-07	13	ENSG00000231817	LINC01198
MSTRG.5576	30.9612	7.27523	1.35715	1.28335e-08	5.63044e-07	11	ENSG00000204381	LAYN
MSTRG.12633	29.2673	7.22058	1.34121	1.16738e-08	5.23912e-07	17	ENSG00000154025	SLC5A10
MSTRG.14907	27.2302	7.21163	1.26026	1.85195e-09	1.02671e-07	19	ENSG00000105246	EBI3
MSTRG.13143	37.3154	7.20481	1.62176	7.20401e-07	1.95767e-05	17	ENSG00000184502	GAST
MSTRG.13243	26.9341	7.2037	1.25411	1.6425e-09	9.17788e-08	17	ENSG00000005102	MEOX1
MSTRG.712	29.1866	7.1938	1.36109	1.95563e-08	8.10753e-07	1	ENSG00000189280	GJB5
MSTRG.16279	28.8544	7.18366	1.35774	1.9096e-08	7.94002e-07	19	ENSG00000105492	SIGLEC6
MSTRG.25552	27.1311	7.18271	1.28338	3.78796e-09	1.93322e-07	6	ENSG00000171462	DLK2
MSTRG.18884	27.569	7.17467	1.31184	7.58946e-09	3.58837e-07	20	ENSG00000101400	SNTA1
MSTRG.19986	28.4006	7.17014	1.34883	1.69193e-08	7.13995e-07	22	ENSG00000272977	AL008721.2
MSTRG.15700	26.087	7.15296	1.26152	2.55333e-09	1.34688e-07	19	ENSG00000105290	APLP1
MSTRG.13631	26.1423	7.12426	1.29289	6.22106e-09	3.02224e-07	17	ENSG00000252577	SCARNA20
MSTRG.3956	25.8854	7.1102	1.29288	6.63433e-09	3.16857e-07	10	ENSG00000183128	CALHM3
MSTRG.5852	76.2963	7.09657	1.05078	3.03202e-12	3.08372e-10	12	ENSG00000111181	SLC6A12
MSTRG.19137	29.6132	7.09554	1.46454	1.58662e-07	5.3405e-06	20	ENSG00000196562	SULF2
MSTRG.21018	25.7042	7.08086	1.31051	1.11903e-08	5.10314e-07	3	ENSG00000010318	PHF7
MSTRG.3980	25.2378	7.06838	1.30003	9.41089e-09	4.31954e-07	10	ENSG00000273143	AL355512.1
MSTRG.20086	25.3631	7.03219	1.34268	2.65281e-08	1.04174e-06	22	ENSG00000269987	AC004542.2
MSTRG.30371	24.4634	7.02677	1.30369	1.22509e-08	5.4292e-07	X	ENSG00000224294	PINCR
MSTRG.747	23.7745	7.02117	1.27092	6.01683e-09	2.9331e-07	1	ENSG00000232862	AL138787.1
MSTRG.24573	24.2462	7.01744	1.30059	1.19373e-08	5.34044e-07	5	ENSG00000183876	ARSI
MSTRG.7394	23.6564	7.00753	1.27854	7.64449e-09	3.60234e-07	12	ENSG00000135116	HRK
MSTRG.14962	24.276	6.99089	1.32573	2.25347e-08	9.20732e-07	19	ENSG00000171124	FUT3
MSTRG.17942	23.1545	6.94695	1.30801	1.89257e-08	7.8924e-07	2	ENSG00000226963	AC078883.2
MSTRG.15436	22.9407	6.94346	1.30155	1.67983e-08	7.11071e-07	19	ENSG00000105696	TMEM59L
MSTRG.24809	26.9104	6.93886	1.49811	3.94193e-07	1.1701e-05	5	ENSG00000113758	DBN1
MSTRG.13390	22.0824	6.91678	1.27778	1.1318e-08	5.1283e-07	17	ENSG00000167183	PRR15L
MSTRG.4966	21.8488	6.88278	1.29691	1.97609e-08	8.16842e-07	11	ENSG00000181908	AP003774.1
MSTRG.18469	240.353	6.88083	0.972822	3.57445e-13	3.9789e-11	2	ENSG00000163283	ALPP
MSTRG.6141	531.592	6.86926	0.757626	3.07444e-20	1.01077e-17	12	ENSG00000013588	GPRC5A
MSTRG.45	21.5811	6.86025	1.3048	2.55045e-08	1.01086e-06	1	ENSG00000237330	RNF223
MSTRG.26089	22.3024	6.85204	1.35442	6.64017e-08	2.45738e-06	6	ENSG00000146409	SLC18B1
MSTRG.4085	23.5472	6.8315	1.44164	2.67062e-07	8.44622e-06	10	ENSG00000138161	CUZD1
MSTRG.13137	20.9285	6.83009	1.29368	2.30931e-08	9.35435e-07	17	ENSG00000171346	KRT15
MSTRG.30133	21.9306	6.80902	1.37335	1.06324e-07	3.72056e-06	X	ENSG00000056998	GYG2
MSTRG.22312	65.8518	6.79581	1.0968	1.31712e-10	9.85189e-09	4	ENSG00000132405	TBC1D14
MSTRG.28864	23.5261	6.79025	1.48025	4.84613e-07	1.39247e-05	8	ENSG00000160886	LY6K
MSTRG.12558	20.4819	6.78049	1.31435	4.23993e-08	1.62e-06	17	ENSG00000187688	TRPV2
MSTRG.13275	21.2296	6.77764	1.36722	1.07599e-07	3.75585e-06	17	ENSG00000161682	FAM171A2
MSTRG.12303	20.7228	6.76816	1.34256	7.38675e-08	2.6776e-06	17	ENSG00000261863	LINC01996
MSTRG.1971	21.6165	6.76065	1.40721	2.08123e-07	6.79499e-06	1	ENSG00000160741	CRTC2
MSTRG.11238	20.1625	6.73081	1.34555	8.90796e-08	3.18815e-06	16	ENSG00000197272	IL27
MSTRG.22746	19.3115	6.71325	1.3064	4.75732e-08	1.80306e-06	4	ENSG00000118785	SPP1
MSTRG.72	18.9429	6.67987	1.3149	6.32122e-08	2.35166e-06	1	ENSG00000215915	ATAD3C
MSTRG.27200	21.1379	6.66197	1.47454	6.40983e-07	1.77678e-05	7	ENSG00000166448	TMEM130
MSTRG.19299	19.1764	6.65708	1.35307	1.30605e-07	4.49238e-06	20	ENSG00000101197	BIRC7
MSTRG.3967	180.073	6.65468	0.63307	2.12769e-26	1.67106e-23	10	ENSG00000065618	COL17A1
ENSG00000187800	19.2922	6.63171	1.38851	2.40523e-07	7.76317e-06	1	ENSG00000187800	PEAR1
MSTRG.18502	17.9737	6.5957	1.33227	1.15728e-07	4.00993e-06	2	ENSG00000235529	AGAP1-IT1
MSTRG.1354	17.7788	6.59279	1.31986	9.51222e-08	3.37028e-06	1	ENSG00000137975	CLCA2
MSTRG.30041	19.7054	6.59186	1.45674	6.32891e-07	1.75779e-05	9	ENSG00000198113	TOR4A
ENSG00000144821	17.7873	6.5901	1.32328	1.0174e-07	3.57785e-06	3	ENSG00000144821	MYH15
MSTRG.17447	22.9502	6.58915	1.65045	3.33308e-06	7.57551e-05	2	ENSG00000228486	C2orf92
MSTRG.4862	18.1206	6.5757	1.36223	1.97136e-07	6.47988e-06	11	ENSG00000124920	MYRF
MSTRG.13077	17.6436	6.57545	1.32664	1.13326e-07	3.93634e-06	17	ENSG00000214553	LRRC37A11P
MSTRG.8302	17.5526	6.56678	1.32805	1.19557e-07	4.1224e-06	14	ENSG00000214274	ANG
MSTRG.16767	17.5912	6.55003	1.35009	1.78885e-07	5.95774e-06	2	ENSG00000138101	DTNB
MSTRG.19960	21.1365	6.53865	1.59857	2.56155e-06	5.98556e-05	22	ENSG00000099994	SUSD2
MSTRG.1139	17.1648	6.5365	1.33108	1.39424e-07	4.74821e-06	1	ENSG00000169174	PCSK9
MSTRG.8369	21.2686	6.52685	1.61852	3.01568e-06	6.90966e-05	14	ENSG00000092096	SLC22A17
MSTRG.24813	17.3296	6.51001	1.37022	2.72074e-07	8.52841e-06	5	ENSG00000146094	DOK3
MSTRG.10824	17.2423	6.49899	1.37666	3.07379e-07	9.48781e-06	16	ENSG00000270168	AC004233.2
ENSG00000274317	17.4268	6.49783	1.39165	3.76047e-07	1.1311e-05	13	ENSG00000274317	LINC02334
MSTRG.27754	18.9875	6.49573	1.50813	1.34135e-06	3.35621e-05	7	ENSG00000164867	NOS3
MSTRG.1949	16.4726	6.47793	1.3365	1.84658e-07	6.09932e-06	1	ENSG00000196420	S100A5
MSTRG.8828	18.9488	6.47772	1.52292	1.59125e-06	3.90546e-05	14	ENSG00000176153	GPX2
MSTRG.713	16.7717	6.4651	1.37383	3.27603e-07	1.00245e-05	1	ENSG00000189433	GJB4
MSTRG.1500	16.58	6.45688	1.36711	3.06624e-07	9.48522e-06	1	ENSG00000116266	STXBP3
MSTRG.3801	17.4677	6.44834	1.44823	8.33162e-07	2.23584e-05	10	ENSG00000095637	SORBS1
MSTRG.8305	16.6898	6.44294	1.3894	4.27971e-07	1.25005e-05	14	ENSG00000129538	RNASE1
MSTRG.15317	16.5286	6.41954	1.40136	5.29407e-07	1.49685e-05	19	ENSG00000186529	CYP4F3
MSTRG.6503	16.1954	6.41464	1.3786	4.04429e-07	1.19361e-05	12	ENSG00000167550	RHEBL1
MSTRG.8018	16.024	6.38742	1.39405	5.2932e-07	1.49685e-05	13	ENSG00000204919	PRR20A
MSTRG.8851	15.4985	6.37169	1.36631	3.90521e-07	1.16473e-05	14	ENSG00000198133	TMEM229B
MSTRG.1927	16.5405	6.37144	1.45371	1.06258e-06	2.7362e-05	1	ENSG00000196407	THEM5
MSTRG.18368	18.354	6.36404	1.60494	3.69233e-06	8.22024e-05	2	ENSG00000072195	SPEG
MSTRG.26770	16.1275	6.35985	1.43185	8.72517e-07	2.32732e-05	7	ENSG00000228554	AC004837.2
MSTRG.2372	15.0469	6.33695	1.36176	4.06916e-07	1.19596e-05	1	ENSG00000116701	NCF2
MSTRG.715	15.149	6.32318	1.38844	5.89051e-07	1.64573e-05	1	ENSG00000188910	GJB3
MSTRG.29816	15.1677	6.3163	1.39589	6.54681e-07	1.80766e-05	9	ENSG00000148339	SLC25A25
MSTRG.12828	15.419	6.3069	1.42735	9.47446e-07	2.49889e-05	17	ENSG00000167549	CORO6
MSTRG.27767	16.2484	6.30541	1.50079	1.89634e-06	4.55669e-05	7	ENSG00000082014	SMARCD3
MSTRG.19057	14.6878	6.29904	1.36991	5.0239e-07	1.43191e-05	20	ENSG00000223891	OSER1-DT
MSTRG.20507	16.1344	6.29309	1.50704	2.04922e-06	4.91013e-05	3	ENSG00000187288	CIDEC
MSTRG.28979	15.8107	6.28821	1.48529	1.72072e-06	4.18689e-05	9	ENSG00000107099	DOCK8
MSTRG.31050	14.6481	6.28505	1.38045	5.93303e-07	1.65435e-05	X	ENSG00000232611	AL683813.1
MSTRG.25293	14.6097	6.27091	1.39335	7.15665e-07	1.94939e-05	6	ENSG00000226979	LTA
MSTRG.25294	88.864	6.23843	0.866016	1.77343e-13	2.07198e-11	6	ENSG00000232810	TNF
MSTRG.25311	14.4427	6.23562	1.4177	1.01771e-06	2.64962e-05	6	ENSG00000204420	MPIG6B
MSTRG.9117	14.758	6.22618	1.45771	1.53614e-06	3.79657e-05	14	ENSG00000140092	FBLN5
MSTRG.30798	14.7773	6.21077	1.47544	1.85918e-06	4.50056e-05	X	ENSG00000123560	PLP1
MSTRG.11266	14.9935	6.20765	1.49891	2.27715e-06	5.40136e-05	16	ENSG00000260367	AC109460.1
ENSG00000108846	14.8156	6.20398	1.48971	2.1274e-06	5.08883e-05	17	ENSG00000108846	ABCC3
MSTRG.26400	15.0602	6.18711	1.52973	3.00666e-06	6.9002e-05	7	ENSG00000073067	CYP2W1
MSTRG.15676	13.7822	6.15706	1.43716	1.47709e-06	3.66345e-05	19	ENSG00000161249	DMKN
MSTRG.27998	14.596	6.15505	1.51779	2.92014e-06	6.73443e-05	8	ENSG00000168490	PHYHIP
MSTRG.4083	13.1608	6.11063	1.42373	1.44115e-06	3.58373e-05	10	ENSG00000254636	ARMS2
MSTRG.9658	13.1896	6.10576	1.43075	1.55634e-06	3.82642e-05	15	ENSG00000166143	PPP1R14D
MSTRG.30805	13.3759	6.09401	1.46669	2.19135e-06	5.23297e-05	X	ENSG00000269743	SLC25A53
MSTRG.17565	15.4834	6.08463	1.67806	8.74964e-06	0.000175452	2	ENSG00000237753	AC079922.2
MSTRG.19712	13.4983	6.0763	1.49999	2.9576e-06	6.79864e-05	21	ENSG00000227039	ITGB2-AS1
MSTRG.681	14.1	6.0587	1.57585	5.13881e-06	0.000110406	1	ENSG00000225828	FAM229A
MSTRG.176	13.1954	6.05346	1.48928	2.8437e-06	6.56886e-05	1	ENSG00000284747	AL034417.4
MSTRG.16156	14.1104	6.05203	1.58665	5.55102e-06	0.00011783	19	ENSG00000104808	DHDH
MSTRG.3834	13.1037	6.04885	1.4862	2.8008e-06	6.48034e-05	10	ENSG00000165887	ANKRD2
MSTRG.22606	12.9886	6.02137	1.50316	3.34981e-06	7.60132e-05	4	ENSG00000198092	TMPRSS11F
MSTRG.3126	12.649	5.98941	1.50433	3.57782e-06	8.0031e-05	10	ENSG00000152463	OLAH
MSTRG.7223	12.6627	5.98722	1.50488	3.60619e-06	8.05381e-05	12	ENSG00000255150	EID3
MSTRG.9947	58.6137	5.96844	1.1034	1.4239e-08	6.11846e-07	15	ENSG00000128849	CGNL1
MSTRG.29900	12.5672	5.96452	1.51941	4.15573e-06	9.15102e-05	9	ENSG00000130720	FIBCD1
MSTRG.10851	12.3742	5.95853	1.50856	3.89349e-06	8.64086e-05	16	ENSG00000140993	TIGD7
MSTRG.15448	16.0861	5.95164	1.85913	2.20423e-05	0.000380613	19	ENSG00000181035	SLC25A42
MSTRG.11560	13.8942	5.95083	1.67237	1.02628e-05	0.000201508	16	ENSG00000103546	SLC6A2
MSTRG.18328	13.6078	5.94282	1.65272	9.41592e-06	0.000186956	2	ENSG00000115556	PLCD4
MSTRG.28870	15.0579	5.94194	1.78523	1.69824e-05	0.000307357	8	ENSG00000284505	LYNX1-SLURP2
MSTRG.22161	13.6522	5.93039	1.67085	1.04772e-05	0.000204581	3	ENSG00000230732	AC016949.1
MSTRG.4924	12.0608	5.92586	1.50749	4.08922e-06	9.0327e-05	11	ENSG00000133321	RARRES3
MSTRG.1311	12.6359	5.91655	1.58534	6.80182e-06	0.0001412	1	ENSG00000162614	NEXN
MSTRG.28927	661.797	5.89891	0.80093	5.94506e-14	7.78197e-12	8	ENSG00000179632	MAF1
MSTRG.24810	11.7092	5.88702	1.50689	4.35158e-06	9.50824e-05	5	ENSG00000279821	AC145098.2
MSTRG.4730	11.3204	5.83896	1.51235	4.89197e-06	0.000105263	11	ENSG00000110492	MDK
MSTRG.26295	11.5821	5.83309	1.55329	6.39674e-06	0.000133379	6	ENSG00000285642	AL139330.1
MSTRG.12126	11.8294	5.83181	1.5824	7.59374e-06	0.000155134	16	ENSG00000129993	CBFA2T3
MSTRG.26370	11.7139	5.79731	1.6049	9.02751e-06	0.000180208	6	ENSG00000112562	SMOC2
MSTRG.12750	11.5582	5.78448	1.60169	9.03781e-06	0.000180208	17	ENSG00000265480	KRT18P55
MSTRG.6612	11.5585	5.76645	1.62268	1.0335e-05	0.000202363	12	ENSG00000167768	KRT1
MSTRG.15821	12.2882	5.76493	1.70797	1.54106e-05	0.000285531	19	ENSG00000182393	IFNL1
MSTRG.13963	12.1706	5.75055	1.70718	1.56377e-05	0.000288603	17	ENSG00000266970	AC061992.1
MSTRG.18921	10.9086	5.74874	1.56025	7.56848e-06	0.000154842	20	ENSG00000078804	TP53INP2
MSTRG.13488	11.6147	5.74791	1.64998	1.21177e-05	0.000232917	17	ENSG00000249406	AC015909.1
ENSG00000144218	11.5887	5.69708	1.69611	1.59419e-05	0.000293452	2	ENSG00000144218	AFF3
MSTRG.462	10.8972	5.69559	1.61853	1.11462e-05	0.000215855	1	ENSG00000197880	MDS2
ENSG00000171804	11.1086	5.69179	1.64625	1.28172e-05	0.000245515	19	ENSG00000171804	WDR87
ENSG00000196664	11.9554	5.68256	1.75337	2.05047e-05	0.000359202	X	ENSG00000196664	TLR7
MSTRG.20351	38.6395	5.67501	1.01371	5.31271e-09	2.61693e-07	22	ENSG00000100290	BIK
MSTRG.2554	10.9539	5.67157	1.65226	1.35341e-05	0.000257127	1	ENSG00000158715	SLC45A3
MSTRG.27814	11.8067	5.66991	1.74803	2.03857e-05	0.00035756	7	ENSG00000235029	MNX1-AS2
MSTRG.4928	10.9681	5.65038	1.67462	1.53869e-05	0.000285531	11	ENSG00000184743	ATL3
MSTRG.11730	11.7634	5.62301	1.79378	2.554e-05	0.000429832	16	ENSG00000102981	PARD6A
MSTRG.18379	11.1725	5.60478	1.74505	2.1757e-05	0.000378326	2	ENSG00000123999	INHA
MSTRG.18644	11.3207	5.60463	1.75921	2.297e-05	0.000394564	20	ENSG00000277287	AL109976.1
MSTRG.4807	10.7236	5.58627	1.71055	1.93909e-05	0.000344384	11	ENSG00000110031	LPXN
MSTRG.26509	10.1238	5.57764	1.64006	1.44273e-05	0.000270861	7	ENSG00000272894	AC004982.2
ENSG00000184226	10.582	5.57646	1.70446	1.91361e-05	0.000341144	13	ENSG00000184226	PCDH9
MSTRG.2050	10.7441	5.57207	1.72459	2.08676e-05	0.000364654	1	ENSG00000207475	SNORA80E
MSTRG.2482	10.5559	5.56549	1.70744	1.9628e-05	0.000347341	1	ENSG00000170075	GPR37L1
MSTRG.10694	16.4517	5.56175	2.21423	8.3912e-05	0.0011506	16	ENSG00000261505	AL031714.1
MSTRG.13625	9.86023	5.54248	1.64183	1.52075e-05	0.000283251	17	ENSG00000261040	WFDC21P
MSTRG.22294	1085.71	5.5392	0.430867	3.28934e-38	3.57703e-35	4	ENSG00000163132	MSX1
MSTRG.1521	10.7782	5.46018	1.83811	3.55427e-05	0.000576885	1	ENSG00000162650	ATXN7L2
MSTRG.25310	10.1856	5.45146	1.77464	2.89176e-05	0.000481517	6	ENSG00000204424	LY6G6F
MSTRG.3753	121.627	5.44367	1.32173	2.22935e-06	5.31472e-05	10	ENSG00000148677	ANKRD1
MSTRG.6327	153.459	5.42908	1.25928	1.22274e-06	3.10897e-05	12	ENSG00000177359	AC024940.2
MSTRG.16375	10.6987	5.42737	1.85746	3.91492e-05	0.00062537	19	ENSG00000142405	NLRP12
MSTRG.888	10.4379	5.42145	1.83321	3.64647e-05	0.000588472	1	ENSG00000164010	ERMAP
ENSG00000130783	9.82019	5.39758	1.78343	3.16552e-05	0.000519153	12	ENSG00000130783	CCDC62
MSTRG.27678	243.409	5.38907	0.901354	6.19638e-10	3.74352e-08	7	ENSG00000159840	ZYX
MSTRG.19933	50.9137	5.37095	1.06231	7.03595e-08	2.56359e-06	22	ENSG00000280623	PCAT14
MSTRG.25494	10.4339	5.36952	1.88225	4.48773e-05	0.000704922	6	ENSG00000161911	TREML1
MSTRG.25868	9.15793	5.3354	1.75242	3.03669e-05	0.00050269	6	ENSG00000057657	PRDM1
MSTRG.1087	10.1944	5.33459	1.88674	4.71558e-05	0.000734187	1	ENSG00000203995	ZYG11A
MSTRG.30405	10.6492	5.33101	1.93846	5.48764e-05	0.000824429	X	ENSG00000102265	TIMP1
ENSG00000181126	9.30644	5.319	1.78566	3.47464e-05	0.000565259	6	ENSG00000181126	HLA-V
ENSG00000153029	9.35171	5.31521	1.79852	3.64418e-05	0.000588472	1	ENSG00000153029	MR1
MSTRG.1208	9.72545	5.30915	1.85022	4.33379e-05	0.000683019	1	ENSG00000185483	ROR1
MSTRG.30959	10.033	5.30549	1.88943	4.89777e-05	0.000753425	X	ENSG00000102038	SMARCA1
MSTRG.4840	55.4989	5.30468	0.951014	5.54533e-09	2.71261e-07	11	ENSG00000110446	SLC15A3
MSTRG.2283	10.4721	5.30308	1.94321	5.71864e-05	0.000850994	1	ENSG00000117601	SERPINC1
MSTRG.11831	9.57942	5.274	1.86404	4.68996e-05	0.000732618	16	ENSG00000157368	IL34
MSTRG.10859	14.4273	5.26991	1.50552	1.09267e-05	0.000211894	16	ENSG00000167981	ZNF597
MSTRG.10670	12.2754	5.26282	2.14484	9.66528e-05	0.00130537	16	ENSG00000103253	HAGHL
MSTRG.10983	9.52358	5.25931	1.87247	4.88393e-05	0.000752213	16	ENSG00000234719	NPIPB2
ENSG00000161905	9.42617	5.25391	1.86035	4.73504e-05	0.000735597	17	ENSG00000161905	ALOX15
MSTRG.26811	10.3409	5.25325	1.97342	6.51582e-05	0.000941863	7	ENSG00000106631	MYL7
MSTRG.4286	8.81749	5.2415	1.79239	3.86298e-05	0.000618471	11	ENSG00000129757	CDKN1C
MSTRG.12483	9.45481	5.22336	1.89066	5.34604e-05	0.000806585	17	ENSG00000170222	ADPRM
MSTRG.12397	9.8939	5.21209	1.95633	6.48896e-05	0.000939901	17	ENSG00000006047	YBX2
MSTRG.13052	8.72654	5.20168	1.81457	4.33308e-05	0.000683019	17	ENSG00000277969	AC006449.6
MSTRG.19313	9.14693	5.18684	1.88301	5.42644e-05	0.000816102	20	ENSG00000125531	FNDC11
MSTRG.2909	11.5667	5.18589	2.14114	0.000103169	0.00137465	1	ENSG00000162843	WDR64
MSTRG.24408	9.07838	5.17619	1.88362	5.49535e-05	0.00082471	5	ENSG00000245146	MALINC1
ENSG00000186517	12.0604	5.17469	2.19238	0.00011583	0.00150781	1	ENSG00000186517	ARHGAP30
MSTRG.16108	8.62543	5.16227	1.83528	4.82006e-05	0.000745527	19	ENSG00000024422	EHD2
ENSG00000143434	10.9926	5.16131	2.10757	9.82424e-05	0.00132146	1	ENSG00000143434	SEMA6C
MSTRG.13901	80.0002	5.15686	1.18598	9.7556e-07	2.55872e-05	17	ENSG00000129654	FOXJ1
MSTRG.21446	10.8691	5.14548	2.10684	9.95786e-05	0.00133435	3	ENSG00000221955	SLC12A8
MSTRG.14748	8.5068	5.09599	1.8779	5.86297e-05	0.000868814	19	ENSG00000099864	PALM
MSTRG.12479	8.43446	5.08619	1.87373	5.85005e-05	0.000867808	17	ENSG00000007237	GAS7
MSTRG.26367	11.7463	5.07784	2.23535	0.000137834	0.00173668	6	ENSG00000125337	KIF25
MSTRG.13677	9.02364	5.06904	1.96849	7.71628e-05	0.00107262	17	ENSG00000173838	MARCH10
MSTRG.15351	9.44478	5.06038	2.02168	8.88474e-05	0.00121005	19	ENSG00000072954	TMEM38A
MSTRG.1739	8.75615	5.05961	1.94231	7.27271e-05	0.00102712	1	ENSG00000174827	PDZK1
MSTRG.28152	9.55346	5.05561	2.04101	9.34653e-05	0.00126928	8	ENSG00000253414	AC124067.2
MSTRG.6705	8.29062	5.05005	1.88392	6.24922e-05	0.000915495	12	ENSG00000182796	TMEM198B
MSTRG.27715	9.83124	5.04872	2.07353	0.000101422	0.0013552	7	ENSG00000170279	C7orf33
MSTRG.19741	11.0994	5.04416	2.19994	0.000132903	0.00168506	21	ENSG00000237338	FTCD-AS1
ENSG00000219607	8.33617	5.01805	1.91641	7.06753e-05	0.00100481	6	ENSG00000219607	PPP1R3G
ENSG00000175874	8.53448	5.01194	1.94791	7.73737e-05	0.00107344	2	ENSG00000175874	CREG2
MSTRG.22288	11.422	5.00463	2.25484	0.000153011	0.00190415	4	ENSG00000168824	NSG1
MSTRG.14492	105.068	5.00416	0.763462	1.64966e-11	1.47603e-09	18	ENSG00000152229	PSTPIP2
MSTRG.21403	151.359	4.97157	1.47673	1.38247e-05	0.000261284	3	ENSG00000180353	HCLS1
MSTRG.16635	9.73638	4.96711	2.12217	0.000121975	0.00156334	2	ENSG00000205795	CYS1
MSTRG.3877	8.20235	4.96478	1.94153	7.97124e-05	0.00110048	10	ENSG00000095539	SEMA4G
MSTRG.10786	4171.26	4.94291	0.264517	2.997e-78	4.23686e-74	16	ENSG00000162065	TBC1D24
ENSG00000100368	10.9544	4.93028	2.2631	0.000166472	0.00203759	22	ENSG00000100368	CSF2RB
MSTRG.15066	9.05035	4.91415	2.0837	0.000118029	0.00152941	19	ENSG00000188321	ZNF559
MSTRG.8020	8.34462	4.91314	1.99935	9.71056e-05	0.00130967	13	ENSG00000227151	PRR20D
MSTRG.10952	29.6237	4.91184	0.912919	1.24743e-08	5.51091e-07	16	ENSG00000274038	AC007014.2
MSTRG.15674	8.16368	4.89946	1.98588	9.51989e-05	0.00129034	19	ENSG00000012124	CD22
MSTRG.10807	8.5112	4.87283	2.0527	0.000114538	0.00149629	16	ENSG00000205913	SRRM2-AS1
MSTRG.20443	8.06257	4.84584	2.01175	0.000106828	0.00141444	22	ENSG00000008735	MAPK8IP2
MSTRG.8019	8.06257	4.84584	2.01175	0.000106828	0.00141444	13	ENSG00000204918	PRR20B
MSTRG.8021	8.06257	4.84584	2.01175	0.000106828	0.00141444	13	ENSG00000234278	PRR20E
MSTRG.12137	8.45734	4.84579	2.06404	0.000120623	0.00155022	16	ENSG00000268218	AC137932.3
MSTRG.19942	10.587	4.83629	2.28855	0.000190129	0.00228559	22	ENSG00000128218	VPREB3
MSTRG.13979	7.82482	4.83491	1.98803	0.000101932	0.00135944	17	ENSG00000108679	LGALS3BP
MSTRG.11704	12.2804	4.83235	2.41723	0.000235362	0.00273403	16	ENSG00000102890	ELMO3
ENSG00000110427	8.88309	4.80716	2.14092	0.000147673	0.00184309	11	ENSG00000110427	KIAA1549L
ENSG00000165028	7.84062	4.80227	2.01291	0.000111759	0.0014697	9	ENSG00000165028	NIPSNAP3B
ENSG00000158352	8.27579	4.80048	2.0746	0.000129002	0.00164002	X	ENSG00000158352	SHROOM4
MSTRG.18412	9.04521	4.79454	2.16505	0.000156948	0.00194972	2	ENSG00000135917	SLC19A3
MSTRG.9402	7.8591	4.78397	2.02923	0.000118225	0.00153054	15	ENSG00000274471	AC242376.2
MSTRG.13711	7.9574	4.77843	2.04644	0.000123681	0.00157948	17	ENSG00000204414	CSHL1
MSTRG.2368	8.22832	4.7684	2.08646	0.000136554	0.00172671	1	ENSG00000157064	NMNAT2
MSTRG.6449	7.85752	4.76609	2.04062	0.000123507	0.00157868	12	ENSG00000079337	RAPGEF3
MSTRG.20977	17.3586	4.73861	2.72049	0.000378105	0.00401598	3	ENSG00000012171	SEMA3B
MSTRG.20223	8.59802	4.71463	2.16582	0.000169597	0.0020711	22	ENSG00000228274	AL021707.2
MSTRG.6051	8.58772	4.69811	2.17659	0.000175988	0.0021374	12	ENSG00000166535	A2ML1
MSTRG.23860	7.60508	4.68298	2.06575	0.000141677	0.00177561	5	ENSG00000145703	IQGAP2
MSTRG.12625	7.93549	4.67389	2.11409	0.000158651	0.00196741	17	ENSG00000264885	AC026271.3
MSTRG.6630	8.54588	4.66575	2.18845	0.000185737	0.00224233	12	ENSG00000257605	AC073611.2
MSTRG.477	13.6464	4.63155	2.59523	0.000361221	0.00387743	1	ENSG00000158055	GRHL3
MSTRG.19078	7.59382	4.6185	2.106	0.00016453	0.00201906	20	ENSG00000124107	SLPI
MSTRG.7368	7.40285	4.61223	2.08404	0.000157941	0.00196033	12	ENSG00000166578	IQCD
MSTRG.16298	7.99264	4.60947	2.16208	0.000186149	0.00224508	19	ENSG00000176024	ZNF613
MSTRG.26822	7.24788	4.58588	2.07776	0.000159844	0.00197711	7	ENSG00000234183	LINC01952
MSTRG.14782	7.82016	4.57674	2.161	0.000191691	0.00230046	19	ENSG00000267493	CIRBP-AS1
MSTRG.15088	16.9561	4.51999	2.78395	0.00049179	0.00501619	19	ENSG00000080573	COL5A3
MSTRG.22851	8.67586	4.45765	2.31927	0.000286298	0.00322501	4	ENSG00000250920	AC105460.1
MSTRG.688	15.2596	4.38863	1.6379	5.58787e-05	0.00083505	1	ENSG00000162522	KIAA1522
MSTRG.9573	7.18764	4.38245	2.19082	0.000245246	0.00282103	15	ENSG00000176454	LPCAT4
MSTRG.27280	200.513	4.37393	0.497705	4.44359e-19	1.33658e-16	7	ENSG00000106366	SERPINE1
ENSG00000112053	7.01406	4.35728	2.18125	0.000246848	0.00283484	6	ENSG00000112053	SLC26A8
MSTRG.11625	343.015	4.33568	0.454855	4.68965e-22	2.36777e-19	16	ENSG00000103005	USB1
MSTRG.5585	166.136	4.33276	1.83435	0.000112452	0.00147608	11	ENSG00000109846	CRYAB
MSTRG.28652	14.6684	4.33248	1.62512	5.66788e-05	0.000844329	8	ENSG00000253669	GASAL1
MSTRG.13139	52.7539	4.32863	1.43454	2.46436e-05	0.000418231	17	ENSG00000171403	KRT9
MSTRG.18228	8.70552	4.28176	2.39949	0.000384872	0.00407152	2	ENSG00000183671	GPR1
MSTRG.22770	8.06854	4.24414	2.35665	0.000373883	0.00398126	4	ENSG00000145335	SNCA
MSTRG.16271	7.07245	4.23929	2.24852	0.000313839	0.0034798	19	ENSG00000186806	VSIG10L
MSTRG.27005	7.90086	4.23374	2.34168	0.000368891	0.00393453	7	ENSG00000106665	CLIP2
MSTRG.27857	18.84	4.22743	1.32893	1.55e-05	0.000286436	8	ENSG00000091879	ANGPT2
MSTRG.6066	7.29721	4.21667	2.28596	0.000342386	0.00373193	12	ENSG00000260423	LINC02367
MSTRG.15939	7.57238	4.21643	2.31758	0.000360942	0.00387743	19	ENSG00000079385	CEACAM1
MSTRG.6251	6.61523	4.20542	2.20467	0.00029994	0.0033551	12	ENSG00000205707	ETFRF1
MSTRG.26804	8.21691	4.1843	2.39556	0.000420849	0.0043973	7	ENSG00000228434	AC004951.1
MSTRG.27799	8.75875	4.18152	2.4447	0.000453268	0.00468752	7	ENSG00000228521	AC099552.3
MSTRG.360	7.53076	4.17445	2.33187	0.000385062	0.00407152	1	ENSG00000117122	MFAP2
ENSG00000184937	6.83497	4.16959	2.2489	0.000336666	0.00368664	11	ENSG00000184937	WT1
MSTRG.20908	127.288	4.15258	1.35336	1.97959e-05	0.000348946	3	ENSG00000114270	COL7A1
MSTRG.25118	65.3283	4.13755	0.812303	2.06167e-08	8.47262e-07	6	ENSG00000197061	HIST1H4C
MSTRG.5717	15.8134	4.13484	2.84753	0.000743822	0.00704314	11	ENSG00000160703	NLRX1
MSTRG.13911	87.6624	4.1312	1.23942	9.73556e-06	0.000192761	17	ENSG00000176170	SPHK1
MSTRG.13592	10.6533	4.12763	2.60454	0.000587072	0.0057635	17	ENSG00000175175	PPM1E
MSTRG.25200	22.7327	4.12252	1.43012	3.10833e-05	0.000511554	6	ENSG00000225173	AL662890.1
MSTRG.7811	6.45291	4.11025	2.22673	0.000343683	0.00373455	13	ENSG00000133101	CCNA1
MSTRG.2733	10.4615	4.09782	2.60091	0.000601755	0.00587095	1	ENSG00000143819	EPHX1
ENSG00000283342	6.75515	4.08687	2.27594	0.000383411	0.00406014	1	ENSG00000283342	AC241584.2
MSTRG.96	6.64119	4.08207	2.26265	0.000376652	0.00400356	1	ENSG00000182873	PRKCZ-AS1
MSTRG.9069	6.96117	4.07836	2.30687	0.000407153	0.00427314	14	ENSG00000042317	SPATA7
MSTRG.257	6.4343	4.03165	2.25956	0.000394457	0.00415223	1	ENSG00000132879	FBXO44
ENSG00000127863	7.03364	4.03138	2.33418	0.000446187	0.00462106	13	ENSG00000127863	TNFRSF19
MSTRG.2907	42.5877	4.02362	3.32262	0.00105529	0.00942428	1	ENSG00000117009	KMO
MSTRG.8693	7.37716	4.02216	2.3731	0.000478339	0.00490732	14	ENSG00000131981	LGALS3
MSTRG.15701	12.7677	4.01761	1.68408	9.95513e-05	0.00133435	19	ENSG00000167604	AD000864.1
MSTRG.22029	8.48639	4.00467	2.48287	0.000569116	0.00561451	3	ENSG00000171658	NMRAL2P
MSTRG.12268	7.19245	3.99465	2.36194	0.000483613	0.00495064	17	ENSG00000108381	ASPA
MSTRG.19651	7.58221	3.98599	2.40734	0.000522039	0.00526772	21	ENSG00000185186	LINC00313
MSTRG.10109	251.002	3.98033	0.310475	2.95949e-38	3.48653e-35	15	ENSG00000166949	SMAD3
MSTRG.11692	6.27198	3.97651	2.26017	0.000417964	0.00437362	16	ENSG00000166592	RRAD
MSTRG.22771	14.7356	3.95898	1.73178	0.000124285	0.00158432	4	ENSG00000274238	AC097478.2
ENSG00000077616	6.90305	3.95341	2.34536	0.000491758	0.00501619	11	ENSG00000077616	NAALAD2
MSTRG.11739	1609.04	3.95088	0.908684	3.26242e-07	1.00045e-05	16	ENSG00000102898	NUTF2
MSTRG.21319	20.335	3.94368	1.48518	5.03314e-05	0.00077006	3	ENSG00000261488	TBILA
MSTRG.521	6.56797	3.92574	2.31861	0.000485181	0.00496309	1	ENSG00000158022	TRIM63
MSTRG.27376	6.89261	3.91242	2.36193	0.000526206	0.00530597	7	ENSG00000228742	LINC02577
MSTRG.27755	226.835	3.90854	2.05639	0.000304458	0.00338594	7	ENSG00000181652	ATG9B
MSTRG.17499	394.917	3.90509	1.12352	5.3989e-06	0.000115293	2	ENSG00000115641	FHL2
ENSG00000119508	7.82717	3.90399	2.45764	0.000609086	0.00591709	9	ENSG00000119508	NR4A3
MSTRG.28099	40.1282	3.89872	1.56763	7.505e-05	0.00104944	8	ENSG00000120875	DUSP4
MSTRG.23988	66.0882	3.89117	1.85644	0.000192618	0.00230962	5	ENSG00000248323	LUCAT1
MSTRG.20060	28.359	3.88781	1.46188	4.85871e-05	0.000749865	22	ENSG00000128342	LIF
MSTRG.29682	6.40566	3.88685	2.31231	0.000500193	0.0050842	9	ENSG00000285820	AL157829.1
MSTRG.24563	384.316	3.88451	0.258604	1.13202e-51	8.00169e-48	5	ENSG00000155850	SLC26A2
MSTRG.18216	142.728	3.8835	0.416925	1.83192e-21	7.39939e-19	2	ENSG00000118257	NRP2
MSTRG.9638	10.4812	3.85687	2.66578	0.000820036	0.00765204	15	ENSG00000128928	IVD
MSTRG.14248	6.22657	3.84381	2.30291	0.000515526	0.00521316	18	ENSG00000273335	AP005432.2
MSTRG.9984	6.77584	3.8358	2.37377	0.000580126	0.00569927	15	ENSG00000140297	GCNT3
MSTRG.8721	6.03266	3.79873	2.2948	0.000533797	0.00537102	14	ENSG00000165588	OTX2
MSTRG.25021	61.863	3.78348	0.518902	2.53847e-14	3.72439e-12	6	ENSG00000272379	AL008729.2
MSTRG.419	6.60863	3.76275	2.37481	0.000627584	0.00607266	1	ENSG00000076864	RAP1GAP
MSTRG.15963	7.70302	3.75781	2.48641	0.000735988	0.00698299	19	ENSG00000176222	ZNF404
MSTRG.11259	11.6918	3.73471	2.75285	0.00100877	0.0090978	16	ENSG00000196296	ATP2A1
MSTRG.5148	7.61119	3.73036	2.48686	0.000757907	0.00714779	11	ENSG00000172935	MRGPRF
MSTRG.2914	5.93154	3.72409	2.30603	0.000588935	0.00577777	1	ENSG00000224525	AL591686.1
MSTRG.28387	6.07991	3.72035	2.32526	0.000609414	0.00591709	8	ENSG00000164764	SBSPON
MSTRG.37	15.5961	3.71871	1.90679	0.000267191	0.00302926	1	ENSG00000272512	AL645608.7
MSTRG.11588	188.469	3.70336	0.876706	3.56632e-07	1.07729e-05	16	ENSG00000070915	SLC12A3
MSTRG.2537	145.049	3.69263	0.747379	1.87757e-08	7.85303e-07	1	ENSG00000198625	MDM4
MSTRG.9407	17.3637	3.68838	1.42053	5.20182e-05	0.000788434	15	ENSG00000260780	AC087463.1
ENSG00000153234	11.0495	3.65988	2.73055	0.00106602	0.0094987	2	ENSG00000153234	NR4A2
MSTRG.26098	93.3038	3.65484	1.40035	4.93869e-05	0.00075807	6	ENSG00000118515	SGK1
MSTRG.28002	6.34431	3.64305	2.38208	0.000721412	0.00686205	8	ENSG00000197181	PIWIL2
MSTRG.14246	7.81994	3.63612	2.52472	0.000877809	0.00812146	18	ENSG00000273284	AP001033.2
MSTRG.16796	6.1541	3.61823	2.36338	0.000721409	0.00686205	2	ENSG00000138028	CGREF1
MSTRG.8643	322.665	3.60779	0.837821	2.24589e-07	7.28216e-06	14	ENSG00000131969	ABHD12B
MSTRG.18612	311.734	3.59299	0.272352	9.41038e-41	1.47816e-37	20	ENSG00000125898	FAM110A
MSTRG.17640	5.82479	3.59108	2.33132	0.000708701	0.00676496	2	ENSG00000286206	AC097499.2
ENSG00000147689	5.89898	3.57103	2.34552	0.000740275	0.00701896	8	ENSG00000147689	FAM83A
MSTRG.2109	41.1388	3.57091	0.823033	1.8606e-07	6.13132e-06	1	ENSG00000256029	AL590560.1
MSTRG.6820	6.74355	3.56916	2.4401	0.000847356	0.00786028	12	ENSG00000257568	AC079035.1
ENSG00000099250	7.13234	3.5171	2.48858	0.000954745	0.00872595	10	ENSG00000099250	NRP1
ENSG00000164181	5.79897	3.51286	2.34833	0.000793399	0.00743293	5	ENSG00000164181	ELOVL7
MSTRG.22022	13.4293	3.51249	1.98853	0.000413457	0.00433286	3	ENSG00000163898	LIPH
MSTRG.27680	19.5302	3.50224	1.77219	0.000243363	0.00280393	7	ENSG00000146904	EPHA1
MSTRG.15943	6.3845	3.49611	2.41879	0.000892727	0.00824644	19	ENSG00000183668	PSG9
MSTRG.12542	11.7583	3.49419	1.86389	0.000314725	0.00348375	17	ENSG00000170425	ADORA2B
MSTRG.13092	88.2653	3.49015	1.05555	5.98104e-06	0.000125637	17	ENSG00000131748	STARD3
MSTRG.398	6.99351	3.48106	2.48212	0.000985387	0.00893548	1	ENSG00000162545	CAMK2N1
MSTRG.3927	59.2492	3.47989	0.866582	5.43685e-07	1.53109e-05	10	ENSG00000272933	AL391121.1
MSTRG.24283	6.90264	3.46528	2.47973	0.000999784	0.00904284	5	ENSG00000164406	LEAP2
MSTRG.20811	6.33586	3.44309	2.4269	0.000957706	0.00874053	3	ENSG00000225611	LINC02158
MSTRG.28165	264.811	3.43879	0.559509	1.89708e-11	1.66578e-09	8	ENSG00000129691	ASH2L
MSTRG.13207	7.22438	3.42592	2.51248	0.00108678	0.00963851	17	ENSG00000131480	AOC2
MSTRG.28823	10.6623	3.41131	1.74648	0.000254528	0.00289948	8	ENSG00000261220	AC103706.1
ENSG00000047365	6.26819	3.40985	2.4228	0.000989026	0.00896274	4	ENSG00000047365	ARAP2
MSTRG.10210	843.233	3.40959	0.571607	5.07537e-11	4.03093e-09	15	ENSG00000260266	PPIAP46
ENSG00000141431	6.5385	3.40776	2.45121	0.00102861	0.00923858	18	ENSG00000141431	ASXL3
MSTRG.2653	111.21	3.40337	1.51544	0.000117332	0.00152316	1	ENSG00000143499	SMYD2
ENSG00000182898	9.03867	3.39711	2.65066	0.00130172	0.0111193	1	ENSG00000182898	TCHHL1
ENSG00000262714	5.55401	3.38653	2.34594	0.000913573	0.0084138	16	ENSG00000262714	AC007342.5
MSTRG.18310	6.41692	3.38562	2.44474	0.00104606	0.00934774	2	ENSG00000180871	CXCR2
ENSG00000111732	5.67374	3.38405	2.36057	0.000935561	0.00858833	12	ENSG00000111732	AICDA
MSTRG.24559	6.63446	3.36557	2.46783	0.00110171	0.0097526	5	ENSG00000183111	ARHGEF37
MSTRG.30191	6.62183	3.36025	2.4702	0.00111164	0.00980981	X	ENSG00000130234	ACE2
MSTRG.16143	6.04735	3.35516	2.40899	0.00103382	0.00927946	19	ENSG00000105538	RASIP1
MSTRG.4469	5.64386	3.34936	2.36474	0.000979783	0.00889608	11	ENSG00000245522	AC026250.1
MSTRG.4727	13.7718	3.34788	2.86682	0.00163375	0.0134047	11	ENSG00000157613	CREB3L1
ENSG00000227630	6.22815	3.34677	2.43091	0.00107427	0.00955155	1	ENSG00000227630	LINC01132
MSTRG.6987	373.222	3.34324	0.377616	2.66448e-20	8.96853e-18	12	ENSG00000139289	PHLDA1
MSTRG.9156	5.8193	3.32276	2.38857	0.00104439	0.00933878	14	ENSG00000252481	SCARNA13
MSTRG.2767	696.491	3.32225	1.31308	5.19021e-05	0.00078812	1	ENSG00000143761	ARF1
MSTRG.22610	11.2249	3.31704	2.76918	0.00157358	0.0129872	4	ENSG00000173610	UGT2A1
MSTRG.15999	20.1617	3.31383	2.40975	0.0010856	0.00963411	19	ENSG00000187244	BCAM
ENSG00000285663	5.67656	3.31085	2.37463	0.00103913	0.00930935	15	ENSG00000285663	AC108457.1
MSTRG.25254	10489.4	3.30849	1.75165	0.000296974	0.00332672	6	ENSG00000196230	TUBB
MSTRG.18291	37.5026	3.3066	1.16539	2.11433e-05	0.000368561	2	ENSG00000144452	ABCA12
MSTRG.16093	1144.51	3.30519	0.244635	5.08439e-43	8.98475e-40	19	ENSG00000105327	BBC3
MSTRG.28760	6.08947	3.30264	2.42317	0.00111926	0.00987085	8	ENSG00000170873	MTSS1
MSTRG.15804	6.30529	3.29963	2.44473	0.00115447	0.0101245	19	ENSG00000178934	LGALS7B
MSTRG.6085	5.60972	3.28303	2.37099	0.0010684	0.00951128	12	ENSG00000205810	KLRC3
MSTRG.12296	5.47701	3.2703	2.35863	0.00106631	0.0094987	17	ENSG00000182557	SPNS3
MSTRG.14400	34.6549	3.26769	1.86118	0.000419952	0.00439117	18	ENSG00000118276	B4GALT6
MSTRG.21913	5.53821	3.26708	2.36707	0.00108295	0.00962267	3	ENSG00000197584	KCNMB2
MSTRG.25807	342.552	3.20766	0.361508	1.41609e-20	5.00483e-18	6	ENSG00000146278	PNRC1
MSTRG.15734	6.84315	3.18984	2.51032	0.001418	0.0119394	19	ENSG00000161298	ZNF382
ENSG00000167741	6.22107	3.18296	2.45074	0.00133346	0.0113356	17	ENSG00000167741	GGT6
MSTRG.29117	5.80742	3.17475	2.41023	0.00128041	0.0109771	9	ENSG00000107201	DDX58
MSTRG.15601	670.909	3.16355	1.68055	0.000296429	0.00332325	19	ENSG00000105173	CCNE1
MSTRG.14012	7.43754	3.14664	2.559	0.00157143	0.0129838	17	ENSG00000262833	AC016245.1
MSTRG.30783	391.696	3.14596	0.296929	5.735e-28	4.76916e-25	X	ENSG00000102409	BEX4
MSTRG.5505	62.5325	3.13591	1.31086	7.06181e-05	0.00100481	11	ENSG00000023445	BIRC3
MSTRG.11202	1149.52	3.12235	0.329603	4.23331e-23	2.21653e-20	16	ENSG00000260034	LCMT1-AS2
MSTRG.29867	267.021	3.1121	0.841647	1.02207e-06	2.65606e-05	9	ENSG00000119383	PTPA
MSTRG.2527	28.8736	3.10435	3.13606	0.00231311	0.017562	1	ENSG00000170498	KISS1
MSTRG.28116	1091.83	3.10351	0.391734	2.94038e-17	7.04544e-15	8	ENSG00000104687	GSR
MSTRG.10601	5.62991	3.0979	2.39802	0.00138388	0.0117149	15	ENSG00000232386	AC015712.1
MSTRG.30497	156.584	3.09551	1.08738	1.76988e-05	0.000319003	X	ENSG00000184205	TSPYL2
MSTRG.26308	42.0969	3.09254	1.91051	0.000601336	0.00587091	6	ENSG00000164674	SYTL3
MSTRG.3114	718.842	3.07424	0.216149	1.05026e-47	3.71187e-44	10	ENSG00000065809	FAM107B
MSTRG.15434	925.548	3.07021	0.241078	5.65857e-39	7.27229e-36	19	ENSG00000006016	CRLF1
MSTRG.10948	82.991	3.06267	2.14567	0.000995972	0.00901412	16	ENSG00000179583	CIITA
MSTRG.16002	221.964	3.06055	1.51222	0.000197126	0.00235171	19	ENSG00000130204	AC011481.1
MSTRG.18487	39.5719	3.05832	0.610391	3.43569e-09	1.77264e-07	2	ENSG00000168918	INPP5D
MSTRG.2592	193.653	3.03364	0.86304	1.79771e-06	4.3667e-05	1	ENSG00000196878	LAMB3
MSTRG.28381	6.87062	3.03137	2.51976	0.0017281	0.0140372	8	ENSG00000104321	TRPA1
ENSG00000157881	6.56626	3.01518	2.4974	0.0017206	0.0139941	1	ENSG00000157881	PANK4
MSTRG.29133	211.454	3.01229	1.4157	0.000145193	0.00181484	9	ENSG00000165272	AQP3
MSTRG.1857	145.018	3.00377	0.334388	2.63731e-21	1.00767e-18	1	ENSG00000143369	ECM1
MSTRG.5586	86.9128	3.00152	1.10122	2.4299e-05	0.000414372	11	ENSG00000170276	HSPB2
MSTRG.1560	6.18542	3.00026	2.46279	0.00168639	0.0137647	1	ENSG00000162777	DENND2D
MSTRG.26141	5.18101	2.98824	2.356	0.0015037	0.0125193	6	ENSG00000279968	GVQW2
MSTRG.21032	223.315	2.98699	0.619225	7.30599e-09	3.46593e-07	3	ENSG00000114902	SPCS1
MSTRG.7853	33.7738	2.97861	1.76589	0.00049988	0.0050842	13	ENSG00000102760	RGCC
MSTRG.27234	27.5488	2.97848	2.85925	0.00239689	0.0180238	7	ENSG00000106290	TAF6
MSTRG.30260	730.635	2.97067	0.572315	1.14504e-09	6.52716e-08	X	ENSG00000130066	SAT1
MSTRG.30971	12.4511	2.96752	2.08324	0.001016	0.00914854	X	ENSG00000056277	ZNF280C
MSTRG.28153	1328.12	2.95806	0.326465	1.11806e-21	4.93937e-19	8	ENSG00000183779	ZNF703
MSTRG.27211	221.68	2.95498	1.3381	0.000113285	0.00148287	7	ENSG00000160917	CPSF4
MSTRG.20554	92.6685	2.95096	1.9644	0.000827549	0.00770689	3	ENSG00000088726	TMEM40
MSTRG.10234	5.97893	2.92775	2.44423	0.00180703	0.0145065	15	ENSG00000198794	SCAMP5
MSTRG.13773	5.90585	2.91747	2.43817	0.001818	0.0145863	17	ENSG00000200394	SNORA38B
MSTRG.18558	29.9939	2.87838	1.75126	0.000563491	0.0055904	2	ENSG00000219159	AC011298.1
MSTRG.3864	169.199	2.86617	1.54974	0.000314934	0.00348375	10	ENSG00000212464	SNORA12
MSTRG.16623	5.1951	2.85638	2.36508	0.00180348	0.0144862	2	ENSG00000151694	ADAM17
MSTRG.15440	6.50774	2.85237	2.49468	0.00209732	0.0163577	19	ENSG00000130283	GDF1
MSTRG.609	11.521	2.8462	1.63801	0.00043261	0.00450022	1	ENSG00000279443	AL513497.1
MSTRG.29857	419.154	2.8393	0.388495	1.44837e-15	2.69575e-13	9	ENSG00000198917	SPOUT1
MSTRG.15803	5.96203	2.83925	2.44392	0.00202094	0.0158846	19	ENSG00000205076	LGALS7
MSTRG.4597	5.33894	2.82397	2.38193	0.00192046	0.0152184	11	ENSG00000254560	BBOX1-AS1
MSTRG.8382	5.68782	2.8044	2.41843	0.00205501	0.0160684	14	ENSG00000129535	NRL
MSTRG.25022	5.87851	2.79774	2.43881	0.00211993	0.0164848	6	ENSG00000145990	GFOD1
MSTRG.19460	5.89823	2.79572	2.4405	0.00212939	0.0165232	21	ENSG00000232692	AP001596.1
MSTRG.24385	5.91883	2.79495	2.43964	0.00212954	0.0165232	5	ENSG00000146006	LRRTM2
MSTRG.18085	6.15018	2.78768	2.46056	0.00219799	0.0168967	2	ENSG00000151689	INPP1
MSTRG.16319	4.8675	2.77529	2.32876	0.00192017	0.0152184	19	ENSG00000221923	ZNF880
MSTRG.26508	5.72773	2.76468	2.42171	0.00217226	0.016781	7	ENSG00000272732	AC004982.1
MSTRG.14926	38.5255	2.75812	1.29175	0.000134869	0.00170713	19	ENSG00000280239	AC011498.7
MSTRG.1948	1485.46	2.75214	0.514104	3.09824e-10	2.0372e-08	1	ENSG00000197956	S100A6
MSTRG.13708	5.49294	2.7241	2.39704	0.00223017	0.0170906	17	ENSG00000213218	CSH2
MSTRG.15419	2695.83	2.72104	0.401287	4.60913e-14	6.20564e-12	19	ENSG00000130513	GDF15
MSTRG.3585	5.54446	2.7175	2.40294	0.00226467	0.017286	10	ENSG00000227540	AC016394.1
MSTRG.7486	1243.07	2.71559	0.365759	4.49181e-16	9.07153e-14	12	ENSG00000139714	MORN3
ENSG00000239961	5.36587	2.71336	2.38488	0.00223169	0.0170906	19	ENSG00000239961	LILRA4
MSTRG.5933	5.36587	2.71336	2.38488	0.00223169	0.0170906	12	ENSG00000256654	AC005906.2
MSTRG.19052	1521.11	2.70586	1.15258	6.99314e-05	0.000997598	20	ENSG00000101057	MYBL2
MSTRG.27509	6.13686	2.70522	2.45583	0.00243432	0.0182471	7	ENSG00000135248	FAM71F1
MSTRG.3347	164.499	2.67463	1.51774	0.000403361	0.00423648	10	ENSG00000165507	DEPP1
MSTRG.18659	148.928	2.6742	0.482659	9.58735e-11	7.3661e-09	20	ENSG00000101236	RNF24
MSTRG.1617	5.02714	2.66944	2.34627	0.00226575	0.017286	1	ENSG00000282048	AL591742.2
MSTRG.28555	51.2832	2.66592	1.14689	7.45922e-05	0.00104926	8	ENSG00000164938	TP53INP1
MSTRG.24492	22.4232	2.66	1.84949	0.00102013	0.00917986	5	ENSG00000187678	SPRY4
MSTRG.22308	2486.65	2.64325	0.271484	7.68368e-25	4.52601e-22	4	ENSG00000163993	S100P
ENSG00000198795	4.84057	2.6385	2.32428	0.00230421	0.0175227	18	ENSG00000198795	ZNF521
MSTRG.65	260.736	2.63693	0.554241	5.53452e-09	2.71261e-07	1	ENSG00000221978	CCNL2
MSTRG.25973	4.95735	2.6313	2.33838	0.00236649	0.0178904	6	ENSG00000277443	MARCKS
ENSG00000177076	4.88317	2.62353	2.33008	0.0023691	0.017891	9	ENSG00000177076	ACER2
MSTRG.13546	62.2652	2.62287	0.701102	4.9864e-07	1.42409e-05	17	ENSG00000121064	SCPEP1
ENSG00000205622	4.73211	2.61039	2.3112	0.00235967	0.017858	21	ENSG00000205622	AP001043.1
MSTRG.28889	4.83776	2.6031	2.32278	0.00241709	0.0181639	8	ENSG00000254859	AC067930.3
MSTRG.18071	235.57	2.58772	0.352888	6.85567e-16	1.34609e-13	2	ENSG00000138449	SLC40A1
MSTRG.15370	388.175	2.58031	2.205	0.00215061	0.016636	19	ENSG00000127220	ABHD8
MSTRG.13585	60.2952	2.57611	0.622791	9.15539e-08	3.252e-06	17	ENSG00000121101	TEX14
MSTRG.547	4063.87	2.57234	0.190311	4.06344e-44	8.20641e-41	1	ENSG00000175793	SFN
MSTRG.942	32.8173	2.57076	0.844471	6.70833e-06	0.000139464	1	ENSG00000200913	SNORD46
MSTRG.20077	5.02529	2.56989	2.34387	0.00259486	0.0192969	22	ENSG00000185339	TCN2
MSTRG.24497	6.63975	2.56393	2.4834	0.00301139	0.0217204	5	ENSG00000113578	FGF1
MSTRG.23256	5.5255	2.56385	2.39221	0.00275739	0.0202395	4	ENSG00000249945	AC131094.1
MSTRG.29465	441.796	2.56127	0.357844	2.37613e-15	4.25208e-13	9	ENSG00000188938	FAM120AOS
MSTRG.31051	5.70644	2.5545	2.40789	0.00283842	0.0207266	X	ENSG00000225400	RAB28P5
MSTRG.14052	5.01024	2.55381	2.33936	0.00264093	0.0195778	17	ENSG00000185527	AC139530.1
MSTRG.5897	393.657	2.55226	1.63172	0.000724303	0.00688136	12	ENSG00000111203	ITFG2
MSTRG.5947	64.2974	2.53218	0.59258	4.81469e-08	1.81993e-06	12	ENSG00000111321	LTBR
ENSG00000189221	5.50098	2.52997	2.38942	0.00288156	0.0209874	X	ENSG00000189221	MAOA
MSTRG.10908	470.457	2.51594	0.372103	3.63561e-14	5.00595e-12	16	ENSG00000118898	PPL
MSTRG.20026	150.903	2.51551	0.349729	1.71457e-15	3.14791e-13	22	ENSG00000183762	KREMEN1
MSTRG.7237	153.921	2.5055	0.363785	1.49792e-14	2.3529e-12	12	ENSG00000074590	NUAK1
MSTRG.832	13.9366	2.50302	1.62588	0.000784115	0.00735569	1	ENSG00000226745	AL512599.1
ENSG00000151632	5.20355	2.50224	2.35583	0.00289253	0.0210457	10	ENSG00000151632	AKR1C2
MSTRG.11032	14.0433	2.48956	1.61108	0.00077301	0.00726599	16	ENSG00000157045	NTAN1
MSTRG.14056	123.425	2.48625	1.23328	0.000191635	0.00230046	17	ENSG00000185359	HGS
MSTRG.1162	51.575	2.48451	0.71505	1.31932e-06	3.31873e-05	1	ENSG00000177606	JUN
MSTRG.11542	10.1318	2.48087	2.00684	0.00185784	0.0148554	16	ENSG00000279722	AC007342.7
ENSG00000164451	5.13842	2.47924	2.34627	0.00295853	0.0214486	6	ENSG00000164451	CALHM4
MSTRG.15788	5.4632	2.47475	2.37723	0.00307494	0.022055	19	ENSG00000099338	CATSPERG
MSTRG.14302	4.95467	2.47007	2.32644	0.00293424	0.0212834	18	ENSG00000265984	AC022809.1
ENSG00000266830	4.73664	2.46837	2.30264	0.00286456	0.0208851	17	ENSG00000266830	AC061975.6
MSTRG.21061	6.48939	2.46713	2.46162	0.00336486	0.0236192	3	ENSG00000265992	ESRG
MSTRG.2142	712.821	2.46221	0.175562	3.00711e-47	8.5023e-44	1	ENSG00000143217	NECTIN4
MSTRG.23391	5.44053	2.45651	2.37412	0.00314547	0.0224305	5	ENSG00000112902	SEMA5A
MSTRG.28819	1014.23	2.44911	0.332347	4.28259e-16	8.90338e-14	8	ENSG00000104419	NDRG1
MSTRG.4237	240.141	2.42992	1.04741	7.49874e-05	0.00104944	11	ENSG00000177697	CD151
MSTRG.10884	161.721	2.42937	0.786356	5.52633e-06	0.000117482	16	ENSG00000103423	DNAJA3
MSTRG.10805	30.1637	2.41956	1.0989	0.000108954	0.00143952	16	ENSG00000279901	AC092117.2
MSTRG.15121	166.335	2.41859	0.369632	1.42159e-13	1.70314e-11	19	ENSG00000129355	CDKN2D
MSTRG.22773	4.74214	2.41622	2.29983	0.00308286	0.022079	4	ENSG00000276542	AC097478.3
MSTRG.9985	337.782	2.41581	0.679871	9.50747e-07	2.50293e-05	15	ENSG00000140307	GTF2A2
MSTRG.20254	1185.91	2.41251	1.42269	0.000505632	0.0051241	22	ENSG00000128272	ATF4
MSTRG.17856	5.29071	2.40435	2.35282	0.00331754	0.0233868	2	ENSG00000241399	CD302
MSTRG.25357	6.66765	2.40398	2.46353	0.00367445	0.0254893	6	ENSG00000204264	PSMB8
MSTRG.1778	4.48434	2.40387	2.26807	0.00302957	0.0218182	1	ENSG00000215859	PDZK1P1
MSTRG.30615	4.83309	2.39962	2.30877	0.00319037	0.0226531	X	ENSG00000228427	AL590764.1
MSTRG.30443	4.81928	2.39898	2.30464	0.00317914	0.0226174	X	ENSG00000102057	KCND1
MSTRG.403	1176.06	2.3964	1.0357	7.68135e-05	0.00106881	1	ENSG00000117242	PINK1-AS
MSTRG.3969	467.593	2.37827	0.29821	3.5936e-18	9.58542e-16	10	ENSG00000148834	GSTO1
MSTRG.27108	10.508	2.3686	1.74065	0.00135223	0.0114745	7	ENSG00000135185	TMEM243
MSTRG.7758	37.6409	2.35382	1.78337	0.00152563	0.0126572	13	ENSG00000165556	CDX2
MSTRG.22111	517.972	2.35266	0.248886	7.84173e-24	4.43434e-21	3	ENSG00000184203	PPP1R2
MSTRG.16008	39.031	2.33903	1.81521	0.00167451	0.0136915	19	ENSG00000104856	RELB
MSTRG.14599	6.51874	2.33362	2.06718	0.00260653	0.0193736	18	ENSG00000198796	ALPK2
MSTRG.16769	119.574	2.31716	0.656437	1.03839e-06	2.68367e-05	2	ENSG00000143970	ASXL2
ENSG00000236595	4.38604	2.31383	2.24617	0.00338917	0.0237545	2	ENSG00000236595	MED15P5
MSTRG.21993	839.387	2.31126	0.972304	6.39716e-05	0.000928507	3	ENSG00000161203	AP2M1
MSTRG.15894	282.281	2.30283	0.259311	1.52296e-21	6.52426e-19	19	ENSG00000167600	CYP2S1
MSTRG.12418	5.15334	2.29387	2.32626	0.00380064	0.0261585	17	ENSG00000233223	AC016876.1
MSTRG.30239	5.07832	2.28989	2.31634	0.00378612	0.0261318	X	ENSG00000201592	RF00494
MSTRG.7220	764.326	2.28256	0.881004	3.20283e-05	0.000524056	12	ENSG00000198431	TXNRD1
MSTRG.21751	24.0115	2.27034	0.753495	7.42756e-06	0.000152578	3	ENSG00000138271	GPR87
ENSG00000131864	5.62182	2.2679	2.36296	0.00408827	0.0277598	19	ENSG00000131864	USP29
ENSG00000189164	4.59659	2.26564	2.26542	0.00372863	0.0258264	19	ENSG00000189164	ZNF527
MSTRG.15414	10.5527	2.26351	1.75279	0.00170359	0.0138891	19	ENSG00000285188	AC008397.2
MSTRG.9054	39.0341	2.25606	0.632218	9.01412e-07	2.39086e-05	14	ENSG00000140022	STON2
MSTRG.27261	6.92838	2.25079	2.44899	0.00449679	0.0298877	7	ENSG00000106330	MOSPD3
MSTRG.18490	4.75636	2.24182	2.27653	0.00391327	0.0267732	2	ENSG00000252010	SCARNA5
MSTRG.13882	87.6484	2.23998	0.509412	2.47536e-08	9.91335e-07	17	ENSG00000132478	UNK
MSTRG.531	18.1394	2.23677	1.66015	0.00146663	0.0122675	1	ENSG00000158062	UBXN11
MSTRG.4606	4.98331	2.23207	2.29729	0.00405587	0.0275663	11	ENSG00000254934	LINC00678
MSTRG.12914	5.2995	2.22913	2.32671	0.00419025	0.0283433	17	ENSG00000278867	AC090616.6
MSTRG.1350	121.346	2.21209	2.0141	0.00296898	0.0215023	1	ENSG00000142871	CCN1
MSTRG.8398	156.183	2.20962	0.617674	8.85836e-07	2.35396e-05	14	ENSG00000092295	TGM1
ENSG00000251322	4.99259	2.19887	2.29451	0.0042564	0.0287084	22	ENSG00000251322	SHANK3
MSTRG.642	78.2273	2.19844	1.4222	0.000839753	0.00780512	1	ENSG00000121769	FABP3
MSTRG.30583	268.322	2.18965	0.271214	1.51386e-18	4.19636e-16	X	ENSG00000090776	EFNB1
MSTRG.29183	20.6883	2.18889	1.72124	0.00185275	0.0148231	9	ENSG00000005238	FAM214B
MSTRG.11720	36.0363	2.18477	0.709552	6.0814e-06	0.000127556	16	ENSG00000039523	RIPOR1
MSTRG.29108	4.94843	2.17965	2.28526	0.00434599	0.0291181	9	ENSG00000184434	LRRC19
MSTRG.14722	4.86861	2.17634	2.27725	0.00433473	0.0290703	18	ENSG00000278000	AC139100.2
MSTRG.20088	133.885	2.17464	0.318622	1.91691e-14	2.94559e-12	22	ENSG00000278920	AC005005.4
MSTRG.7421	126.088	2.16849	1.96323	0.00297456	0.0215244	12	ENSG00000152137	HSPB8
MSTRG.25626	223.646	2.16572	0.326678	7.3556e-14	9.36812e-12	6	ENSG00000202198	RF00100
MSTRG.25012	47.824	2.16251	0.50156	3.80423e-08	1.46143e-06	6	ENSG00000244476	ERVFRD-1
ENSG00000235641	5.0143	2.15909	2.28614	0.00449091	0.0298627	9	ENSG00000235641	LINC00484
MSTRG.23912	19.0244	2.15759	2.75945	0.00576582	0.036163	5	ENSG00000249042	AC008771.1
MSTRG.28887	194.426	2.15227	0.319657	3.64726e-14	5.00595e-12	8	ENSG00000182759	MAFA
MSTRG.23095	4.57996	2.14599	2.24046	0.00438448	0.0293204	4	ENSG00000272727	LINC02266
MSTRG.10744	20.6489	2.14577	2.77647	0.00584393	0.0365233	16	ENSG00000260107	AC005606.1
MSTRG.7936	14.4986	2.14323	1.80032	0.0023732	0.0179028	13	ENSG00000139679	LPAR6
MSTRG.24152	4.59095	2.13834	2.2426	0.00444792	0.0296186	5	ENSG00000129596	CDO1
MSTRG.27570	4.72463	2.12538	2.25404	0.00459222	0.0303934	7	ENSG00000128567	PODXL
MSTRG.8336	93.5936	2.12103	0.896258	7.28819e-05	0.00102827	14	ENSG00000100439	ABHD4
MSTRG.30235	4.81069	2.11133	2.25807	0.00471417	0.0308967	X	ENSG00000184368	MAP7D2
MSTRG.13252	53.8346	2.10994	0.599343	1.18894e-06	3.02847e-05	17	ENSG00000108849	PPY
MSTRG.4043	23.3219	2.10923	0.869858	6.09558e-05	0.000893913	10	ENSG00000188613	NANOS1
MSTRG.30911	62.3678	2.10268	0.463246	1.35331e-08	5.84179e-07	X	ENSG00000187808	SOWAHD
MSTRG.612	4.57151	2.10061	2.23052	0.0046693	0.0307624	1	ENSG00000221539	SNORD99
MSTRG.6723	18.5281	2.1004	2.72955	0.00613499	0.0379564	12	ENSG00000257553	AC034102.4
MSTRG.11337	4.29606	2.10028	2.20266	0.00454175	0.0301157	16	ENSG00000005844	ITGAL
MSTRG.4724	387.246	2.09982	1.33955	0.000826666	0.00770689	11	ENSG00000165905	LARGE2
MSTRG.24903	4.27648	2.08035	2.19504	0.00465625	0.0307021	6	ENSG00000188996	HUS1B
MSTRG.17273	5.34958	2.07981	2.2979	0.00513654	0.032962	2	ENSG00000237883	DGUOK-AS1
MSTRG.6241	4.29338	2.07723	2.19619	0.00468588	0.0308113	12	ENSG00000060982	BCAT1
MSTRG.12733	5.55147	2.07066	2.31122	0.00526913	0.0336145	17	ENSG00000266313	AC026254.2
ENSG00000021645	4.10681	2.06869	2.1731	0.0046396	0.0306352	14	ENSG00000021645	NRXN3
MSTRG.14321	236.055	2.0679	0.309717	5.62636e-14	7.50375e-12	18	ENSG00000141448	GATA6
MSTRG.29451	448.017	2.06398	0.342925	4.07802e-12	4.03154e-10	9	ENSG00000185963	BICD2
MSTRG.25312	324.253	2.06053	0.29282	4.55809e-15	7.76357e-13	6	ENSG00000204421	LY6G6C
MSTRG.3800	2226.61	2.05934	0.167812	3.14771e-37	2.96661e-34	10	ENSG00000107438	PDLIM1
MSTRG.16125	18.7309	2.05716	1.31101	0.000843325	0.00782802	19	ENSG00000142227	EMP3
MSTRG.27362	4.42142	2.05687	2.20663	0.00489731	0.0318168	7	ENSG00000185055	EFCAB10
MSTRG.17868	57.6032	2.05423	1.79407	0.00280632	0.0205453	2	ENSG00000197635	DPP4
MSTRG.11312	413.326	2.0538	0.211176	5.6134e-25	3.45029e-22	16	ENSG00000090238	YPEL3
MSTRG.27289	67.4408	2.04354	1.82883	0.0030444	0.0219138	7	ENSG00000106404	CLDN15
MSTRG.29412	4.51958	2.0407	2.21464	0.00506905	0.0326544	9	ENSG00000285907	AL161910.1
MSTRG.26795	266.219	2.03827	0.931664	0.000136777	0.00172799	7	ENSG00000164543	STK17A
MSTRG.15772	5.83709	2.03587	1.98585	0.00391972	0.0267955	19	ENSG00000267422	AC016582.2
MSTRG.948	19.7556	2.03175	0.838767	6.57748e-05	0.000949804	1	ENSG00000117425	PTCH2
MSTRG.6937	132.948	2.03063	0.357591	3.27649e-11	2.72469e-09	12	ENSG00000135643	KCNMB4
MSTRG.18019	4.51017	2.02892	2.20921	0.00514144	0.0329785	2	ENSG00000270574	AC010680.2
MSTRG.4251	4.3247	2.01944	2.18834	0.00511754	0.0328727	11	ENSG00000184545	DUSP8
MSTRG.14309	26.0028	2.01674	1.04319	0.000300724	0.00336074	18	ENSG00000158201	ABHD3
MSTRG.3414	5.59721	2.0082	2.29911	0.00575346	0.0361372	10	ENSG00000279863	AC069547.1
MSTRG.21433	127.717	2.00385	0.39418	9.45984e-10	5.43633e-08	3	ENSG00000160145	KALRN
MSTRG.7677	153.33	2.00314	0.476901	7.37067e-08	2.6776e-06	13	ENSG00000150457	LATS2
MSTRG.7937	4.13827	1.99874	2.16161	0.00515897	0.0330328	13	ENSG00000277233	RF00017
MSTRG.784	69.5526	1.99757	1.81991	0.00329114	0.0232286	1	ENSG00000204084	INPP5B
MSTRG.30747	676.904	1.99347	0.28979	1.49028e-14	2.3529e-12	X	ENSG00000102393	GLA
MSTRG.6497	92.4966	1.9913	0.327945	3.15983e-12	3.19076e-10	12	ENSG00000169884	WNT10B
MSTRG.21917	470.082	1.9895	0.322836	1.79213e-12	1.86289e-10	3	ENSG00000172667	ZMAT3
MSTRG.18811	4.25897	1.98839	2.17424	0.0053174	0.0338918	20	ENSG00000077984	CST7
MSTRG.24643	349.445	1.98352	0.37732	3.80849e-10	2.41438e-08	5	ENSG00000135074	ADAM19
MSTRG.5967	55.0958	1.9831	1.22331	0.000764137	0.00719215	12	ENSG00000126746	ZNF384
MSTRG.18610	1466.06	1.97927	0.350603	4.23942e-11	3.46432e-09	20	ENSG00000271303	SRXN1
MSTRG.20130	26.0833	1.97858	1.65487	0.0025378	0.0189124	22	ENSG00000100234	TIMP3
MSTRG.23324	202.144	1.97761	1.47885	0.00170964	0.0139304	4	ENSG00000179046	TRIML2
MSTRG.19836	6.4907	1.9684	2.34758	0.00634179	0.0389461	22	ENSG00000184702	SEPT5
MSTRG.22665	263.342	1.96619	0.371189	3.12908e-10	2.04795e-08	4	ENSG00000138764	CCNG2
ENSG00000166257	4.00288	1.95573	2.13573	0.00541016	0.0343591	11	ENSG00000166257	SCN3B
MSTRG.3982	862.774	1.95416	0.347573	5.02572e-11	4.03093e-09	10	ENSG00000138166	DUSP5
MSTRG.26459	3.9686	1.94076	2.12826	0.00551089	0.0349048	7	ENSG00000241269	AC093620.1
MSTRG.28779	4.4502	1.93588	2.17891	0.00583934	0.0365107	8	ENSG00000253438	PCAT1
MSTRG.868	5.81882	1.93074	2.29138	0.00646669	0.039473	1	ENSG00000127124	HIVEP3
ENSG00000115594	5.94673	1.92638	2.29925	0.00654884	0.0398501	2	ENSG00000115594	IL1R1
MSTRG.18117	190.702	1.92595	0.282893	2.67962e-14	3.82644e-12	2	ENSG00000081320	STK17B
MSTRG.26996	700.828	1.92272	1.55739	0.00235532	0.0178442	7	ENSG00000189143	CLDN4
MSTRG.24905	3.99271	1.9119	2.12461	0.00577573	0.0361807	6	ENSG00000280916	FOXCUT
MSTRG.28871	186.417	1.90918	0.58651	4.29452e-06	9.39809e-05	8	ENSG00000167656	LY6D
MSTRG.18609	69.4649	1.90541	1.43522	0.00184216	0.014755	20	ENSG00000125878	TCF15
MSTRG.10498	399.002	1.90502	0.203864	2.56039e-23	1.39216e-20	15	ENSG00000183208	GDPGP1
ENSG00000196092	8.51569	1.90191	1.49988	0.0021769	0.0167872	9	ENSG00000196092	PAX5
MSTRG.4704	31.3183	1.8946	1.45197	0.00197677	0.0156121	11	ENSG00000151348	EXT2
MSTRG.29355	1606.98	1.89293	0.478664	2.61752e-07	8.3342e-06	9	ENSG00000106829	TLE4
MSTRG.29160	235.91	1.88658	0.497085	5.22461e-07	1.48612e-05	9	ENSG00000164976	MYORG
MSTRG.6450	260.145	1.88113	0.578039	4.52418e-06	9.82463e-05	12	ENSG00000211584	SLC48A1
MSTRG.29937	156.469	1.87605	1.22117	0.00105904	0.00945182	9	ENSG00000148308	GTF3C5
ENSG00000138738	3.90458	1.86708	2.10141	0.00611119	0.0378755	4	ENSG00000138738	PRDM5
MSTRG.29102	4.21342	1.86055	2.13604	0.00639227	0.039154	9	ENSG00000198680	TUSC1
MSTRG.9051	427.986	1.85983	0.47987	3.91907e-07	1.1664e-05	14	ENSG00000165417	GTF2A1
ENSG00000243566	4.49011	1.85159	2.15892	0.00662939	0.0402058	7	ENSG00000243566	UPK3B
MSTRG.3327	138.649	1.85142	0.529189	1.87123e-06	4.52198e-05	10	ENSG00000150201	FXYD4
MSTRG.8890	76.0619	1.84762	0.464844	2.62508e-07	8.33949e-06	14	ENSG00000100647	SUSD6
MSTRG.13632	16.5335	1.84402	0.93829	0.000328609	0.00360959	17	ENSG00000241157	AC104763.1
MSTRG.16197	7.75565	1.84136	1.7934	0.00436884	0.0292296	19	ENSG00000126464	PRR12
MSTRG.17571	4.63395	1.83988	2.16889	0.00682429	0.0411879	2	ENSG00000136689	IL1RN
MSTRG.18995	540.476	1.83616	0.33989	2.20279e-10	1.52651e-08	20	ENSG00000166619	BLCAP
MSTRG.26087	203.704	1.82893	0.307596	9.11259e-12	8.58831e-10	6	ENSG00000112303	VNN2
MSTRG.18518	5.27271	1.82886	2.21842	0.00723641	0.0430748	2	ENSG00000115648	MLPH
MSTRG.23417	1046.55	1.82813	0.261467	8.74306e-15	1.4207e-12	5	ENSG00000164236	ANKRD33B
MSTRG.21445	221.463	1.82651	0.597848	1.04156e-05	0.000203659	3	ENSG00000173706	HEG1
MSTRG.7607	7.8165	1.82017	1.79325	0.00457001	0.0302605	12	ENSG00000279283	AC131009.4
MSTRG.3251	105.507	1.81511	0.587363	9.39528e-06	0.000186809	10	ENSG00000165757	JCAD
MSTRG.17018	47.8036	1.81343	1.32068	0.00174967	0.0141505	2	ENSG00000243244	STON1
MSTRG.16454	326.667	1.8123	1.13887	0.000969204	0.00882567	19	ENSG00000063245	EPN1
MSTRG.19796	145.721	1.81179	0.330879	1.53444e-10	1.12396e-08	22	ENSG00000243156	MICAL3
MSTRG.4639	325.676	1.8014	0.33718	3.33243e-10	2.17099e-08	11	ENSG00000135378	PRRG4
MSTRG.29461	566.185	1.79726	0.432602	1.32788e-07	4.55638e-06	9	ENSG00000131669	NINJ1
MSTRG.3106	4.1979	1.78536	2.11007	0.00713725	0.0426422	10	ENSG00000234091	AL157392.2
ENSG00000131018	12.8449	1.78492	1.67969	0.00412546	0.027972	6	ENSG00000131018	SYNE1
MSTRG.7510	4.19116	1.77971	2.10705	0.00719095	0.0429119	12	ENSG00000275265	AC127002.1
MSTRG.19964	4.22469	1.77661	2.11172	0.00726142	0.0431322	22	ENSG00000100024	UPB1
MSTRG.13050	308.396	1.77262	0.352741	2.00504e-09	1.09441e-07	17	ENSG00000273604	EPOP
MSTRG.18402	198.536	1.77236	0.796191	0.000171358	0.00208835	2	ENSG00000036257	CUL3
MSTRG.16837	5.08896	1.77139	2.18461	0.00777939	0.0454828	2	ENSG00000270640	AC104695.4
MSTRG.26148	134.901	1.76963	0.474281	8.79612e-07	2.34182e-05	6	ENSG00000112406	HECA
ENSG00000228672	9.11834	1.76733	1.63319	0.0039674	0.0270691	5	ENSG00000228672	PROB1
MSTRG.16005	4.92163	1.7641	2.16876	0.00778375	0.0454894	19	ENSG00000267467	APOC4
MSTRG.5372	100.821	1.75374	0.368789	8.47664e-09	3.95492e-07	11	ENSG00000137502	RAB30
MSTRG.12609	86.1694	1.75071	0.404618	6.79721e-08	2.5024e-06	17	ENSG00000176994	SMCR8
MSTRG.14995	65.1305	1.74631	0.525826	4.69164e-06	0.000101571	19	ENSG00000125657	TNFSF9
MSTRG.24974	8.22367	1.7444	1.25077	0.00176474	0.0142317	6	ENSG00000220472	AL139095.2
MSTRG.15720	4.87397	1.74396	2.16035	0.00801079	0.0464514	19	ENSG00000196357	ZNF565
MSTRG.13173	207.819	1.74096	0.761491	0.000151721	0.00188976	17	ENSG00000168610	STAT3
MSTRG.27758	5.86984	1.72493	2.22145	0.00863838	0.04919	7	ENSG00000213199	ASIC3
MSTRG.13839	840.688	1.71228	0.318588	3.53243e-10	2.28027e-08	17	ENSG00000161513	FDXR
MSTRG.13738	4.09273	1.70757	2.07436	0.00797317	0.0462712	17	ENSG00000280299	AC037487.4
MSTRG.22431	210.646	1.70714	0.699198	0.000101835	0.00135944	4	ENSG00000109790	KLHL5
MSTRG.16369	31.9421	1.70711	0.597174	2.68125e-05	0.000449109	19	ENSG00000238150	AC008753.1
MSTRG.13842	230.805	1.7033	0.336734	2.04082e-09	1.1054e-07	17	ENSG00000109089	CDR2L
MSTRG.21269	94.8272	1.69788	0.836415	0.000342902	0.00373455	3	ENSG00000144815	NXPE3
MSTRG.15303	180.127	1.69641	1.41356	0.00308297	0.022079	19	ENSG00000074181	NOTCH3
MSTRG.15619	165.979	1.69567	0.284671	1.20843e-11	1.10932e-09	19	ENSG00000131941	RHPN2
MSTRG.10961	11.8881	1.69415	1.62398	0.00465337	0.0306975	16	ENSG00000175646	PRM1
MSTRG.7646	32.1049	1.694	1.29257	0.00231863	0.0175945	12	ENSG00000214029	ZNF891
MSTRG.27595	84.435	1.68906	1.30472	0.00242937	0.0182337	7	ENSG00000080802	CNOT4
MSTRG.26817	287.258	1.68499	0.511628	6.10327e-06	0.000127825	7	ENSG00000158604	TMED4
MSTRG.144	316.837	1.68278	0.640748	6.06575e-05	0.000891388	1	ENSG00000069812	HES2
MSTRG.15869	325.662	1.67579	0.426484	4.94944e-07	1.4164e-05	19	ENSG00000197019	SERTAD1
MSTRG.9574	57.3963	1.66477	0.414078	3.45511e-07	1.05269e-05	15	ENSG00000175265	GOLGA8A
MSTRG.16990	3.91756	1.66069	2.03856	0.00843961	0.0484093	2	ENSG00000272814	AC093732.2
MSTRG.8994	144.355	1.66069	0.341141	6.29544e-09	3.0479e-07	14	ENSG00000170345	FOS
MSTRG.6167	3.91585	1.66035	2.03893	0.00844775	0.0484093	12	ENSG00000111339	ART4
MSTRG.15959	438.71	1.65728	0.318549	1.08501e-09	6.21004e-08	19	ENSG00000104783	KCNN4
MSTRG.2101	62.1437	1.65499	0.537611	1.44253e-05	0.000270861	1	ENSG00000117036	ETV3
ENSG00000249437	3.71067	1.64121	2.01052	0.00854551	0.0487867	5	ENSG00000249437	NAIP
MSTRG.4247	60.942	1.63838	0.619926	6.42465e-05	0.000931542	11	ENSG00000078902	TOLLIP
MSTRG.29315	584.581	1.63458	0.301344	3.42199e-10	2.21911e-08	9	ENSG00000135048	CEMIP2
MSTRG.1748	250.502	1.63374	0.513737	1.06806e-05	0.000207977	1	ENSG00000234222	LIX1L-AS1
MSTRG.29974	133.575	1.63218	0.474684	4.11975e-06	9.08594e-05	9	ENSG00000130559	CAMSAP1
MSTRG.24565	220.772	1.62944	1.0292	0.00125379	0.010813	5	ENSG00000113716	HMGXB3
MSTRG.20171	40.9209	1.6239	1.23105	0.00245599	0.0183608	22	ENSG00000100365	NCF4
MSTRG.16151	489.511	1.62181	0.27226	1.53983e-11	1.38653e-09	19	ENSG00000087074	PPP1R15A
MSTRG.7454	19.6913	1.61601	1.28389	0.00288569	0.0210067	12	ENSG00000111786	SRSF9
MSTRG.10956	196.264	1.61016	0.625014	8.50636e-05	0.00116413	16	ENSG00000185338	SOCS1
MSTRG.12420	541.245	1.60998	0.298208	4.30818e-10	2.68303e-08	17	ENSG00000129194	SOX15
MSTRG.16199	163.201	1.60191	0.364374	7.77941e-08	2.81273e-06	19	ENSG00000126458	RRAS
MSTRG.23291	45.1598	1.60039	1.68209	0.00637222	0.0390651	4	ENSG00000168310	IRF2
MSTRG.13365	93.3864	1.59631	1.71298	0.00671615	0.0406622	17	ENSG00000198336	MYL4
MSTRG.3069	60.0521	1.59419	0.551307	3.25145e-05	0.000531396	10	ENSG00000148426	PROSER2
MSTRG.14746	40.816	1.58659	0.52593	2.18256e-05	0.000379053	19	ENSG00000267666	AC004156.1
MSTRG.15473	9.11505	1.57859	1.60933	0.006034	0.0374627	19	ENSG00000267419	AC011477.1
MSTRG.12002	1205.14	1.57375	0.292856	5.67271e-10	3.45669e-08	16	ENSG00000261609	GAN
MSTRG.17354	46.2792	1.57067	1.62657	0.00631533	0.0388336	2	ENSG00000168899	VAMP5
MSTRG.6079	46.078	1.56591	1.24619	0.00308256	0.022079	12	ENSG00000172243	CLEC7A
MSTRG.27748	201.862	1.56074	0.508338	1.96928e-05	0.000347996	7	ENSG00000188707	ZBED6CL
MSTRG.11733	277.469	1.55273	0.354351	9.95819e-08	3.51947e-06	16	ENSG00000141098	GFOD2
MSTRG.6089	813.269	1.55213	0.321826	1.16711e-08	5.23912e-07	12	ENSG00000060138	YBX3
MSTRG.3855	40.0354	1.55135	1.61293	0.00649201	0.0395896	10	ENSG00000023839	ABCC2
MSTRG.6400	13.0855	1.54521	1.27093	0.00349486	0.0243985	12	ENSG00000139174	PRICKLE1
MSTRG.23648	199.849	1.54434	0.492562	1.65738e-05	0.000302718	5	ENSG00000134363	FST
MSTRG.10868	404.971	1.53858	0.708875	0.000329709	0.00361887	16	ENSG00000213918	DNASE1
MSTRG.4221	562.718	1.53812	1.06997	0.00207048	0.0161804	11	ENSG00000177106	EPS8L2
MSTRG.27727	25.5238	1.53776	1.52639	0.00587513	0.0366211	7	ENSG00000204947	ZNF425
MSTRG.19849	130.816	1.53586	0.464494	9.24564e-06	0.000184092	22	ENSG00000128191	DGCR8
MSTRG.5446	25.2501	1.53008	0.615055	0.000138491	0.00174275	11	ENSG00000280385	AP000648.3
MSTRG.29335	87.0132	1.529	0.320628	1.67997e-08	7.11071e-07	9	ENSG00000099139	PCSK5
MSTRG.5963	27.6752	1.52849	0.62645	0.000159853	0.00197711	12	ENSG00000184574	LPAR5
MSTRG.30182	181.442	1.52745	0.302159	3.86414e-09	1.95797e-07	X	ENSG00000046651	OFD1
MSTRG.13529	209.973	1.52732	0.283009	6.00143e-10	3.6413e-08	17	ENSG00000108960	MMD
MSTRG.23252	56.4473	1.52377	1.17921	0.00299281	0.0216195	4	ENSG00000164105	SAP30
MSTRG.2615	527.565	1.51989	0.268156	1.30331e-10	9.80046e-09	1	ENSG00000170385	SLC30A1
MSTRG.18826	35.4383	1.51299	1.62305	0.00724708	0.0431014	20	ENSG00000213742	ZNF337-AS1
MSTRG.26689	63.4811	1.51224	0.633199	0.000194154	0.00231884	7	ENSG00000180354	MTURN
MSTRG.14595	236.153	1.51202	0.385926	9.11941e-07	2.40974e-05	18	ENSG00000049759	NEDD4L
MSTRG.28065	710.987	1.51087	0.554093	7.13988e-05	0.00101139	8	ENSG00000120885	CLU
MSTRG.23948	22.7176	1.50851	1.58723	0.0069624	0.0419019	5	ENSG00000145681	HAPLN1
MSTRG.6579	519.342	1.50645	0.253153	2.52162e-11	2.13462e-09	12	ENSG00000110934	BIN2
MSTRG.11389	154.928	1.50471	1.33525	0.00455493	0.0301889	16	ENSG00000261385	AC009088.3
MSTRG.15217	191.571	1.50394	0.409072	2.52963e-06	5.93058e-05	19	ENSG00000171223	JUNB
MSTRG.14095	648.386	1.49595	0.251678	2.75336e-11	2.30321e-09	17	ENSG00000141551	CSNK1D
MSTRG.460	848.227	1.48968	0.411728	3.36447e-06	7.61016e-05	1	ENSG00000117318	ID3
MSTRG.13305	1333.67	1.48421	0.237424	4.20261e-12	4.12586e-10	17	ENSG00000186834	HEXIM1
MSTRG.2285	439.141	1.4834	0.222368	2.60364e-13	2.96836e-11	1	ENSG00000135870	RC3H1
MSTRG.2821	739.594	1.48201	0.235857	3.44924e-12	3.43393e-10	1	ENSG00000119280	C1orf198
MSTRG.11854	354.894	1.48138	0.3702	7.21473e-07	1.95767e-05	16	ENSG00000140832	MARVELD3
MSTRG.30126	980.428	1.47579	0.334744	1.19524e-07	4.1224e-06	X	ENSG00000169084	DHRSX
MSTRG.18880	339.212	1.47472	0.266995	3.66757e-10	2.35675e-08	20	ENSG00000260257	AL035071.1
MSTRG.30218	55.8088	1.47157	0.426882	6.94837e-06	0.00014361	X	ENSG00000047634	SCML1
MSTRG.26084	91.3434	1.46475	1.64101	0.00836925	0.0480569	6	ENSG00000118523	CCN2
MSTRG.26131	3552.69	1.4631	0.186034	4.06665e-17	9.27262e-15	6	ENSG00000112378	PERP
MSTRG.9757	114.104	1.46119	0.581579	0.000159171	0.00197212	15	ENSG00000137770	CTDSPL2
MSTRG.27559	10.9534	1.45939	1.00438	0.00228668	0.0174175	7	ENSG00000285106	AC016831.7
MSTRG.19687	40.5198	1.45308	1.08277	0.00297508	0.0215244	21	ENSG00000277352	AP001065.2
MSTRG.15754	34.1756	1.45276	0.517173	6.70964e-05	0.000964891	19	ENSG00000188283	ZNF383
MSTRG.6648	51.845	1.45189	0.462848	2.28831e-05	0.000393551	12	ENSG00000249641	HOXC13-AS
MSTRG.16342	146.003	1.44795	0.499866	5.16694e-05	0.000785431	19	ENSG00000269526	ERVV-1
MSTRG.6730	346.995	1.44781	0.643688	0.000343514	0.00373455	12	ENSG00000258199	AC073896.4
MSTRG.15122	1090.83	1.44348	0.295425	1.33455e-08	5.78729e-07	19	ENSG00000129354	AP1M2
MSTRG.8920	54.3761	1.44283	1.31133	0.00524926	0.033518	14	ENSG00000119599	DCAF4
MSTRG.7680	1016.14	1.43633	0.353037	6.52541e-07	1.80528e-05	13	ENSG00000150459	SAP18
MSTRG.5748	161.814	1.43476	0.338524	3.10809e-07	9.55197e-06	11	ENSG00000154127	UBASH3B
MSTRG.5154	287.97	1.43401	0.848723	0.00140695	0.0118605	11	ENSG00000172927	MYEOV
MSTRG.22306	44.1606	1.43376	1.25814	0.00485496	0.0316528	4	ENSG00000246526	LINC002481
MSTRG.16377	349.192	1.43283	0.250125	1.34716e-10	1.00236e-08	19	ENSG00000179820	MYADM
MSTRG.4123	798.368	1.43152	0.856427	0.00147481	0.0123223	10	ENSG00000107949	BCCIP
MSTRG.22240	597.144	1.42731	0.378772	2.37998e-06	5.60762e-05	4	ENSG00000249784	SCARNA22
MSTRG.27834	471.538	1.42471	0.437415	1.66928e-05	0.000304106	8	ENSG00000180190	TDRP
MSTRG.4977	717.502	1.42382	0.377329	2.36522e-06	5.59074e-05	11	ENSG00000110046	ATG2A
MSTRG.12338	51.8024	1.41948	1.56895	0.0085319	0.0487482	17	ENSG00000132517	SLC52A1
MSTRG.2359	1579.01	1.41452	0.230428	1.19734e-11	1.10633e-09	1	ENSG00000143333	RGS16
MSTRG.20935	61.5764	1.41409	1.21886	0.00476822	0.0311643	3	ENSG00000172046	USP19
MSTRG.9554	35.2096	1.41356	0.926314	0.00212686	0.0165206	15	ENSG00000198838	RYR3
MSTRG.24925	241.456	1.413	0.310081	7.81475e-08	2.81829e-06	6	ENSG00000137267	TUBB2A
MSTRG.23135	556.596	1.41176	0.17214	3.36401e-18	9.14558e-16	4	ENSG00000109670	FBXW7
MSTRG.17324	74.6817	1.41166	0.385916	3.94335e-06	8.72413e-05	2	ENSG00000200488	RN7SKP203
MSTRG.8346	604.681	1.40847	0.271337	3.16524e-09	1.65118e-07	14	ENSG00000197324	LRP10
MSTRG.24279	1205.75	1.408	0.162749	7.30496e-20	2.29489e-17	5	ENSG00000164402	SEPT8
MSTRG.19149	324.097	1.40331	0.54903	0.000170623	0.00208119	20	ENSG00000124201	ZNFX1
MSTRG.12401	89.2231	1.40149	0.612702	0.000358826	0.00386346	17	ENSG00000213859	KCTD11
MSTRG.4107	46.1414	1.40043	1.2709	0.00554508	0.0350742	10	ENSG00000249456	AL731577.2
MSTRG.1839	1420.83	1.40011	0.322762	2.30909e-07	7.46992e-06	1	ENSG00000143368	SF3B4
MSTRG.4812	193.273	1.39868	0.481005	5.98596e-05	0.000884259	11	ENSG00000189057	FAM111B
MSTRG.12603	308.589	1.39338	0.467998	4.88457e-05	0.000752213	17	ENSG00000177731	FLII
MSTRG.709	21.9214	1.3902	1.13713	0.00431377	0.0289709	1	ENSG00000121903	ZSCAN20
MSTRG.23909	152.612	1.38764	0.426683	1.97198e-05	0.000348039	5	ENSG00000164300	SERINC5
MSTRG.17842	66.5645	1.38311	0.362396	2.36771e-06	5.59074e-05	2	ENSG00000115183	TANC1
MSTRG.13318	133.91	1.37695	0.334842	7.02036e-07	1.93087e-05	17	ENSG00000225190	PLEKHM1
MSTRG.3554	628.215	1.37431	0.202875	2.18441e-13	2.53123e-11	10	ENSG00000168209	DDIT4
MSTRG.12045	1143.48	1.37284	0.169792	1.07645e-17	2.66978e-15	16	ENSG00000103187	COTL1
ENSG00000156804	14.5582	1.37075	1.44642	0.00818011	0.0471816	8	ENSG00000156804	FBXO32
MSTRG.2557	292.298	1.36934	0.437003	3.20179e-05	0.000524056	1	ENSG00000117280	RAB29
ENSG00000111799	53.2031	1.36394	0.532787	0.000194207	0.00231884	6	ENSG00000111799	COL12A1
MSTRG.2419	57.6848	1.36139	0.579165	0.000347437	0.00376666	1	ENSG00000116741	RGS2
MSTRG.2640	248.809	1.35576	0.43532	3.61069e-05	0.000584032	1	ENSG00000162772	ATF3
MSTRG.18849	43.7144	1.35482	0.539957	0.000231583	0.00269456	20	ENSG00000125968	ID1
MSTRG.13848	80.529	1.35324	0.537448	0.000227319	0.00264712	17	ENSG00000170190	SLC16A5
MSTRG.1505	12.2601	1.35318	1.11868	0.00472653	0.030949	1	ENSG00000085433	WDR47
MSTRG.28869	37.9748	1.35275	1.21846	0.00584966	0.0365425	8	ENSG00000253196	AC083841.1
MSTRG.22777	98.5509	1.35127	0.439051	4.15828e-05	0.000660512	4	ENSG00000163104	SMARCAD1
MSTRG.4551	588.982	1.3482	0.728411	0.00122062	0.0105799	11	ENSG00000134333	LDHA
MSTRG.5143	269.592	1.34511	0.339564	1.54738e-06	3.81103e-05	11	ENSG00000110090	CPT1A
MSTRG.14247	114.999	1.34298	0.294396	1.06134e-07	3.72056e-06	18	ENSG00000128791	TWSG1
MSTRG.19532	2288.27	1.34258	0.464191	7.83509e-05	0.00108593	21	ENSG00000243927	MRPS6
MSTRG.8361	1533.1	1.3421	0.404835	1.91164e-05	0.000341144	14	ENSG00000092068	SLC7A8
MSTRG.14320	127.372	1.33654	0.516127	0.000197827	0.00235409	18	ENSG00000266010	GATA6-AS1
MSTRG.28194	45.8862	1.33437	0.479399	0.000113161	0.00148287	8	ENSG00000169495	HTRA4
MSTRG.30896	290.452	1.33229	0.863462	0.00246967	0.0184436	X	ENSG00000101856	PGRMC1
MSTRG.16920	135.543	1.33005	0.554138	0.000340573	0.00371503	2	ENSG00000152147	GEMIN6
MSTRG.754	172.946	1.32928	0.408736	2.52144e-05	0.000426378	1	ENSG00000214193	SH3D21
MSTRG.17951	9.53677	1.32663	1.20717	0.00624819	0.0385051	2	ENSG00000270460	AC106900.1
MSTRG.16744	528.975	1.32595	0.217926	2.6441e-11	2.22498e-09	2	ENSG00000198399	ITSN2
MSTRG.2856	291.914	1.32441	0.495426	0.000163069	0.00200461	1	ENSG00000168264	IRF2BP2
MSTRG.14878	867.56	1.32281	0.29624	1.84574e-07	6.09932e-06	19	ENSG00000161091	MFSD12
MSTRG.21200	120.219	1.32262	0.384851	1.34354e-05	0.000255634	3	ENSG00000114480	GBE1
MSTRG.19327	389.625	1.32232	0.956814	0.00351584	0.0245207	20	ENSG00000101150	TPD52L2
MSTRG.31021	527.206	1.32091	0.32429	1.07865e-06	2.76749e-05	X	ENSG00000101928	MOSPD1
MSTRG.8376	91.0285	1.31612	0.358538	5.71829e-06	0.000121199	14	ENSG00000213983	AP1G2
MSTRG.2523	118.175	1.31397	0.314544	7.09772e-07	1.94341e-05	1	ENSG00000143845	ETNK2
MSTRG.4884	768.121	1.31285	0.307094	4.62771e-07	1.34061e-05	11	ENSG00000124942	AHNAK
MSTRG.28913	41.9347	1.31269	0.448294	7.9122e-05	0.00109447	8	ENSG00000261150	EPPK1
MSTRG.30465	13.3414	1.31265	1.37532	0.00870289	0.0493909	X	ENSG00000234390	USP27X-AS1
MSTRG.15644	281.396	1.31215	0.400425	2.49242e-05	0.00042198	19	ENSG00000142279	WTIP
MSTRG.10202	57.6636	1.31087	0.595735	0.0006071	0.00590273	15	ENSG00000140464	PML
MSTRG.231	1480.59	1.31064	0.185913	4.38597e-14	5.96197e-12	1	ENSG00000142657	PGD
MSTRG.23699	206.628	1.30663	1.19931	0.00658733	0.0400193	5	ENSG00000145632	PLK2
MSTRG.17426	52.5752	1.30557	1.33035	0.00829357	0.0476998	2	ENSG00000196843	ARID5A
MSTRG.25612	16.3183	1.30454	1.06702	0.00503459	0.0324996	6	ENSG00000197261	C6orf141
MSTRG.30245	1104.52	1.30228	0.408832	3.56751e-05	0.00057837	X	ENSG00000102172	SMS
MSTRG.26412	26.0463	1.29477	0.89216	0.00325989	0.0230541	7	ENSG00000273230	AC102953.2
MSTRG.486	464.37	1.28861	0.403963	3.72998e-05	0.000600578	1	ENSG00000169504	CLIC4
MSTRG.2719	318.273	1.2877	0.285628	1.79529e-07	5.95774e-06	1	ENSG00000162923	WDR26
MSTRG.2637	880.625	1.2873	0.233113	9.28168e-10	5.35572e-08	1	ENSG00000117691	NENF
MSTRG.16500	37.0393	1.28694	0.71205	0.00161048	0.0132291	19	ENSG00000204524	ZNF805
MSTRG.24139	564.748	1.28672	0.262316	2.58605e-08	1.0212e-06	5	ENSG00000172795	DCP2
MSTRG.16885	335.431	1.283	0.289534	2.63259e-07	8.3446e-06	2	ENSG00000150938	CRIM1
MSTRG.11298	55.0221	1.28269	0.77045	0.00219305	0.0168863	16	ENSG00000174943	KCTD13
MSTRG.27833	11.2966	1.28138	1.00091	0.00470664	0.0308738	8	ENSG00000279852	AC083964.2
MSTRG.13640	186.646	1.28051	1.16285	0.00672671	0.0407087	17	ENSG00000170836	PPM1D
MSTRG.24277	210.705	1.27834	0.348416	6.86356e-06	0.000142273	5	ENSG00000131437	KIF3A
MSTRG.18171	262.932	1.27775	0.38415	2.44456e-05	0.000415545	2	ENSG00000115993	TRAK2
[truncated: 682 more rows]

## Sheet: 7_NGS_Cand_list
2102EP MPHv2/SAMv2							JAR MPHv2/SAMv2
[truncated: 70,297 more rows]
